# Supplementary material for: Diversity of Gut Microbiota Metabolic Pathways in 10 Pairs of Chinese Infant Twins
Source: PLoS One. 2016 Sep 1;11(9):e0161627. doi: 10.1371/journal.pone.0161627 (PMC5008625; doi:10.1371/journal.pone.0161627)
Supplement: S1 File — (ZIP) [file pone.0161627.s011.zip]

Archive with 5 entries (4 files):
- R scripts for analysis/Script for Jaccard Index Distance.pl
- R scripts for analysis/Script for PCA.R
- R scripts for analysis/Script for Test Heatmap.R
- R scripts for analysis/Script for correlation Heatmap.R
- R scripts for analysis/
