# Supplementary material for: Diversity of Gut Microbiota Metabolic Pathways in 10 Pairs of Chinese Infant Twins
Source: PLoS One. 2016 Sep 1;11(9):e0161627. doi: 10.1371/journal.pone.0161627 (PMC5008625; doi:10.1371/journal.pone.0161627)
Supplement: S1 File — (ZIP) [file pone.0161627.s011.zip › R scripts for analysis/Script for Jaccard Index Distance.pl]

#!/usr/bin/perl -w
use strict;
use FindBin qw($Bin $Script);

if(@ARGV != 3)
{
	print "perl $0 <Profile.xls> <outdir> <min:1>\n";
	exit;
}

my($infile, $outdir, $min) = @ARGV;
`mkdir -p $outdir` unless(-d $outdir);
my @Sample = ();
my %Data = ();

open I, $infile or die $!;
while(<I>)
{
	chomp; next if(/^$/);
	my @t = split /\t/, $_;
	my $us = shift @t;
	my $function = shift @t;
	if($us eq "Id")
	{
		@Sample = @t;
	}else{
		for my $i(0..$#t)
		{
			$Data{$Sample[$i]}{$us} = 1 if($t[$i] >= $min);
		}
	}
}
close I;

my %JBHash = ();
open C, ">$outdir/JacobIndex.xls" or die $!;
print C "SamA\tSamB\tA\tB\tAuB\tAnB\tJacobIndex\n";
for my $n1(@Sample)
{
	for my $n2(@Sample)
	{
		my($A, $B, $AuB, $AnB) = (0, 0, 0, 0);
		my @tmp = (); my %tmp=();
		push @tmp, keys %{$Data{$n1}};
		push @tmp, keys %{$Data{$n2}};
		for my $t(@tmp)
		{
			$tmp{$t}=1;
		}
		for my $k(keys %tmp)
		{
			$AnB++ if((exists $Data{$n1}{$k}) and (exists $Data{$n2}{$k}));
		}
		$AuB = scalar(keys %tmp);
		$A = scalar(keys %{$Data{$n1}});
		$B = scalar(keys %{$Data{$n2}});
		my $jb = $AnB/$AuB;
		$JBHash{"$n1:$n2"} = 1 - $jb;
		print C "$n1\t$n2\t$A\t$B\t$AuB\t$AnB\t$jb\n";
	}
}
close C;

my $samNum=scalar(@Sample);
my $header =<<qq;
#mega
!TITLE  Genetic distance data from $samNum human populations;
!Format DataType=distance NTaxa=$samNum;
qq
$header = join("\n#", $header, @Sample);

open J, ">$outdir/JacobDistance.meg" or die $!;
print J "$header\n\n";
for my $i(0..$#Sample)
{
	for my $j(0..$#Sample)
	{
		print J "\t".$JBHash{"$Sample[$i]:$Sample[$j]"} if($i > $j);
	}
	print J "\n";
}
close J;
