# Supplementary material for: Diversity of Gut Microbiota Metabolic Pathways in 10 Pairs of Chinese Infant Twins
Source: PLoS One. 2016 Sep 1;11(9):e0161627. doi: 10.1371/journal.pone.0161627 (PMC5008625; doi:10.1371/journal.pone.0161627)
Supplement: S1 File — (ZIP) [file pone.0161627.s011.zip › R scripts for analysis/Script for PCA.R]

args<-commandArgs(TRUE)
if(length(args) < 3)
{
	cat("Rscript <In.Profile> <trait.list> <OutDir>\n")
	quit()
}

Data<-read.table(args[1], header=T, row.names=1)
Data<-Data[,c(-1)]
Trait<-read.table(args[2], header=T)

D.P<-as.data.frame(t(as.matrix(Data)))
a<-eigen(cor(scale(D.P)))
cca<-a$va/sum(a$va)
ca<-cumsum(a$va)/sum(a$va)
sc<-as.matrix(scale(D.P)%*%a$ve[,1:4])

pdf(paste(args[3], "/PCA_Scree.pdf", sep=""), width=10, height=8)
r.m<-10
if(length(a$va) < 10)
{
	r.m<-length(a$va)
}
plot(NULL,NULL, xlim=c(1,r.m), ylim=range(a$va[1:r.m]), main=NULL, xlab="Component Number", ylab="Eigen Value")
points(1:2, a$va[1:2], type="p", pch=17, col='red', cex=1.5)
points(3:10, a$va[3:10], type="p", pch=18, col='blue', cex=1.5)
points(1:10, a$va[1:10], type='l', col='black')
#plot(1:10, a$va[1:10], type="o", pch=17, col='blue', main="Scree Plot", xlab="Component Number", ylab="Eigen Value")
dev.off()

pca<-function(pdfFile, sc, cca, Text, Prefix){
	pdf(pdfFile, width=10, height=8)
	D.F<-data.frame(com1=sc[,1], com2=sc[,2], Text=Text)
	XLIM<-range(sc[,1])
	XLIM[1]<-XLIM[1]-(XLIM[2]-XLIM[1])/10
	YLIM<-range(sc[,2])
	plot(sc[,1], sc[,2], type="n", xlim=XLIM, ylim=YLIM, main="Sample Principal Components", xlab=paste("Component 1 [", round(cca[1]*100, digits=2), "%]", sep=""), ylab=paste("Component 2 [", round(cca[2]*100, digits=2), "%]", sep=""))
	if(Prefix=='A')
	{
		as.numeric(D.F$Text)
		L.D<-subset(D.F, Text < 13)
		L.D$Text<-paste(Prefix, L.D$Text, sep="")
		H.D<-subset(D.F, Text >=13)
		H.D$Text<-paste(Prefix, H.D$Text, sep="")
		points(L.D$com1, L.D$com2, pch=16, col='red')
		text(L.D$com1, L.D$com2, L.D$Text, col='red', cex=.8, pos=2)
		points(H.D$com1, H.D$com2, pch=17, col='blue')
		text(H.D$com1, H.D$com2, H.D$Text, col='blue', cex=.8, pos=2)
#		abline(v=-3, lty=2, col='black')
		legend("topright", c("<1 year old", ">1 year old"), pch=c(16,17), col=c('red', 'blue'), cex=1.5)
	}else{
		D.F$Text<-paste(Prefix, D.F$Text, sep="")
		points(D.F$com1, D.F$com2, pch=17, col='blue')
		text(D.F$com1, D.F$com2, D.F$Text, col='blue', cex=.8, pos=2)
	}
	dev.off()
}

pca(pdfFile=paste(args[3], "/PCA_Name.pdf", sep=""), sc=sc, cca=cca, Text=Trait$Name, Prefix='')
pca(pdfFile=paste(args[3], "/PCA_Age.pdf", sep=""), sc=sc, cca=cca, Text=Trait$Age, Prefix='A')
pca(pdfFile=paste(args[3], "/PCA_Height.pdf", sep=""), sc=sc, cca=cca, Text=Trait$Height, Prefix='H')
pca(pdfFile=paste(args[3], "/PCA_Sex.pdf", sep=""), sc=sc, cca=cca, Text=Trait$Sex, Prefix='')
pca(pdfFile=paste(args[3], "/PCA_Weight.pdf", sep=""), sc=sc, cca=cca, Text=Trait$Weight, Prefix='W')
pca(pdfFile=paste(args[3], "/PCA_BMI.pdf", sep=""), sc=sc, cca=cca, Text=Trait$BMI, Prefix='B')
