# Supplementary material for: Diversity of Gut Microbiota Metabolic Pathways in 10 Pairs of Chinese Infant Twins
Source: PLoS One. 2016 Sep 1;11(9):e0161627. doi: 10.1371/journal.pone.0161627 (PMC5008625; doi:10.1371/journal.pone.0161627)
Supplement: S1 File — (ZIP) [file pone.0161627.s011.zip › R scripts for analysis/Script for Test Heatmap.R]

args<-commandArgs(TRUE)
if(length(args) < 5)
{
	cat("Rscript <In.Profile> <trait.list> <OutDir> <MaxP:0.05> <MinExp:0>\n")
	quit()
}

Data<-read.table(args[1], header=T, row.names=1)
Trait<-read.table(args[2], header=T)

TestHeatMap<-function(FilePrefix, Data, Phen, Prefix, MaxP, MinExp, Num='F')
{
	if(Num=='T')
	{
		Phen<-as.numeric(Phen)
	}else{
		Phen<-as.factor(Phen)
	}
	Label<-Data$Function
	Data<-Data[,c(-1)]
	Data<-Data[,order(Phen)]
	colnames(Data)<-paste(Prefix, Phen[order(Phen)], sep="")
	Phen<-Phen[order(Phen)]

	Data<-t(as.matrix(Data))
#Test for significance
	GA<-NULL; GB<-NULL;
	if(Num!='T')
	{
		GA<-Data[which(Phen=='F'),]
		GB<-Data[which(Phen=='M'),]
	}else{
		GA<-Data[which(Phen<13),]
		GB<-Data[which(Phen>=13),]
	}
	T.p<-NULL; W.p<-NULL; Sum<-NULL; Sum.a<-NULL; Sum.b<-NULL;
	for(i in 1:length(Label))
	{
		Sum.a[i]<-sum(GA[,i])
		Sum.b[i]<-sum(GB[,i])
		Sum[i]<-sum(Data[,i])
		T.p[i]<-t.test(GA[,i], GB[,i])$p.value
		W.p[i]<-wilcox.test(GA[,i], GB[,i])$p.value
	}
	O.F<-NULL;
	if(Num!='T')
	{
		O.F<-data.frame(Function=Label, FemaleSum=Sum.a, MaleSum=Sum.b, AllSum=Sum, TtestPvalue=T.p, Ttest.FDR=p.adjust(T.p, method="fdr"), WilcoxTestPvalue=W.p, WilcoxTest.FDR=p.adjust(W.p, method="fdr"))
	}else{
		O.F<-data.frame(Function=Label, AgeSmallerSum=Sum.a, AgeBiggerSum=Sum.b, AllSum=Sum, TtestPvalue=T.p, Ttest.FDR=p.adjust(T.p, method="fdr"), WilcoxTestPvalue=W.p, WilcoxTest.FDR=p.adjust(W.p, method="fdr"))
	}
	write.table(O.F, file=paste(FilePrefix, ".xls", sep=""), sep="\t", quote=F, row.names=F)
#Select Data for HeatMap
	T.Sel<-which(O.F$TtestPvalue <= MaxP & O.F$AllSum >= MinExp & O.F$Ttest.FDR <= 0.05)
	W.Sel<-which(O.F$WilcoxTestPvalue<= MaxP & O.F$AllSum >= MinExp & O.F$WilcoxTest.FDR <= 0.05)
	T.Data<-t(as.matrix(Data[,T.Sel]))
	W.Data<-t(as.matrix(Data[,W.Sel]))
	rownames(T.Data)<-Label[T.Sel]
	rownames(W.Data)<-Label[W.Sel]
	Width=15; Height<-8; CexRow=1;

#Get row colors
	T.rowColor<-NULL; W.rowColor<-NULL
	Ramp <- rgb( c(0,seq(0.1,1,length=50),seq(1,1,length=200)),  # Red
					c(0,seq(0.5,1,length=50),seq(1,0,length=200)),  # Green
						c(0,seq(0.3,1,length=50),seq(1,0,length=200) ) )  # Blue
	T.selExp<-O.F[T.Sel,]$AllSum
	W.selExp<-O.F[W.Sel,]$AllSum
	T.Range<-range(T.selExp)
	W.Range<-range(W.selExp)
	if(length(T.selExp) >= 2)
	{
		for(i in 1:length(T.selExp))
		{
			b <-floor((T.selExp[i]-T.Range[1])/(T.Range[2]-T.Range[1])*length(Ramp))
			if(b<1)
			{
				b<-1
			}
			if(b > length(Ramp))
			{
				b<-length(Ramp)
			}
			T.rowColor[i]<-Ramp[b]
		}
	}
	if(length(W.selExp) >= 2)
	{
		for(i in 1:length(W.selExp))
		{
			b <-floor((W.selExp[i]-W.Range[1])/(W.Range[2]-W.Range[1])*length(Ramp))
			if(b<1)
			{
				b<-1
			}
			if(b > length(Ramp))
			{
				b<-length(Ramp)
			}
			W.rowColor[i]<-Ramp[b]
		}
	}

#Plot heatmap
	if(nrow(T.Data) >= 2)
	{
		if(nrow(T.Data) >= 50)
		{
			Height<-10
			CexRow<-CexRow*70/nrow(T.Data);
		}
		pdf(paste(FilePrefix, "_Ttest.pdf", sep=""), width=Width, height=Height)
		par(mar=c(4,0,2,8), las=2)
		Col<-cm.colors(256)
#		Col<-heat.colors(256)
#		Col<-terrain.colors(256)
#		Col<-topo.colors(256)
		heatmap(T.Data, col=Col, scale="row", Colv=NA, cexRow=CexRow, RowSideColors=T.rowColor, margins=c(5, 16), cexCol=1.2)
#		heatmap(Data, col=Col, scale="none", Colv=NA, cexRow=1, cexCol=1.2)
		dev.off()
	}
	if(nrow(W.Data) >= 2)
	{
		if(nrow(W.Data) >= 50)
		{
			Height<-10
			CexRow<-CexRow*60/nrow(W.Data);
		}
		pdf(paste(FilePrefix, "_Wilcoxtest.pdf", sep=""), width=Width, height=Height)
		par(mar=c(4,0,2,8), las=2)
		Col<-cm.colors(256)
		heatmap(W.Data, col=Col, scale="row", Colv=NA, cexRow=CexRow, RowSideColors=W.rowColor, margins=c(5, 13), cexCol=1.2)
		dev.off()
	}
}

TestHeatMap(FilePrefix=paste(args[3], "/Age_Test", sep=""), Data=Data, Phen=Trait$Age, Prefix="A", MaxP=as.numeric(args[4]), MinExp=as.numeric(args[5]), Num='T')
TestHeatMap(FilePrefix=paste(args[3], "/Sex_Test", sep=""), Data=Data, Phen=Trait$Sex, Prefix="", MaxP=as.numeric(args[4]), MinExp=as.numeric(args[5]), Num='F')
