# Supplementary material for: Diversity of Gut Microbiota Metabolic Pathways in 10 Pairs of Chinese Infant Twins
Source: PLoS One. 2016 Sep 1;11(9):e0161627. doi: 10.1371/journal.pone.0161627 (PMC5008625; doi:10.1371/journal.pone.0161627)
Supplement: S1 File — (ZIP) [file pone.0161627.s011.zip › R scripts for analysis/Script for correlation Heatmap.R]

args<-commandArgs(TRUE)
if(length(args) < 4)
{
	cat("Rscript <In.Profile> <trait.list> <OutDir> <cor:0.65>\n")
	quit()
}

Data<-read.table(args[1], header=T, row.names=1)
Trait<-read.table(args[2], header=T)

trait<-NULL
trait$Age<-as.numeric(Trait$Age)
trait$Sex<-as.factor(Trait$Sex)
trait$Sex<-as.numeric(trait$Sex)
trait$Height<-as.numeric(Trait$Height)
trait$Weight<-as.numeric(Trait$Weight)
trait$BMI<-as.numeric(Trait$BMI)

Label<-Data$Function
DD<-Data[,c(-1)]
DD<-t(as.matrix(DD))
C.D.F<-data.frame(Label=Label)
Cor<-function(tt, dd)
{
	CorDist<-NULL;
	for(i in 1:ncol(dd))
	{
		CorDist[i]<-cor(tt, dd[,i], method="pearson")
	}
	CorDist
}
C.D.F$AgeCor<-Cor(trait$Age, DD)
C.D.F$SexCor<-Cor(trait$Sex, DD)
C.D.F$HeightCor<-Cor(trait$Height, DD)
C.D.F$WeightCor<-Cor(trait$Weight, DD)
C.D.F$BMICor<-Cor(trait$BMI, DD)
write.table(C.D.F, file=paste(args[3], "/traitCor.xls", sep=""), quote=F, sep="\t", row.names=F)


CorDensityPlot<-function(infile, outprefix, ymax, corth)
{
	CD<-read.table(infile, header=T)
	
	pdf(paste(outprefix, "_Density.pdf", sep=""), width=10, height=8)
	plot(NULL,NULL, xlim=c(-1,1), ylim=c(0,ymax), xlab="Pearson Correlation Coefficient", ylab="Density")
	lines(density(CD$AgeCor, bw=.1), col=2)
	lines(density(CD$HeightCor, bw=.1), col=1)
	lines(density(CD$WeightCor, bw=.1), col=3)
	legend("topright", legend=c('Age', 'Height', 'Weight'), lty=1, col=c(2,1,3))
	dev.off()

	pdf(paste(outprefix, "_Scatter.pdf", sep=""), width=10, height=8)
	plot(NULL,NULL, xlim=c(-1,1), ylim=c(-1,1), xlab="Pearson Correlation Coefficient with Age", ylab="Pearson Correlation Coefficient with Height/Weight")
	cex.point<-1
	if(length(CD$AgeCor) > 500)
	{
		cex.point<-1*500/length(CD$AgeCor)*1.5
	}
	points(CD$AgeCor, CD$HeightCor, col=1, pch=16, cex=cex.point)
	points(CD$AgeCor, CD$WeightCor, col=3, pch=17, cex=cex.point)
	legend("topleft", legend=c('Age/Height', 'Age/Weight'), pch=c(16,17), col=c(1,3), cex=1.5)
	abline(v=c(0-corth, corth), lty=3, lwd=1, col='red')
	dev.off()
}
CorDensityPlot(infile=paste(args[3], "/traitCor.xls", sep=""), outprefix=paste(args[3], "/traitCor", sep=""), ymax=1.5, corth=as.numeric(args[4]))


CorHeatMap<-function(OutFile, Data, Phen, Prefix, corth, Num='F')
{
	if(Num=='T')
	{
		Phen<-as.numeric(Phen)
	}else{
		Phen<-as.factor(Phen)
	}
	Label<-Data$Function
	Data<-Data[,c(-1)]
	Data<-Data[,order(Phen)]
	colnames(Data)<-paste(Prefix, Phen[order(Phen)], sep="")
	Phen<-Phen[order(Phen)]

	Data<-t(as.matrix(Data))
	SelectCol<-NULL
	if(Num!='T')
	{
		Phen<-as.numeric(as.factor(Phen))
	}
	for(i in 1:ncol(Data))
	{
		cc<-cor(Phen, Data[,i], method="pearson")
		if(abs(cc) >= corth)
		{
			SelectCol<-c(SelectCol, i)	
		}
	}
	
	Data<-Data[,SelectCol]
	if(length(SelectCol) >= 2)
	{
		rowColor<-NULL;
		Ramp <- rgb( c(0,seq(0.1,1,length=50),seq(1,1,length=200)),  # Red
			      		c(0,seq(0.5,1,length=50),seq(1,0,length=200)),  # Green
				       		c(0,seq(0.3,1,length=50),seq(1,0,length=200) ) )  # Blue

		selExp<-NULL
		for(i in 1:ncol(Data))
		{
			selExp[i]<-sum(Data[,i])
		}
		Range<-range(selExp)
		for(i in 1:length(selExp))
		{
			b <-floor((selExp[i]-Range[1])/(Range[2]-Range[1])*length(Ramp));
			if(b<1)
			{
				b<-1
			}
			if(b > length(Ramp))
			{
				b<-length(Ramp)
			}
			rowColor[i]<-Ramp[b]
		}


		Data<-t(as.matrix(Data))
		rownames(Data)<-Label[SelectCol]
			
		pdf(OutFile, width=15, height=8)
		par(mar=c(4,0,2,8), las=2)
		Col<-cm.colors(256)
#		Col<-heat.colors(256)
#		Col<-terrain.colors(256)
#		Col<-topo.colors(256)
		heatmap(Data, col=Col, scale="row", Colv=NA, cexRow=1, RowSideColors=rowColor, cexCol=1.2)
#		heatmap(Data, col=Col, scale="none", Colv=NA, cexRow=1, cexCol=1.2)
		if(Prefix=="A")
		{
			abline(v=6, lwd=2, lty=2, col='red')
		}
		dev.off()
	}
}


CorHeatMap(OutFile=paste(args[3], "/Age_CorHeatmap.pdf", sep=""), Data=Data, Phen=Trait$Age, Prefix="A", corth=as.numeric(args[4]), Num='T')
CorHeatMap(OutFile=paste(args[3], "/Height_CorHeatmap.pdf", sep=""), Data=Data, Phen=Trait$Height, Prefix="H", corth=as.numeric(args[4]), Num='T')
CorHeatMap(OutFile=paste(args[3], "/Sex_CorHeatmap.pdf", sep=""), Data=Data, Phen=Trait$Sex, corth=as.numeric(args[4]), Prefix="")
CorHeatMap(OutFile=paste(args[3], "/Weight_CorHeatmap.pdf", sep=""), Data=Data, Phen=Trait$Weight, Prefix="W", corth=as.numeric(args[4]), Num='T')
CorHeatMap(OutFile=paste(args[3], "/BMI_CorHeatmap.pdf", sep=""), Data=Data, Phen=Trait$BMI, Prefix="B", corth=as.numeric(args[4]), Num='T')
