# Supplementary material for: Diversity of Gut Microbiota Metabolic Pathways in 10 Pairs of Chinese Infant Twins
Source: PLoS One. 2016 Sep 1;11(9):e0161627. doi: 10.1371/journal.pone.0161627 (PMC5008625; doi:10.1371/journal.pone.0161627)
Supplement: S1 Table — (XLSX) [file pone.0161627.s012.xlsx]

## Sheet: S1 Table
S1 Table. Statistics of shotgun metagenome sequencing data.
Sample ID	Raw data(Gb)	Clean data(Gb)	Aligned to human(%)	Left data(Gb)
Twins-1A	2.21	2.12	0.12	2.12
Twins-1B	1.37	1.3	0.11	1.3
Twins-2A	0.95	0.92	0.22	0.92
Twins-2B	1.06	1.02	0.09	1.02
Twins-3A	1.03	1.01	0.21	1.01
Twins-3B	1.07	1.03	0.1	1.03
Twins-4A	1.1	0.92	1.27	0.91
Twins-4B	1.58	1.41	0.61	1.4
Twins-5A	1.01	0.98	0.26	0.98
Twins-5B	3.47	3.47	0.11	3.47
Twins-6A	3.43	3.43	0.18	3.42
Twins-6B	1.05	1.02	0.2	1.02
Twins-7A	4.05	4.05	0.09	4.05
Twins-7B	3.33	3.33	0.08	3.33
Twins-8A	1.01	0.99	0.35	0.99
Twins-8B	3.3	3.3	0.07	3.3
Twins-9A	0.96	0.94	0.2	0.93
Twins-9B	3.26	3.26	0.09	3.26
Twins-10A	1.1	1.08	0.09	1.08
Twins-10B	3.09	3.09	0.07	3.09
