# Supplementary material for: Diversity of Gut Microbiota Metabolic Pathways in 10 Pairs of Chinese Infant Twins
Source: PLoS One. 2016 Sep 1;11(9):e0161627. doi: 10.1371/journal.pone.0161627 (PMC5008625; doi:10.1371/journal.pone.0161627)
Supplement: S2 Table — (XLSX) [file pone.0161627.s013.xlsx]

## Sheet: Taxonomic profiling
ID	Label	Twins-10A	Twins-10B	Twins-1A	Twins-1B	Twins-2A	Twins-2B	Twins-3A	Twins-3B	Twins-4A	Twins-4B	Twins-5A	Twins-5B	Twins-6A	Twins-6B	Twins-7A	Twins-7B	Twins-8A	Twins-8B	Twins-9A	Twins-9B
ID1	cellular organisms	7572	6274	25618	11710	6618	10674	7166	10844	34474	34674	10092	13608	15552	7204	5640	6832	16698	7446	6786	16128
ID2	Bacteria	53030	59432	109076	57694	37750	37810	52828	64270	155970	158926	61394	69074	84042	49064	35800	46308	76870	52440	53404	92166
ID3	Firmicutes	15768	23946	19562	11722	10512	7682	22488	25898	10914	2852	25708	7860	17704	15824	11638	11510	12246	33116	17266	20076
ID4	Clostridia	3362	5452	3388	1894	2042	1160	3190	3250	1502	152	3028	1150	2846	2798	2410	2172	1966	2550	2850	3104
ID5	Thermoanaerobacterales	290	532	232	156	214	72	198	232	142	6	282	132	204	186	202	178	154	182	232	262
ID6	Thermoanaerobacterales Family III. Incertae Sedis	4	12	2	4	0	4	4	2	2	2	6	2	2	6	6	0	12	8	10	10
ID7	Thermoanaerobacterium	380	658	314	194	102	240	372	420	162	34	396	122	346	260	200	212	190	374	308	334
ID8	Thermoanaerobacterium saccharolyticum	6	26	8	2	26	30	2	10	4	0	4	6	18	12	16	4	2	10	2	14
ID9	Thermoanaerobacterium saccharolyticum JW/SL-YS485	272	490	172	86	106	164	102	128	114	8	252	74	206	166	70	112	50	108	110	112
ID10	Thermoanaerobacterium xylanolyticum LX-11	74	118	86	112	96	90	118	202	128	12	148	58	136	82	64	58	56	142	104	102
ID11	Thermoanaerobacterium thermosaccharolyticum	14	2	0	6	16	0	4	6	14	2	0	0	10	6	2	8	8	4	12	4
ID12	Thermoanaerobacterium thermosaccharolyticum DSM 571	256	292	166	92	94	84	252	260	86	32	234	66	220	202	130	180	98	424	166	190
ID13	Thermosediminibacter oceani	28	22	14	12	0	22	6	12	6	4	28	14	14	14	14	10	42	2	24	14
ID14	Thermosediminibacter oceani DSM 16646	212	520	202	152	62	54	176	224	90	40	260	102	158	142	160	154	102	352	194	156
ID15	Caldicellulosiruptor	500	806	494	370	158	140	484	436	186	18	476	166	478	390	376	332	346	554	432	566
ID16	Caldicellulosiruptor lactoaceticus 6A	6	12	2	0	0	2	16	6	0	0	10	0	0	4	4	0	2	20	0	6
ID17	Caldicellulosiruptor kristjanssonii 177R1B	26	26	10	4	0	0	10	8	2	0	14	0	4	8	12	18	0	2	6	6
ID18	Caldicellulosiruptor owensensis OL	16	36	16	8	24	12	70	78	10	0	22	8	10	8	12	26	6	204	18	10
ID19	Caldicellulosiruptor hydrothermalis	2	0	0	0	0	0	4	0	0	0	0	0	0	0	0	2	0	0	0	0
ID20	Caldicellulosiruptor hydrothermalis 108	46	48	12	22	4	0	18	18	12	2	10	4	16	20	16	10	6	32	18	10
ID21	Caldicellulosiruptor bescii DSM 6725	10	10	16	10	26	2	18	4	2	0	4	0	4	8	8	8	4	4	4	10
ID22	Caldicellulosiruptor saccharolyticus	8	6	0	0	2	0	2	0	0	0	4	0	0	0	4	0	0	2	0	2
ID23	Caldicellulosiruptor saccharolyticus DSM 8903	132	172	82	56	28	20	116	92	20	2	76	12	80	76	66	52	54	126	118	112
ID24	Caldicellulosiruptor kronotskyensis 2002	84	50	78	100	0	18	32	44	8	0	10	10	56	32	30	64	138	48	114	62
ID25	Caldicellulosiruptor obsidiansis OB47	24	38	16	4	40	18	12	16	4	0	20	4	32	26	10	14	16	16	24	34
ID26	Thermodesulfobium narugense	4	0	0	0	0	0	0	0	0	0	0	0	0	0	4	2	0	0	0	2
ID27	Thermodesulfobium narugense DSM 14796	48	62	44	20	18	20	54	70	18	4	140	20	34	26	40	26	18	68	52	46
ID28	Coprothermobacter proteolyticus DSM 5265	12	52	26	46	40	18	12	18	24	4	116	40	20	20	16	28	28	12	24	42
ID29	Thermoanaerobacteraceae	100	174	82	42	46	14	120	120	26	8	84	24	94	92	78	50	50	174	146	132
ID30	Thermoanaerobacter	300	608	262	172	164	120	362	270	154	18	460	122	222	204	250	200	202	258	284	342
ID31	Thermoanaerobacter italicus Ab9	26	32	6	6	22	2	32	32	10	2	20	16	10	10	14	10	12	24	4	12
ID32	Thermoanaerobacter mathranii subsp. mathranii str. A3	20	42	32	14	4	28	30	52	10	0	4	10	22	26	6	12	18	62	16	14
ID33	Thermoanaerobacter sp. X514	6	8	2	26	14	0	0	2	12	0	0	0	2	0	0	0	4	2	0	0
ID34	Thermoanaerobacter wiegelii Rt8.B1	68	98	42	10	34	18	40	46	40	2	84	34	26	34	18	20	12	72	34	26
ID35	Moorella group	2	6	0	0	0	0	2	4	0	0	2	0	0	2	2	2	0	2	0	2
ID36	Moorella thermoacetica ATCC 39073	116	228	128	72	182	16	124	180	74	8	118	76	98	76	94	120	90	142	78	106
ID37	Ammonifex degensii	4	12	2	0	0	0	0	0	2	0	0	0	0	2	2	2	2	0	14	6
ID38	Ammonifex degensii KC4	64	104	24	48	42	10	66	118	16	2	20	10	50	34	58	36	36	144	52	48
ID39	Tepidanaerobacter acetatoxydans	26	48	32	6	30	12	12	16	6	0	16	16	16	8	14	12	18	8	20	22
ID40	Tepidanaerobacter acetatoxydans Re1	616	1376	1138	610	1066	250	766	760	214	26	1316	272	692	518	478	528	562	786	786	912
ID41	Carboxydothermus hydrogenoformans	2	2	0	2	16	0	0	4	2	0	6	4	2	6	0	4	0	12	0	0
ID42	Carboxydothermus hydrogenoformans Z-2901	198	260	112	106	50	14	224	224	98	22	188	68	166	184	124	118	112	312	190	238
ID43	Caldanaerobacter subterraneus subsp. tengcongensis	2	4	0	0	8	0	0	0	0	0	2	0	0	4	0	0	0	0	2	0
ID44	Thermoanaerobacter tengcongensis MB4	166	360	94	88	68	28	134	138	30	14	110	42	114	56	78	70	62	144	116	82
ID45	Mahella australiensis	12	40	8	4	8	4	22	12	22	0	10	6	24	34	18	10	6	0	16	10
ID46	Mahella australiensis 50-1 BON	812	1308	822	538	484	174	782	760	468	130	732	276	574	514	472	480	544	440	556	686
ID47	Clostridiales	110504	94368	86160	50368	53088	31852	79722	99536	43932	1536	57368	22304	90350	97080	52944	64046	51240	49350	86038	97404
ID48	Clostridiaceae	348	606	400	306	416	360	296	324	430	102	674	348	262	538	260	300	276	266	450	448
ID49	Clostridium	12660	16322	14770	9444	15110	17042	10196	12890	12264	3100	19458	10252	11280	11252	7302	7826	8754	10938	11218	13668
ID50	Clostridium botulinum	1640	2384	2412	1540	2576	10328	2150	2390	4626	2066	8236	5524	1582	1768	1230	1290	1250	2988	1588	2872
ID51	Clostridium botulinum A	690	1066	788	744	182	682	756	796	1030	226	642	414	906	964	546	556	766	420	1054	1154
ID52	Clostridium botulinum A3 str. Loch Maree	36	82	138	58	60	124	82	108	134	20	646	140	58	108	60	66	74	86	46	102
ID53	Clostridium botulinum A2 str. Kyoto	14	24	82	8	34	216	18	46	42	46	46	30	174	52	14	8	38	28	54	64
ID54	Clostridium botulinum BKT015925	250	378	296	210	274	248	744	1108	332	98	508	206	204	254	216	220	232	2238	388	390
ID55	Clostridium botulinum B	12	18	26	16	46	392	30	22	90	34	108	116	30	32	6	2	12	26	16	56
ID56	Clostridium botulinum B str. Eklund 17B	450	376	364	230	272	2520	336	466	606	270	1168	788	324	354	340	190	232	450	262	470
ID57	Clostridium botulinum Ba4 str. 657	36	82	70	56	100	36	48	76	154	16	272	60	50	78	46	56	54	102	34	130
ID58	Clostridium botulinum B1 str. Okra	54	70	50	38	34	88	22	44	42	16	232	40	42	42	28	22	44	38	50	52
ID59	Clostridium botulinum F	52	38	18	20	22	54	34	34	92	12	84	28	16	24	8	2	6	42	42	126
ID60	Clostridium botulinum F str. Langeland	12	6	6	4	4	28	6	2	30	8	28	36	4	12	6	10	10	2	8	4
ID61	Clostridium botulinum H04402 065	88	106	88	46	46	20	54	114	46	0	20	34	96	122	164	90	44	54	64	98
ID62	Clostridium botulinum E	4	14	18	6	28	346	2	6	100	50	120	120	12	16	0	6	8	10	8	32
ID63	Clostridium botulinum E3 str. Alaska E43	396	396	334	250	624	2892	390	374	1124	432	1928	1218	302	446	164	186	252	400	296	542
ID64	Clostridium perfringens	1214	1196	1050	674	772	1706	1102	1198	69270	5952	4232	14180	1308	2324	662	574	504	4070	846	2558
ID65	Clostridium perfringens ATCC 13124	358	366	338	164	442	492	724	536	5046	368	618	1096	322	344	286	214	90	552	124	332
ID66	Clostridium perfringens str. 13	32	110	42	32	48	134	70	102	2326	262	280	444	42	118	36	28	30	264	56	80
ID67	Clostridium perfringens SM101	88	74	80	86	50	194	68	90	1254	110	372	376	102	92	54	50	46	158	104	184
ID68	Clostridium sp. SY8519	15974	17068	14412	8672	8106	5588	12990	17754	8648	262	11852	4854	14788	14598	7294	8926	9290	9178	13966	16244
ID69	Clostridium clariflavum	64	76	54	8	14	8	72	56	18	2	20	16	42	56	66	46	10	44	54	58
ID70	Clostridium clariflavum DSM 19732	1990	2912	1644	892	594	312	1560	1378	606	56	1070	346	1404	1340	1540	1162	910	954	1490	1622
ID71	Clostridium acetobutylicum	1116	1350	1588	1096	1566	1084	1360	1266	680	240	1754	620	1370	1186	792	738	1726	1602	1804	1644
ID72	Clostridium acetobutylicum EA 2018	4	2	2	0	6	0	0	2	2	0	0	0	0	0	0	0	2	2	4	8
ID73	Clostridium ljungdahlii	46	64	102	38	84	50	60	60	28	6	60	38	56	266	36	18	50	62	58	46
ID74	Clostridium ljungdahlii DSM 13528	958	1446	1978	904	1516	658	1364	1416	740	138	1370	602	1066	1414	738	776	1106	1716	1308	1272
ID75	Clostridium phytofermentans	970	788	724	436	1392	342	394	616	618	14	732	468	512	482	266	340	346	394	438	476
ID76	Clostridium phytofermentans ISDg	20888	14692	14700	7758	13742	8104	9662	15498	11382	234	15250	5158	11186	10994	6508	7032	7500	8826	10246	10654
ID77	Clostridium thermocellum	1698	2760	2032	972	1070	268	1484	1264	460	52	1442	462	1310	1484	1172	1066	990	1006	1722	1796
ID78	Clostridium thermocellum ATCC 27405	94	112	48	22	34	18	30	66	28	6	50	34	24	36	42	72	68	26	26	78
ID79	Clostridium thermocellum DSM 1313	42	66	26	8	6	2	38	8	2	2	24	0	2	26	36	24	16	14	6	16
ID80	Clostridium cellulovorans	86	206	46	44	62	160	78	88	174	20	164	74	70	234	26	54	32	80	70	118
ID81	Clostridium cellulovorans 743B	2232	2670	1618	856	1066	1704	2284	3218	1288	300	2670	1064	1486	1508	936	1150	790	1972	1880	2010
ID82	Clostridium cellulolyticum	92	156	136	132	126	152	68	82	26	16	414	70	238	344	102	88	38	52	110	106
ID83	Clostridium cellulolyticum H10	782	1498	660	334	738	240	726	562	322	28	1048	318	554	534	420	512	338	448	512	588
ID84	Clostridium kluyveri	1062	1412	1378	560	912	506	964	1002	836	178	1128	600	908	1182	664	650	928	948	926	1068
ID85	Clostridium kluyveri DSM 555	2	30	4	6	18	8	8	6	10	0	10	8	22	6	6	8	42	30	8	34
ID86	Clostridium kluyveri NBRC 12016	4	2	10	4	0	0	6	2	62	0	40	4	0	4	2	2	8	4	2	4
ID87	Clostridium saccharolyticum	1356	1510	2138	1600	4828	846	926	1488	922	40	1244	714	1198	1362	1096	1278	1290	1178	1252	1454
ID88	Clostridium saccharolyticum WM1	34806	47276	89674	56122	186546	18992	25352	42064	26460	984	35434	25818	24914	31500	25776	41514	39990	37328	32692	37758
ID89	Clostridium tetani	72	114	90	66	40	122	92	96	106	82	72	62	92	102	48	64	56	96	80	142
ID90	Clostridium tetani E88	500	762	474	354	474	296	548	774	366	108	696	366	388	356	254	294	270	1256	460	518
ID91	Clostridium sp. BNL1100	1280	1640	1008	564	640	380	858	1050	378	44	1126	344	798	854	696	690	616	746	1042	982
ID92	Clostridium beijerinckii	116	550	228	190	198	2700	134	214	396	300	620	534	268	230	122	128	256	284	216	360
ID93	Clostridium beijerinckii NCIMB 8052	2158	2610	2692	1910	2292	26212	2170	2910	4782	3094	8246	5742	2418	2406	1654	1578	1548	3760	2228	3318
ID94	Clostridium novyi	6	0	2	0	4	10	0	2	8	6	6	8	6	10	2	4	2	0	4	8
ID95	Clostridium novyi NT	336	484	256	148	206	204	360	430	324	108	462	256	310	322	234	158	180	480	258	342
ID96	Alkaliphilus	50	76	30	28	64	22	56	30	36	2	60	26	26	22	12	34	34	8	24	22
ID97	Alkaliphilus metalliredigens	64	130	42	44	54	34	38	30	34	2	40	10	44	118	32	40	46	42	64	78
ID98	Alkaliphilus metalliredigens QYMF	702	1156	756	468	688	278	636	696	452	62	898	328	606	898	544	492	528	592	554	694
ID99	Alkaliphilus oremlandii	8	42	14	4	6	2	12	26	6	0	24	8	34	8	4	10	6	8	14	10
ID100	Alkaliphilus oremlandii OhILAs	686	1318	762	630	566	258	696	784	444	60	990	366	594	520	544	576	646	592	656	848
ID101	Candidatus Arthromitus	200	326	522	68	70	72	318	350	174	34	432	168	190	210	156	136	114	146	282	268
ID102	Candidatus Arthromitus sp. SFB-mouse	280	298	1064	114	202	124	384	406	114	28	438	150	518	218	100	144	126	246	270	230
ID103	Candidatus Arthromitus sp. SFB-mouse-Yit	8	14	2	4	0	18	14	6	6	2	120	4	2	6	22	6	10	4	10	0
ID104	Candidatus Arthromitus sp. SFB-mouse-Japan	16	26	10	4	0	2	16	50	8	6	28	8	26	6	22	2	2	8	52	38
ID105	Candidatus Arthromitus sp. SFB-rat-Yit	136	224	218	100	24	20	146	168	68	12	182	114	162	204	74	104	110	176	188	130
ID106	Heliobacterium modesticaldum	408	566	610	364	260	274	758	1130	278	264	350	138	490	614	292	350	344	1096	610	640
ID107	Heliobacterium modesticaldum Ice1	1656	2642	1910	932	1360	1376	2596	3500	1610	1434	1698	1170	1420	2040	1422	1256	900	3418	1598	1894
ID108	Peptococcaceae	452	850	672	380	670	100	494	600	160	16	430	212	322	286	290	388	262	824	418	384
ID109	Desulfitobacterium	698	984	698	424	400	116	590	638	158	26	650	202	574	630	348	336	432	704	612	622
ID110	Desulfitobacterium hafniense	522	856	596	386	622	92	536	474	236	22	932	380	434	510	360	396	1296	500	496	684
ID111	Desulfitobacterium hafniense Y51	624	998	562	358	1424	170	266	222	246	30	826	530	458	290	244	370	410	208	370	624
ID112	Desulfitobacterium hafniense DCB-2	82	222	90	82	176	14	162	152	66	24	72	34	108	216	110	108	236	56	72	100
ID113	Desulfitobacterium dehalogenans	24	6	12	2	26	12	6	6	12	2	76	10	8	8	4	12	4	2	2	6
ID114	Desulfitobacterium dehalogenans ATCC 51507	374	584	530	334	304	108	472	470	162	32	580	146	446	396	220	248	360	556	374	412
ID115	Desulfotomaculum	128	218	118	90	20	16	192	266	22	14	230	60	106	102	76	114	88	392	140	126
ID116	Desulfotomaculum acetoxidans	48	154	36	10	96	128	506	408	186	0	56	28	26	186	32	72	22	146	52	26
ID117	Desulfotomaculum acetoxidans DSM 771	382	642	476	318	360	68	568	616	172	40	218	78	246	406	226	268	226	474	264	304
ID118	Desulfotomaculum carboxydivorans	76	24	0	0	0	0	16	14	0	0	0	2	4	2	6	4	4	4	20	8
ID119	Desulfotomaculum carboxydivorans CO-1-SRB	224	304	198	76	86	30	294	370	44	18	160	46	122	160	156	98	82	528	182	142
ID120	Desulfotomaculum kuznetsovii	4	2	0	2	0	0	0	2	0	0	0	0	4	8	0	0	2	2	0	0
ID121	Desulfotomaculum kuznetsovii DSM 6115	150	262	74	42	76	20	268	278	46	8	170	68	98	88	76	62	46	588	126	70
ID122	Desulfotomaculum ruminis	82	176	30	16	88	168	6	34	42	2	64	74	48	36	12	20	18	44	30	26
ID123	Desulfotomaculum ruminis DSM 2154	442	784	342	308	224	68	534	508	144	24	326	158	462	378	270	272	308	584	422	486
ID124	Desulfotomaculum reducens MI-1	306	458	360	424	218	68	402	428	156	100	332	192	388	298	198	194	232	586	404	362
ID125	Thermincola potens	4	12	0	10	2	0	6	4	0	0	2	4	14	0	2	0	2	0	4	8
ID126	Thermincola potens JR	280	482	218	206	70	56	376	426	116	20	232	82	256	236	252	190	162	620	320	342
ID127	Syntrophobotulus glycolicus	68	190	94	52	52	12	16	48	10	2	346	214	36	24	82	50	24	104	20	56
ID128	Syntrophobotulus glycolicus DSM 8271	876	1620	804	436	578	162	606	722	232	34	960	346	768	814	418	520	436	814	530	722
ID129	Desulfosporosinus	76	132	64	34	36	52	106	124	68	10	94	52	44	50	38	46	40	212	50	78
ID130	Desulfosporosinus orientis	16	30	42	32	24	10	28	32	34	0	26	12	12	26	4	4	4	40	28	30
ID131	Desulfosporosinus orientis DSM 765	636	1088	636	518	938	386	622	818	386	82	914	410	456	540	366	422	362	1018	562	582
ID132	Desulfosporosinus acidiphilus	8	12	38	6	46	22	16	46	18	2	74	30	8	22	2	8	16	4	4	4
ID133	Desulfosporosinus acidiphilus SJ4	560	568	382	172	464	206	516	594	248	38	1150	240	300	384	232	228	246	844	338	302
ID134	Candidatus Desulforudis audaxviator MP104C	62	136	18	40	22	0	120	112	14	8	6	12	72	72	30	46	28	190	68	66
ID135	Pelotomaculum thermopropionicum	40	28	2	4	10	8	18	16	22	0	70	38	4	4	4	6	12	2	10	12
ID136	Pelotomaculum thermopropionicum SI	134	298	104	82	96	14	236	162	90	16	56	42	140	114	88	94	74	204	112	124
ID137	Peptostreptococcaceae	44	98	96	34	38	8	68	44	128	10	168	76	48	54	24	48	26	28	70	96
ID138	Filifactor alocis	90	388	142	86	0	26	96	68	150	26	68	40	158	70	70	120	152	110	128	170
ID139	Filifactor alocis ATCC 35896	1378	2106	1218	824	664	728	798	992	946	208	1722	566	1074	1162	1050	698	650	574	1120	1094
ID140	[Clostridium] difficile	3712	10740	11008	4114	10678	6760	6942	7324	23406	494	35822	25346	6668	5754	6160	5254	5602	5782	6594	9860
ID141	Clostridium difficile R20291	2450	2098	3660	2212	156	88	3942	2742	930	24	434	364	3280	4536	1066	1376	1622	664	2504	3460
ID142	Clostridium difficile BI1	16	32	38	34	122	60	8	34	750	6	482	230	50	26	6	16	46	36	10	40
ID143	Clostridium difficile 630	4636	12004	20034	3304	3274	4428	5784	6834	4754	100	11908	5806	5978	5938	5434	4906	5032	4282	9188	12758
ID144	[Clostridium] sticklandii	22	40	38	26	8	22	16	44	32	0	44	22	20	30	24	18	22	12	24	34
ID145	Clostridium sticklandii DSM 519	1102	1698	1410	1102	538	236	874	886	638	134	954	320	1142	1252	704	658	876	878	1212	1358
ID146	Clostridiales incertae sedis	4	6	4	0	0	0	2	6	0	0	0	0	4	8	4	8	0	8	2	4
ID147	Clostridiales Family XVII. Incertae Sedis	4	0	0	0	0	0	0	0	0	0	0	0	2	2	0	0	0	0	2	2
ID148	Sulfobacillus acidophilus	54	100	58	34	18	2	80	82	8	2	70	36	42	22	38	34	44	120	50	42
ID149	Thermaerobacter marianensis DSM 12885	86	124	110	68	24	26	90	86	22	4	70	30	108	58	32	72	90	142	102	144
ID150	Clostridiales Family XI. Incertae Sedis	36	32	10	4	24	0	12	18	4	54	22	4	16	38	20	10	6	8	14	6
ID151	Finegoldia magna	28	50	6	22	12	6	24	40	42	58	30	6	32	42	34	10	24	18	28	18
ID152	Finegoldia magna ATCC 29328	658	1024	668	492	370	140	596	574	344	350	1146	272	610	708	492	390	346	490	506	696
ID153	Anaerococcus prevotii	34	14	52	4	16	14	4	8	14	48	30	10	14	4	6	6	2	4	2	2
ID154	Anaerococcus prevotii DSM 20548	582	720	532	440	404	386	414	470	366	270	1360	280	500	510	376	392	384	370	668	718
ID155	Symbiobacterium thermophilum	8	2	2	22	0	0	10	20	0	4	2	0	4	6	2	4	14	32	10	6
ID156	Symbiobacterium thermophilum IAM 14863	166	304	162	202	102	66	206	200	50	20	168	52	152	132	102	136	186	464	208	250
ID157	Eubacteriaceae	232	398	320	134	174	88	286	234	186	8	300	118	256	166	154	130	218	244	286	274
ID158	Acetobacterium woodii	108	170	98	82	100	24	86	134	70	6	74	54	118	120	64	56	106	140	104	128
ID159	Acetobacterium woodii DSM 1030	1456	2264	2070	1194	1328	702	1626	1860	938	48	2906	752	1870	1810	996	918	1096	1778	1852	1900
ID160	Eubacterium	8116	4776	4082	1928	864	964	9844	10604	1770	72	2124	682	7420	13950	3826	3900	1762	2716	5716	7190
ID161	Eubacterium eligens	7086	3128	1604	1214	514	310	4156	7056	766	54	900	380	6250	9588	2760	2470	740	1262	2750	4296
ID162	Eubacterium eligens ATCC 27750	199220	75934	25680	40020	9640	6776	95542	211564	12640	1644	12986	4128	244598	434402	42876	22092	12768	19884	58748	110870
ID163	Eubacterium rectale	12956	12890	35396	6726	4408	1188	40722	35560	2642	178	3832	2510	17034	55360	17492	22274	9618	7358	20088	25708
ID164	Eubacterium rectale ATCC 33656	53990	39840	31608	16808	14906	15774	750880	641554	20792	4144	28212	6600	82356	914556	206832	190542	20128	36076	87082	282514
ID165	Eubacterium limosum	190	486	742	258	236	94	160	196	174	0	202	150	248	384	128	280	288	158	158	198
ID166	Eubacterium limosum KIST612	4884	8638	12074	5012	7354	2082	5142	5254	2726	216	7812	2784	5510	5072	3074	4418	5006	6008	5962	6396
ID167	Ruminococcaceae	778	964	1404	646	28	8	822	400	24	16	442	54	1050	982	462	602	770	352	1130	1284
ID168	Ethanoligenens harbinense	116	324	182	138	62	10	174	74	22	2	114	36	146	162	102	172	180	72	202	182
ID169	Ethanoligenens harbinense YUAN-3	6370	10494	9942	5638	1290	500	7606	4098	780	70	5166	1210	7816	7520	4116	5408	5882	3770	8534	9628
ID170	Ruminococcus albus	918	798	410	210	176	136	672	506	206	22	178	38	802	776	334	352	362	372	546	814
ID171	Ruminococcus albus 7	26998	22728	17586	9656	2370	1548	22760	9406	2362	196	7498	1628	23884	15994	7298	9422	9844	6706	21738	23722
ID172	Lachnospiraceae	4130	1768	1778	732	756	920	1388	2366	1136	24	1212	416	1936	1832	980	1418	920	870	1796	1758
ID173	Cellulosilyticum lentocellum	282	202	654	134	406	308	124	202	78	28	118	72	348	486	254	224	70	178	352	298
ID174	Clostridium lentocellum DSM 5427	5376	4950	4538	2746	3610	2252	3438	4248	2430	218	6254	1856	3660	3566	2628	2982	2302	3020	3364	3854
ID175	Clostridium proteoclasticum	1566	912	722	444	330	322	556	858	594	8	330	174	926	766	448	516	374	372	914	784
ID176	Butyrivibrio proteoclasticus B316	39622	15654	16914	9140	5424	4250	12380	18394	7388	274	7548	2660	12990	16494	7186	9068	10018	6932	16322	13366
ID177	Roseburia hominis	14134	11390	10510	7712	2114	1496	12466	13638	1874	98	3704	1472	13234	10824	8182	11638	8054	5984	12644	15654
ID178	Roseburia hominis A2-183	163444	143428	80088	45462	31538	23178	155660	231972	29878	982	38102	16766	95398	100004	88926	148716	55380	47212	104270	116844
ID179	Syntrophomonadaceae	10	18	34	0	4	0	16	12	4	0	10	2	30	10	6	4	0	12	4	6
ID180	Syntrophothermus lipocalidus DSM 12680	190	284	174	158	40	22	198	196	28	10	46	26	192	142	104	118	128	258	204	204
ID181	Syntrophomonas wolfei subsp. wolfei	2	24	6	10	28	0	8	18	2	0	14	2	14	8	20	6	6	6	6	8
ID182	Syntrophomonas wolfei subsp. wolfei str. Goettingen	282	416	254	184	176	34	306	272	94	96	224	82	200	260	290	204	228	304	222	334
ID183	Clostridiales genomosp. BVAB3	164	178	82	90	24	24	210	292	30	10	80	42	452	608	148	118	100	136	164	156
ID184	Clostridiales genomosp. BVAB3 str. UPII9-5	2520	3424	2164	1426	614	572	1396	1404	768	230	2164	686	2256	2704	1576	1666	1958	1370	2316	1990
ID185	Oscillibacter valericigenes	1218	3520	2064	1278	376	74	1412	1256	168	4	640	346	1868	1576	1018	1098	1524	736	1660	1566
ID186	Oscillibacter valericigenes Sjm18-20	21194	76904	29110	20986	6756	2494	20346	15390	2450	232	16382	10088	17582	15754	14434	17788	14854	9596	21566	21106
ID187	Halanaerobiales	4	6	4	6	2	0	12	22	2	0	2	2	8	4	0	0	0	16	2	2
ID188	Acetohalobium arabaticum	6	12	2	0	8	0	8	10	2	2	12	4	6	6	2	2	0	6	2	2
ID189	Acetohalobium arabaticum DSM 5501	180	230	118	56	140	46	228	320	78	14	244	50	104	88	102	72	102	522	152	132
ID190	Halanaerobiaceae	6	4	0	0	0	2	4	0	0	0	14	12	0	4	2	2	0	0	0	4
ID191	Halanaerobium	28	30	22	20	20	6	22	8	12	4	94	16	12	20	24	8	16	20	34	20
ID192	Halanaerobium hydrogeniformans	66	104	56	32	106	24	88	104	44	14	120	44	34	72	50	16	46	72	38	62
ID193	Halanaerobium praevalens	2	8	2	2	0	2	4	12	2	0	4	0	4	2	0	4	0	0	2	6
ID194	Halanaerobium praevalens DSM 2228	196	186	228	96	118	18	164	244	92	18	338	90	126	160	80	118	76	138	106	120
ID195	Halothermothrix orenii H 168	168	262	158	92	58	26	138	136	22	6	228	62	138	96	118	104	88	194	82	120
ID196	Natranaerobius thermophilus JW/NM-WN-LF	106	246	66	104	156	36	186	240	56	44	130	44	80	114	72	86	118	290	122	160
ID197	Selenomonadales	692	902	348	380	188	84	1936	2280	128	300	326	60	506	270	442	414	402	4398	910	578
ID198	Veillonellaceae	280	324	154	214	170	166	3020	3380	100	734	286	56	130	104	148	194	214	8612	610	240
ID199	Megasphaera elsdenii	90	128	54	62	70	38	258	300	32	50	130	38	72	84	368	492	850	548	624	146
ID200	Megasphaera elsdenii DSM 20460	2048	2504	1448	1738	1360	498	6758	6968	860	520	3158	644	1268	1706	12442	18252	26512	12202	25802	1712
ID201	Selenomonas	406	364	136	218	30	40	9224	10600	42	254	366	38	144	122	112	236	162	26870	1096	198
ID202	Selenomonas ruminantium subsp. lactilytica	284	432	354	160	180	108	1686	1922	230	46	194	72	256	326	268	224	186	4614	428	254
ID203	Selenomonas ruminantium subsp. lactilytica TAM6421	3654	4222	4360	2576	1490	702	24720	28564	1058	884	2430	672	3308	3102	2128	2624	2584	68076	5930	4018
ID204	Selenomonas sputigena	94	48	16	16	28	26	1348	1524	8	40	44	8	28	36	10	32	18	4012	144	40
ID205	Selenomonas sputigena ATCC 35185	1850	2170	1160	892	872	368	17642	19870	518	574	1526	368	1114	994	932	1190	1108	49270	2912	1520
ID206	Veillonella parvula	96	60	682	536	106	3328	96	170	1312	3760	2694	286	116	76	292	42	176	374	124	76
ID207	Veillonella parvula DSM 2008	3956	2722	64838	45594	8914	269598	4128	4904	113180	329030	224832	42142	8552	3158	28686	1678	8632	13908	3388	5348
ID208	Acidaminococcus	1844	3126	552	794	474	134	1602	2464	288	50	450	338	1292	458	1164	1040	854	1368	2290	1752
ID209	Acidaminococcus fermentans	350	442	214	156	232	170	274	374	76	16	102	78	154	868	380	204	184	296	486	270
ID210	Acidaminococcus fermentans DSM 20731	3696	6288	5984	3136	1546	298	4080	5042	720	288	1494	618	3920	2802	2742	2980	3402	4008	5818	5258
ID211	Acidaminococcus intestini	478	576	164	200	118	70	498	596	144	16	222	132	462	530	418	606	370	416	738	484
ID212	Acidaminococcus intestini RyC-MR95	5070	5680	2318	2004	1436	496	3970	6178	1102	250	1280	666	3988	4700	2708	4848	2082	4352	4132	3598
ID213	Bacilli	822	1072	2950	754	1018	892	2056	2222	1614	918	9704	1702	1064	856	770	734	1726	3632	1338	1402
ID214	Bacillales	304	670	284	230	252	240	376	500	336	86	1288	274	228	252	280	240	254	586	286	280
ID215	Staphylococcaceae	4	10	6	4	0	2	8	4	8	14	44	6	10	2	6	2	2	20	14	12
ID216	Staphylococcus	70	100	54	24	72	26	88	86	150	202	222	60	52	54	72	22	22	94	46	52
ID217	Staphylococcus epidermidis	14	12	110	22	16	8	34	18	164	48	52	12	12	26	12	4	10	26	10	30
ID218	Staphylococcus epidermidis RP62A	6	0	2	0	6	4	0	0	10	8	0	4	2	4	0	0	0	2	2	2
ID219	Staphylococcus epidermidis ATCC 12228	2	2	6	0	2	14	2	2	8	6	14	4	0	0	0	0	0	2	4	2
ID220	Staphylococcus aureus	60	46	10	4	12	50	40	48	190	88	32	34	18	4	12	38	8	98	66	44
ID221	Staphylococcus aureus subsp. aureus	8	42	8	6	4	6	26	22	100	64	102	10	8	10	10	4	4	48	16	22
ID222	Staphylococcus aureus subsp. aureus MSSA476	4	0	8	0	2	16	0	0	0	4	0	0	6	6	0	0	2	0	10	0
ID223	Staphylococcus aureus subsp. aureus MRSA252	2	0	0	0	0	0	0	0	2	0	0	0	0	0	0	0	0	54	4	8
ID224	Staphylococcus aureus subsp. aureus USA300_FPR3757	2	2	0	0	0	0	0	0	0	2	0	0	0	0	0	0	0	0	0	0
ID225	Staphylococcus aureus subsp. aureus NCTC 8325	30	46	16	6	24	26	24	66	30	28	30	4	14	30	6	14	12	52	12	36
ID226	Staphylococcus aureus subsp. aureus T0131	48	4	2	0	0	0	10	14	0	0	2	0	4	4	2	2	0	0	8	6
ID227	Staphylococcus aureus subsp. aureus TW20	2	0	2	2	14	18	0	0	0	0	26	6	0	0	2	2	2	0	2	6
ID228	Staphylococcus aureus subsp. aureus MSHR1132	2	2	0	2	8	2	2	10	26	12	0	4	4	4	14	6	4	6	10	8
ID229	Staphylococcus aureus subsp. aureus COL	2	0	0	0	0	0	0	0	0	0	0	0	0	0	0	0	0	0	0	0
ID230	Staphylococcus aureus subsp. aureus JKD6159	2	0	0	0	4	0	0	2	6	2	0	0	0	0	0	0	0	2	0	0
ID231	Staphylococcus lugdunensis	52	58	14	8	4	2	40	60	20	10	40	10	22	26	10	18	4	116	38	38
ID232	Staphylococcus pseudintermedius	20	32	22	36	22	24	48	60	48	8	168	22	36	36	54	26	18	120	30	26
ID233	Staphylococcus pseudintermedius ED99	6	10	0	0	2	2	2	2	32	4	2	0	4	0	4	2	2	2	2	2
ID234	Staphylococcus carnosus subsp. carnosus TM300	58	50	22	26	38	22	96	92	110	112	162	26	32	38	40	28	14	258	42	56
ID235	Staphylococcus saprophyticus subsp. saprophyticus ATCC 15305	20	30	24	46	42	42	44	48	50	66	278	46	22	22	34	20	32	32	24	54
ID236	Staphylococcus haemolyticus JCSC1435	32	20	18	8	30	10	16	36	28	18	46	10	20	12	16	12	12	24	30	20
ID237	Macrococcus caseolyticus JCSC5402	68	92	44	20	24	34	60	90	50	24	262	46	30	36	60	32	28	68	44	38
ID238	Bacillaceae	132	166	120	88	76	110	152	180	76	24	594	86	106	114	82	92	82	270	104	132
ID239	Bacillus	170	340	266	106	196	160	308	306	184	70	722	156	172	216	172	126	134	350	208	216
ID240	Bacillus megaterium	84	146	50	58	104	48	218	218	68	30	248	52	100	84	130	54	52	474	108	108
ID241	Bacillus megaterium DSM 319	6	18	40	0	4	4	18	12	14	10	62	18	10	28	12	6	12	4	10	2
ID242	Bacillus megaterium QM B1551	8	22	4	4	18	0	8	16	18	12	32	14	2	6	2	8	4	18	2	8
ID243	Bacillus megaterium WSH-002	10	10	10	8	4	14	58	96	6	4	94	30	14	12	8	12	6	184	22	10
ID244	Bacillus cereus group	182	236	226	134	466	142	132	182	144	40	558	204	100	120	104	92	110	166	86	134
ID245	Bacillus thuringiensis serovar chinensis CT-43	4	4	10	2	4	2	4	8	6	2	14	4	2	6	0	8	4	4	4	2
ID246	Bacillus thuringiensis str. Al Hakam	6	26	24	36	0	16	14	20	0	0	10	2	28	24	4	12	6	36	26	2
ID247	Bacillus thuringiensis BMB171	12	16	10	8	2	8	12	10	8	0	70	12	24	8	8	22	18	16	2	6
ID248	Bacillus thuringiensis serovar finitimus YBT-020	4	12	18	0	16	36	8	22	4	0	28	6	6	2	0	4	6	2	2	8
ID249	Bacillus thuringiensis serovar konkukian str. 97-27	6	2	0	2	22	4	0	0	6	2	52	16	0	6	2	0	4	0	4	0
ID250	Bacillus cereus	28	72	86	42	110	4	164	178	38	14	102	58	44	28	36	32	34	568	38	20
ID251	Bacillus cereus 03BB102	2	0	40	0	0	4	6	6	2	0	2	2	6	0	2	0	4	0	4	4
ID252	Bacillus cereus ATCC 10987	82	124	30	32	34	10	36	14	132	10	30	28	108	18	24	142	54	74	40	66
ID253	Bacillus cereus F837/76	2	4	4	0	4	0	6	2	0	2	0	0	8	0	2	2	4	0	0	0
ID254	Bacillus cereus Q1	2	20	18	4	38	4	28	32	16	0	8	36	8	6	4	2	18	8	10	10
ID255	Bacillus cereus E33L	2	12	26	20	14	8	18	8	10	8	54	18	8	8	8	10	10	26	2	6
ID256	Bacillus cereus G9842	14	14	24	20	20	4	6	4	24	10	30	28	4	6	4	14	12	10	8	8
ID257	Bacillus cereus ATCC 14579	6	8	16	12	16	0	6	2	0	2	36	30	0	2	8	18	34	6	2	4
ID258	Bacillus cereus B4264	16	64	12	4	28	20	12	6	10	0	28	12	46	12	16	60	4	2	16	12
ID259	Bacillus cereus biovar anthracis str. CI	2	0	0	0	4	2	34	38	0	2	6	2	0	0	2	2	0	94	8	2
ID260	Bacillus anthracis	8	4	2	0	12	0	4	4	8	2	20	6	0	0	2	2	0	20	4	2
ID261	Bacillus cytotoxicus	2	2	0	0	2	4	4	2	0	2	2	0	10	10	4	0	0	4	0	12
ID262	Bacillus cytotoxicus NVH 391-98	86	106	148	28	46	32	82	106	44	16	154	38	42	86	44	32	16	272	160	58
ID263	Bacillus weihenstephanensis KBAB4	76	70	52	48	26	48	68	68	50	10	114	36	48	32	36	28	70	78	74	28
ID264	Bacillus subtilis group	14	14	22	4	2	6	16	32	8	4	24	6	18	18	6	10	10	18	16	32
ID265	Bacillus licheniformis	94	114	76	28	48	50	76	98	90	14	362	54	100	56	50	40	50	82	80	86
ID266	Bacillus licheniformis DSM 13 = ATCC 14580	2	0	0	0	0	2	0	2	4	0	2	0	0	0	0	0	0	0	2	0
ID267	Bacillus atrophaeus 1942	16	30	16	32	26	44	28	32	14	0	58	10	22	18	24	10	6	56	14	16
ID268	Bacillus subtilis	10	20	16	0	2	18	4	10	18	6	26	8	2	8	8	2	4	0	20	4
ID269	Bacillus subtilis subsp. spizizenii	8	4	2	0	0	20	6	4	8	0	2	8	8	4	12	6	2	8	4	2
ID270	Bacillus subtilis subsp. spizizenii str. W23	4	4	6	2	6	0	10	4	6	4	6	0	12	2	4	12	20	4	10	20
ID271	Bacillus subtilis subsp. subtilis str. 168	4	0	2	2	2	0	0	2	2	0	4	0	4	0	0	0	4	0	2	6
ID272	Bacillus subtilis subsp. subtilis str. RO-NN-1	2	8	4	0	0	2	0	4	6	0	8	6	0	4	0	4	0	2	4	6
ID273	Bacillus amyloliquefaciens	74	54	46	34	88	24	86	90	20	12	152	36	82	62	42	38	18	48	56	64
ID274	Bacillus amyloliquefaciens subsp. plantarum	2	2	0	6	0	0	4	0	0	0	0	0	0	0	2	2	0	0	0	0
ID275	Bacillus amyloliquefaciens subsp. plantarum CAU B946	30	16	46	18	60	16	16	10	34	2	156	40	14	8	4	20	12	22	4	14
ID276	Bacillus amyloliquefaciens FZB42	26	16	2	8	0	0	6	0	0	2	14	16	0	12	4	2	2	12	10	16
ID277	Bacillus amyloliquefaciens LL3	14	6	8	2	6	0	2	2	0	0	10	0	2	2	0	0	0	0	0	2
ID278	Bacillus amyloliquefaciens DSM 7	4	2	0	2	0	2	0	0	6	0	12	0	2	0	0	0	6	4	0	0
ID279	Bacillus pseudofirmus OF4	92	118	58	48	78	70	88	130	38	16	224	42	96	92	68	62	76	106	68	108
ID280	Bacillus clausii KSM-K16	88	122	90	134	114	46	168	176	96	22	290	62	98	84	56	74	94	144	130	168
ID281	Bacillus coagulans	384	366	254	104	130	182	328	358	372	114	780	118	218	362	190	160	120	330	194	354
ID282	Bacillus coagulans 36D1	44	118	96	44	76	198	168	264	28	16	98	20	58	30	24	40	44	558	98	24
ID283	Bacillus coagulans 2-6	46	38	66	16	22	28	58	44	46	18	54	6	26	36	16	12	16	8	28	20
ID284	Bacillus halodurans	4	6	0	0	2	0	8	8	6	0	10	0	0	0	4	0	0	0	4	10
ID285	Bacillus halodurans C-125	82	156	90	58	162	54	126	180	84	18	368	72	102	126	100	80	64	160	72	110
ID286	Bacillus cellulosilyticus DSM 2522	134	264	148	78	100	120	210	194	126	38	286	66	112	194	96	118	124	108	132	160
ID287	Bacillus sp. JS	14	12	10	2	10	6	28	44	12	4	2	0	12	10	0	2	0	68	6	0
ID288	Bacillus pumilus SAFR-032	54	90	64	46	34	18	84	130	74	10	110	46	98	54	48	62	40	122	110	128
ID289	Bacillus selenitireducens	6	56	6	0	4	2	16	18	2	0	6	8	6	12	48	16	8	4	18	10
ID290	Bacillus selenitireducens MLS10	94	146	94	38	70	36	56	90	48	38	216	28	68	86	36	60	54	82	52	98
ID291	Oceanobacillus iheyensis	2	0	4	0	0	4	0	0	0	2	4	2	0	0	0	0	0	0	0	2
ID292	Oceanobacillus iheyensis HTE831	74	98	84	52	124	72	114	104	58	28	608	80	126	88	64	48	90	132	80	142
ID293	Geobacillus	224	310	188	128	190	164	220	332	150	80	652	166	140	232	164	106	108	286	132	188
ID294	Geobacillus sp. WCH70	38	64	46	36	24	36	36	34	18	12	114	24	36	46	62	42	14	20	30	32
ID295	Geobacillus thermoleovorans CCB_US3_UF5	4	8	4	0	2	0	6	16	6	2	8	2	10	10	4	0	18	8	0	4
ID296	Geobacillus kaustophilus HTA426	16	4	12	0	8	0	6	4	12	6	4	6	42	8	8	8	2	4	6	10
ID297	Geobacillus sp. Y4.1MC1	10	12	2	2	20	2	22	22	6	0	14	4	2	0	2	0	20	22	4	10
ID298	Geobacillus sp. C56-T3	14	16	4	8	2	2	0	24	10	2	6	12	2	4	10	4	8	26	8	4
ID299	Geobacillus thermoglucosidasius C56-YS93	14	14	28	34	120	22	16	22	18	8	42	12	6	20	20	28	26	30	8	16
ID300	Geobacillus thermodenitrificans NG80-2	44	148	22	10	108	34	38	34	24	2	106	12	44	28	32	38	14	66	36	24
ID301	Lysinibacillus sphaericus	28	38	44	32	14	14	42	26	42	32	28	26	56	36	22	38	48	28	16	36
ID302	Lysinibacillus sphaericus C3-41	110	222	208	132	184	60	166	180	174	42	276	90	140	130	124	116	156	200	168	172
ID303	Anoxybacillus flavithermus WK1	66	90	146	50	54	68	100	96	172	56	420	88	88	78	66	72	74	160	46	62
ID304	Halobacillus halophilus	2	0	0	0	0	2	2	2	0	0	0	0	0	2	0	0	0	0	0	0
ID305	Halobacillus halophilus DSM 2266	74	166	64	64	30	88	110	106	64	22	268	66	66	64	82	58	38	76	96	74
ID306	Listeria	102	234	214	108	196	246	140	240	320	258	1034	352	88	128	130	98	90	230	110	142
ID307	Listeria innocua Clip11262	14	18	36	18	32	32	22	18	66	38	66	34	14	18	12	12	12	12	18	8
ID308	Listeria monocytogenes	160	206	174	158	538	20	126	170	206	48	158	144	30	66	64	122	100	202	66	64
ID309	Listeria monocytogenes 10403S	2	0	0	0	0	0	12	2	0	0	0	0	0	0	0	0	0	0	0	0
ID310	Listeria monocytogenes FSL R2-561	2	0	0	2	2	2	24	30	16	36	2	0	0	0	0	0	0	68	0	0
ID311	Listeria monocytogenes EGD-e	22	18	68	58	4	12	16	16	18	0	128	34	28	10	8	12	24	26	24	74
ID312	Listeria welshimeri	2	4	0	0	0	0	0	0	0	2	0	2	0	2	2	0	0	0	4	2
ID313	Listeria welshimeri serovar 6b str. SLCC5334	20	30	40	12	12	24	24	18	30	20	108	24	26	12	6	10	4	14	4	18
ID314	Listeria seeligeri serovar 1/2b str. SLCC3954	8	28	24	6	44	32	10	24	20	30	24	10	26	4	10	4	10	20	12	12
ID315	Listeria ivanovii subsp. ivanovii PAM 55	26	60	46	30	38	46	34	56	36	62	246	54	8	28	14	12	16	64	20	58
ID316	Paenibacillaceae	10	12	10	6	22	0	22	10	28	4	2	6	6	8	10	8	10	46	10	12
ID317	Paenibacillus	518	488	296	158	412	254	452	538	564	40	412	158	218	348	272	260	148	688	244	268
ID318	Paenibacillus sp. JDR-2	540	878	592	318	302	126	344	428	372	50	370	132	332	426	322	442	166	330	262	284
ID319	Paenibacillus polymyxa	148	146	96	114	94	110	142	212	166	16	174	46	98	138	60	72	138	246	88	98
ID320	Paenibacillus polymyxa E681	44	54	18	20	36	36	56	68	24	2	24	18	26	24	30	18	14	76	20	30
ID321	Paenibacillus polymyxa SC2	88	42	40	8	2	6	28	24	26	2	92	10	12	16	8	10	12	12	14	16
ID322	Paenibacillus sp. Y412MC10	298	446	258	260	480	168	252	318	464	56	650	162	204	272	246	310	230	306	288	296
ID323	Paenibacillus terrae HPL-003	184	216	164	112	218	144	134	118	114	24	302	120	204	148	142	100	104	92	148	150
ID324	Paenibacillus mucilaginosus	368	368	374	188	330	186	270	496	264	26	366	120	212	166	168	152	132	386	182	240
ID325	Paenibacillus mucilaginosus K02	40	110	42	14	66	24	22	58	14	4	22	14	2	12	84	38	14	20	30	22
ID326	Paenibacillus mucilaginosus 3016	16	20	32	14	12	0	20	12	12	0	36	22	10	12	10	8	4	6	6	6
ID327	Paenibacillus mucilaginosus KNP414	4	22	38	14	30	0	22	16	14	0	18	2	6	4	14	10	2	8	6	6
ID328	Brevibacillus brevis NBRC 100599	184	346	286	172	234	46	224	262	120	18	280	88	162	132	174	154	182	302	162	202
ID329	Exiguobacterium	50	34	18	12	18	6	22	42	18	0	138	14	20	16	24	20	2	28	24	22
ID330	Exiguobacterium sibiricum 255-15	104	158	86	70	72	48	68	102	58	8	198	48	72	100	86	60	84	66	96	114
ID331	Exiguobacterium sp. AT1b	110	184	128	40	106	66	66	102	124	16	464	66	72	80	50	28	34	162	68	86
ID332	Solibacillus silvestris	4	6	6	16	2	0	4	2	0	0	4	0	8	4	4	4	10	4	10	4
ID333	Solibacillus silvestris StLB046	176	198	194	196	34	74	168	108	64	46	596	88	108	92	98	104	182	202	136	138
ID334	Alicyclobacillaceae	8	18	10	28	0	0	14	12	0	0	8	0	16	6	0	6	32	10	16	8
ID335	Alicyclobacillus acidocaldarius subsp. acidocaldarius	68	146	56	62	52	14	100	78	40	8	130	36	88	66	60	52	74	100	102	80
ID336	Alicyclobacillus acidocaldarius subsp. acidocaldarius DSM 446	10	30	6	26	0	0	8	2	10	0	64	0	22	28	20	14	14	0	14	18
ID337	Alicyclobacillus acidocaldarius subsp. acidocaldarius Tc-4-1	12	22	24	0	0	0	22	26	4	0	8	2	10	6	8	8	4	26	6	10
ID338	Kyrpidia tusciae	2	0	2	0	10	0	0	2	4	0	4	8	0	0	0	2	0	0	0	2
ID339	Kyrpidia tusciae DSM 2912	82	146	86	32	44	26	76	100	22	10	70	32	62	78	44	38	20	58	84	90
ID340	Lactobacillales	516	640	704	236	522	452	1170	1264	1706	1368	1798	632	590	572	420	352	426	2000	440	762
ID341	Lactobacillaceae	30	52	34	12	32	40	32	30	32	66	108	28	88	54	30	36	28	28	62	96
ID342	Lactobacillus	606	636	472	374	262	170	566	720	396	470	860	206	3096	876	344	240	340	648	576	754
ID343	Lactobacillus casei	44	118	46	44	56	38	36	86	124	202	268	82	94	48	124	20	28	140	40	162
ID344	Lactobacillus casei str. Zhang	6	26	40	4	60	0	38	36	64	14	44	80	78	12	0	6	28	16	26	48
ID345	Lactobacillus reuteri	70	112	40	70	36	18	74	120	50	50	168	16	3424	88	68	54	98	152	80	166
ID346	Lactobacillus reuteri SD2112	98	64	30	18	38	34	32	60	20	6	16	14	212	14	26	32	48	18	34	60
ID347	Lactobacillus fermentum	58	54	50	62	48	50	220	294	74	40	212	44	488	40	36	66	64	102	70	82
ID348	Lactobacillus fermentum CECT 5716	2	0	2	0	0	0	12	12	0	2	0	4	26	8	0	0	0	0	2	2
ID349	Lactobacillus fermentum IFO 3956	12	28	30	12	18	10	102	70	4	20	36	10	270	28	24	8	6	14	16	28
ID350	Lactobacillus rhamnosus	214	244	340	466	78	120	288	140	162	200	234	78	460	294	170	252	372	182	512	526
ID351	Lactobacillus acidophilus	10	14	4	8	2	0	4	6	2	0	8	0	32	26	2	6	0	0	2	4
ID352	Lactobacillus acidophilus 30SC	68	104	144	30	22	4	40	26	36	8	148	18	78	102	50	36	42	64	26	50
ID353	Lactobacillus acidophilus NCFM	26	24	24	46	20	12	48	26	32	6	66	16	72	34	22	24	42	18	64	56
ID354	Lactobacillus johnsonii	74	28	28	6	0	4	20	28	8	32	96	28	472	84	18	8	10	36	14	64
ID355	Lactobacillus johnsonii FI9785	14	14	8	2	10	24	6	10	6	8	14	2	38	20	10	0	4	4	6	18
ID356	Lactobacillus johnsonii NCC 533	8	4	30	2	14	10	12	16	2	2	48	10	106	8	0	6	2	14	8	12
ID357	Lactobacillus johnsonii DPC 6026	22	24	34	4	2	6	12	16	0	0	46	4	36	8	26	4	8	16	22	38
ID358	Lactobacillus ruminis	18	22	12	6	6	6	14	26	10	2	6	6	16	28	4	10	12	10	12	22
ID359	Lactobacillus ruminis ATCC 27782	1108	1236	1000	352	378	582	1136	1480	756	58	1160	364	1290	1816	578	374	428	1262	524	968
ID360	Lactobacillus crispatus	2180	2290	2500	1536	796	1064	2430	3440	1794	908	1974	732	1874	2368	1788	1600	1280	2752	2028	2296
ID361	Lactobacillus crispatus ST1	424	792	1544	464	238	382	712	906	534	488	632	310	692	622	480	436	376	1004	1002	808
ID362	Lactobacillus salivarius	188	332	192	84	62	104	154	190	268	6124	616	120	328	284	128	92	64	84	602	1638
ID363	Lactobacillus salivarius UCC118	16	18	4	10	2	12	24	12	26	900	132	14	86	44	18	8	18	18	76	232
ID364	Lactobacillus salivarius CECT 5713	10	16	8	20	4	8	12	8	18	356	22	8	46	38	14	20	20	10	58	128
ID365	Lactobacillus delbrueckii subsp. bulgaricus	160	328	306	178	94	52	256	248	56	20	620	86	216	302	222	160	168	184	272	310
ID366	Lactobacillus delbrueckii subsp. bulgaricus ND02	100	406	212	116	352	642	690	288	36	6	408	112	210	156	136	188	156	160	160	224
ID367	Lactobacillus delbrueckii subsp. bulgaricus ATCC 11842	10	4	4	2	0	0	22	10	0	2	0	0	18	16	4	4	8	12	24	14
ID368	Lactobacillus delbrueckii subsp. bulgaricus 2038	16	14	44	10	2	4	6	10	8	0	0	2	26	20	8	8	12	2	20	32
ID369	Lactobacillus amylovorus	22	18	8	6	6	0	52	66	8	0	0	0	12	12	14	10	2	8	8	22
ID370	Lactobacillus amylovorus GRL1118	22	98	0	2	2	6	10	22	0	16	14	2	50	66	14	20	32	50	30	44
ID371	Lactobacillus amylovorus GRL 1112	8	4	6	2	4	2	22	28	2	0	54	0	20	8	4	8	4	52	4	14
ID372	Lactobacillus plantarum	116	146	84	80	60	60	72	84	58	94	220	60	144	82	68	50	60	146	60	122
ID373	Lactobacillus plantarum WCFS1	12	14	4	2	0	0	2	4	8	2	2	2	2	4	2	4	0	0	4	12
ID374	Lactobacillus plantarum JDM1	2	4	0	6	2	0	0	0	4	0	4	8	6	2	0	4	0	4	2	6
ID375	Lactobacillus plantarum subsp. plantarum ST-III	26	114	18	6	30	2	6	16	2	2	48	4	8	8	14	6	32	22	16	16
ID376	Lactobacillus sakei subsp. sakei 23K	100	132	92	76	218	176	170	166	68	128	278	60	64	82	92	52	90	110	78	124
ID377	Lactobacillus brevis ATCC 367	60	94	48	78	36	26	82	88	30	44	158	24	96	72	62	66	60	122	112	102
ID378	Lactobacillus helveticus	24	10	4	2	0	0	2	2	12	0	12	6	12	18	6	6	2	6	4	12
ID379	Lactobacillus helveticus H10	28	4	6	6	2	0	8	8	4	0	6	0	28	18	2	4	4	4	2	14
ID380	Lactobacillus helveticus DPC 4571	14	2	10	0	0	0	2	6	4	0	2	2	32	8	2	6	0	6	28	28
ID381	Lactobacillus gasseri	134	26	0	6	4	4	0	8	0	2	2	0	1218	236	6	4	0	10	4	52
ID382	Lactobacillus gasseri ATCC 33323	336	84	42	32	6	18	70	34	8	10	224	28	2510	474	18	32	30	162	44	116
ID383	Lactobacillus kefiranofaciens ZW3	20	18	14	18	36	18	54	30	14	16	36	12	50	18	8	8	24	2	22	16
ID384	Lactobacillus buchneri NRRL B-30929	110	104	28	60	62	68	64	56	48	20	146	28	58	58	54	52	72	50	60	104
ID385	Lactobacillus sanfranciscensis TMW 1.1304	42	62	28	50	4	6	114	276	12	38	36	6	34	38	24	30	20	34	44	48
ID386	Pediococcus	6	8	2	4	2	2	6	8	10	2	22	0	4	8	4	0	2	6	2	6
ID387	Pediococcus claussenii ATCC BAA-344	36	80	18	16	44	44	52	34	50	68	124	24	56	32	36	32	42	30	48	64
ID388	Pediococcus pentosaceus	4	0	2	0	0	0	0	2	0	6	6	0	2	2	0	0	0	0	2	0
ID389	Pediococcus pentosaceus ATCC 25745	84	96	52	26	34	120	72	66	80	78	168	34	56	142	48	36	26	32	34	62
ID390	Streptococcaceae	136	66	58	68	30	122	608	444	702	76	244	22	80	74	46	28	50	296	82	182
ID391	Streptococcus	3514	7360	9424	3560	4130	8344	23512	19174	72362	12534	24710	1646	6302	4856	6436	4018	3504	11998	7412	40830
ID392	Streptococcus pyogenes	24	46	30	16	22	32	40	50	70	58	104	10	24	80	60	36	24	38	18	44
ID393	Streptococcus pyogenes serotype M3	2	2	0	0	0	0	0	0	12	4	2	0	0	0	0	0	0	2	0	0
ID394	Streptococcus pyogenes serotype M12	190	346	78	50	122	22	116	138	124	6	68	54	118	144	76	196	126	52	92	172
ID395	Streptococcus pyogenes MGAS2096	1038	6728	412	244	348	202	930	874	874	8	400	240	636	846	674	1692	1380	782	612	1220
ID396	Streptococcus pyogenes MGAS10394	20	20	4	2	12	28	10	6	4	0	6	8	0	2	6	8	6	0	4	6
ID397	Streptococcus pyogenes serotype M49	2	0	0	0	0	0	0	0	12	0	2	0	0	0	0	0	0	0	0	0
ID398	Streptococcus pyogenes NZ131	2	2	2	0	0	4	0	0	16	4	10	0	2	10	2	0	0	2	2	2
ID399	Streptococcus pyogenes MGAS8232	4	4	0	2	0	0	6	4	0	0	2	0	0	0	6	2	30	0	0	2
ID400	Streptococcus pyogenes MGAS10270	2	2	0	2	12	0	0	4	0	0	0	0	0	0	0	4	0	2	0	0
ID401	Streptococcus suis	1260	1702	760	772	2180	1026	2610	2588	998	110	1466	502	1200	3296	538	1100	606	772	924	1680
ID402	Streptococcus suis JS14	426	260	202	186	92	16	606	412	354	4	500	246	330	920	192	504	268	132	118	392
ID403	Streptococcus suis GZ1	1022	4784	2710	74	750	266	712	1130	4394	18	162	80	1406	654	282	232	126	302	418	764
ID404	Streptococcus suis SS12	68	70	38	44	100	100	138	132	46	4	70	24	90	162	30	50	32	64	60	114
ID405	Streptococcus suis BM407	14	8	16	6	0	0	74	70	84	16	8	6	4	14	10	14	6	216	26	146
ID406	Streptococcus suis A7	4	0	18	10	60	58	4	18	24	4	56	20	16	12	8	10	8	4	4	4
ID407	Streptococcus suis D12	30	62	26	20	18	38	38	54	190	10	70	22	42	46	20	24	20	62	30	40
ID408	Streptococcus suis 98HAH33	4	2	6	2	0	2	18	24	14	10	8	16	28	2	0	0	2	66	10	6
ID409	Streptococcus suis D9	32	42	42	34	10	8	38	66	30	6	46	12	54	134	44	48	18	22	62	56
ID410	Streptococcus suis ST1	22	20	24	16	2	24	14	18	32	12	12	16	8	30	6	12	10	10	28	24
ID411	Streptococcus intermedius	2	6	4	10	0	4	2	0	14	2	8	0	10	64	8	4	6	10	8	18
ID412	Streptococcus intermedius JTH08	164	142	152	42	36	112	172	112	290	88	166	62	114	1386	142	112	38	70	148	294
ID413	Streptococcus infantarius subsp. infantarius	12	28	24	4	4	4	60	32	432	0	4	2	20	8	40	12	8	292	42	94
ID414	Streptococcus infantarius subsp. infantarius CJ18	66	78	60	18	10	82	72	62	244	22	214	10	36	54	46	48	36	226	110	428
ID415	Streptococcus dysgalactiae group	34	130	6	4	2	0	26	18	10	4	40	12	62	170	18	4	12	48	46	60
ID416	Streptococcus equi	22	98	86	116	46	128	62	84	216	42	470	88	114	52	40	36	74	66	74	78
ID417	Streptococcus equi subsp. zooepidemicus	18	116	32	44	0	8	34	60	30	40	124	52	84	60	18	38	2	46	172	138
ID418	Streptococcus equi subsp. equi	2	6	4	8	0	0	6	0	2	2	0	0	4	0	0	0	0	0	4	2
ID419	Streptococcus equi subsp. equi 4047	16	62	22	26	16	18	90	16	30	4	6	0	98	26	32	18	36	12	20	46
ID420	Streptococcus equi subsp. zooepidemicus MGCS10565	8	6	8	0	0	12	4	2	76	20	64	6	4	4	4	2	0	0	2	8
ID421	Streptococcus dysgalactiae subsp. equisimilis	10	30	14	20	4	10	22	52	32	14	46	6	14	8	18	6	44	52	20	32
ID422	Streptococcus dysgalactiae subsp. equisimilis GGS_124	4	16	18	10	14	14	22	22	80	10	60	6	18	12	12	8	48	24	10	42
ID423	Streptococcus dysgalactiae subsp. equisimilis ATCC 12394	56	30	6	12	8	38	22	30	54	10	68	20	12	8	14	8	14	10	26	26
ID424	Streptococcus thermophilus	198	396	494	174	42	202	69782	53668	37736	118	1726	156	634	222	438	150	304	998	300	758
ID425	Streptococcus thermophilus LMG 18311	10	26	8	2	0	4	476	366	234	0	28	0	8	38	12	12	12	10	4	16
ID426	Streptococcus thermophilus LMD-9	14	24	68	10	6	6	1310	1124	808	6	26	6	38	12	70	40	6	56	10	26
ID427	Streptococcus thermophilus JIM 8232	22	28	88	38	20	52	1540	1234	1272	18	136	4	38	16	40	16	18	68	28	78
ID428	Streptococcus thermophilus MN-ZLW-002	54	76	90	22	0	2	572	414	174	2	20	4	142	138	26	10	20	38	50	156
ID429	Streptococcus thermophilus CNRZ1066	4	14	4	8	6	2	538	432	408	4	66	4	6	0	16	2	2	16	4	8
ID430	Streptococcus mutans	138	434	298	146	72	212	200	170	412	88	440	56	178	184	236	184	120	240	284	348
ID431	Streptococcus mutans UA159	46	128	34	26	0	8	6	18	26	10	28	0	36	10	14	14	14	10	32	16
ID432	Streptococcus mutans NN2025	2	16	4	0	2	2	4	0	136	14	0	2	6	4	8	2	4	16	38	28
ID433	Streptococcus mutans LJ23	44	54	132	36	2	8	38	62	522	14	44	0	122	46	26	30	36	32	58	116
ID434	Streptococcus pneumoniae	170	204	580	122	368	886	220	194	1372	2496	1134	134	250	158	146	122	156	418	186	538
ID435	Streptococcus pneumoniae JJA	2	0	4	0	0	6	0	0	18	24	4	2	0	0	0	2	0	0	0	2
ID436	Streptococcus pneumoniae INV200	2	2	0	0	6	22	0	2	8	6	0	0	0	0	0	0	0	6	0	0
ID437	Streptococcus pneumoniae Hungary19A-6	30	44	114	12	26	36	92	50	132	68	222	10	72	32	26	60	64	54	62	56
ID438	Streptococcus pneumoniae P1031	2	0	12	4	6	4	0	0	14	10	2	2	0	0	0	4	0	2	0	4
ID439	Streptococcus pneumoniae TIGR4	22	18	12	10	14	18	42	38	38	34	10	4	18	8	8	4	2	18	10	16
ID440	Streptococcus pneumoniae OXC141	2	6	2	0	2	10	0	0	16	14	8	0	0	4	2	0	0	2	0	2
ID441	Streptococcus pneumoniae ATCC 700669	8	0	6	8	6	12	6	4	4	98	8	0	2	2	18	6	8	2	0	10
ID442	Streptococcus pneumoniae 70585	12	4	2	2	2	20	2	2	38	22	98	2	8	6	0	6	2	18	0	2
ID443	Streptococcus pneumoniae 670-6B	2	2	8	8	10	22	6	6	44	20	10	4	8	0	4	4	0	24	0	8
ID444	Streptococcus pneumoniae TCH8431/19A	2	4	14	6	6	8	2	0	14	28	16	0	6	0	4	4	16	8	8	26
ID445	Streptococcus pneumoniae AP200	24	44	30	10	6	10	54	48	32	46	12	12	38	56	42	26	12	28	38	66
ID446	Streptococcus parasanguinis	1314	2576	2424	3832	1312	6094	1358	694	13756	1076	474	64	2348	4640	5076	2498	402	5072	2658	8372
ID447	Streptococcus parasanguinis ATCC 15912	174	298	286	372	134	588	154	116	1500	282	250	16	298	580	498	226	64	636	318	808
ID448	Streptococcus parasanguinis FW213	146	236	292	340	158	560	204	224	1384	178	186	26	276	486	574	276	206	520	278	862
ID449	Streptococcus agalactiae	220	42	28	42	60	44	100	102	264	56	138	36	40	44	40	36	22	486	44	100
ID450	Streptococcus agalactiae A909	10	6	2	2	8	24	12	14	34	2	30	6	4	4	14	10	8	30	2	20
ID451	Streptococcus agalactiae serogroup III	4	2	2	2	0	2	4	0	182	2	6	0	4	0	8	0	2	14	2	32
ID452	Streptococcus agalactiae serogroup V	4	6	12	8	6	54	32	14	102	10	80	12	18	2	8	0	4	46	4	56
ID453	Streptococcus agalactiae 2603V/R	2	2	2	10	2	10	12	10	16	6	168	16	8	4	6	0	2	52	8	12
ID454	Streptococcus salivarius	2728	11290	12094	3460	86	1770	2406	2004	68544	546	52508	1722	8524	2332	11346	3142	4290	20044	6624	14200
ID455	Streptococcus salivarius JIM8777	446	1376	1698	568	52	406	298	214	10272	136	9084	100	1110	468	1654	448	504	2718	806	1930
ID456	Streptococcus salivarius CCHSS3	108	428	346	116	12	88	232	198	2506	40	1824	82	366	86	464	118	158	712	214	624
ID457	Streptococcus salivarius 57.I	74	434	310	122	8	84	154	140	2684	22	1500	72	352	62	388	112	186	580	240	446
ID458	Streptococcus uberis 0140J	112	102	106	100	70	116	252	198	114	30	1222	142	74	138	100	72	78	276	92	134
ID459	Streptococcus oralis	6	32	72	8	40	100	16	4	204	238	42	4	22	38	8	16	8	126	18	114
ID460	Streptococcus oralis Uo5	86	278	528	106	220	374	80	92	1026	772	288	20	156	184	82	122	78	610	154	626
ID461	Streptococcus macedonicus ACA-DC 198	142	48	32	28	8	20	292	276	462	44	74	14	32	26	24	76	28	180	88	400
ID462	Streptococcus gordonii str. Challis	26	84	66	22	14	28	4	2	94	14	10	2	22	34	26	34	10	34	20	76
ID463	Streptococcus gordonii str. Challis substr. CH1	170	660	188	80	42	162	68	100	194	82	352	36	90	396	124	198	72	178	138	314
ID464	Streptococcus pseudopneumoniae	6	4	82	12	64	180	10	0	162	502	46	0	20	2	2	12	2	20	8	52
ID465	Streptococcus pseudopneumoniae IS7493	44	38	214	120	120	358	28	38	506	848	242	20	80	64	28	74	84	126	50	196
ID466	Streptococcus sanguinis	26	46	178	28	4	14	4	6	16	12	14	2	22	64	32	62	2	22	16	86
ID467	Streptococcus sanguinis SK36	230	362	1596	460	52	228	70	88	300	154	306	38	270	416	228	492	60	176	228	832
ID468	Streptococcus pasteurianus	70	458	372	88	44	114	360	584	254	10	306	154	166	266	230	216	190	250	860	8500
ID469	Streptococcus pasteurianus ATCC 43144	578	1072	774	272	228	380	1218	1760	332	18	1646	304	666	1206	430	496	574	1190	1460	13436
ID470	Streptococcus gallolyticus subsp. gallolyticus	198	214	216	136	58	52	140	246	318	36	508	106	160	178	134	304	176	332	632	2904
ID471	Streptococcus gallolyticus subsp. gallolyticus ATCC BAA-2069	106	94	554	84	0	2	74	148	382	6	78	114	160	182	54	134	98	114	40	312
ID472	Streptococcus gallolyticus subsp. gallolyticus ATCC 43143	96	36	134	58	2	10	84	70	202	0	12	8	28	30	58	10	6	12	28	78
ID473	Streptococcus gallolyticus UCN34	30	14	32	10	2	18	22	38	22	0	32	4	10	4	12	20	0	636	98	672
ID474	Streptococcus parauberis	4	46	4	0	8	6	6	10	8	4	26	0	10	0	0	6	0	2	12	12
ID475	Streptococcus parauberis KCTC 11537	116	138	102	40	72	142	116	126	100	68	552	90	78	72	102	80	48	136	122	126
ID476	Streptococcus mitis	32	172	246	42	130	330	60	74	572	968	190	60	78	58	64	54	30	92	64	212
ID477	Streptococcus mitis B6	136	594	748	166	504	950	160	202	2674	1914	678	232	334	174	290	224	500	462	228	848
ID478	Lactococcus	24	24	20	24	16	10	4	14	66	40	120	12	16	8	4	12	8	26	26	36
ID479	Lactococcus lactis	46	122	34	92	50	148	110	122	626	92	592	54	58	38	78	32	28	56	54	62
ID480	Lactococcus lactis subsp. lactis	14	40	16	96	14	26	48	48	288	90	346	36	34	20	52	20	16	38	28	34
ID481	Lactococcus lactis subsp. lactis Il1403	2	4	50	4	2	2	4	4	52	4	24	6	8	2	6	4	0	0	2	6
ID482	Lactococcus lactis subsp. lactis KF147	40	52	38	18	8	2	32	26	98	14	174	22	36	8	32	6	58	14	14	22
ID483	Lactococcus lactis subsp. lactis CV56	12	62	0	4	8	16	68	70	72	8	10	22	2	14	12	6	0	6	4	2
ID484	Lactococcus lactis subsp. cremoris	44	68	68	30	36	80	148	178	1294	44	372	112	80	64	46	16	28	114	76	88
ID485	Lactococcus lactis subsp. cremoris A76	450	266	318	78	130	14	344	298	130	14	460	64	784	810	264	226	142	120	384	786
ID486	Lactococcus lactis subsp. cremoris MG1363	2	0	0	0	0	0	0	0	8	0	0	0	0	0	0	0	0	0	0	0
ID487	Lactococcus garvieae	90	92	66	72	54	62	74	70	146	188	246	62	48	66	64	40	104	108	78	98
ID488	Enterococcaceae	34	56	136	50	144	38	42	118	624	1802	168	366	68	74	32	30	56	54	62	68
ID489	Tetragenococcus halophilus	6	20	12	18	16	44	18	14	32	50	106	28	12	8	8	10	4	20	4	12
ID490	Tetragenococcus halophilus NBRC 12172	164	298	136	114	176	124	144	192	458	752	746	394	130	140	110	74	126	208	132	180
ID491	Enterococcus	74	154	150	62	398	96	136	350	1786	4890	438	866	94	84	108	66	72	212	78	186
ID492	Enterococcus faecalis	240	346	560	284	608	230	536	726	1538	64968	1974	1160	168	228	162	152	136	1026	268	242
ID493	Enterococcus faecalis OG1RF	8	6	18	10	0	12	10	22	116	1342	118	62	38	14	14	8	4	42	10	36
ID494	Enterococcus faecalis 62	30	98	26	22	46	40	40	64	286	1824	34	38	26	70	20	10	38	10	30	42
ID495	Enterococcus faecalis V583	222	640	1258	216	206	302	296	340	526	2812	1322	340	404	344	286	342	172	232	554	386
ID496	Enterococcus faecium	220	428	494	276	886	398	472	622	1670	3448	678	828	336	342	230	238	454	726	422	488
ID497	Enterococcus faecium DO	440	278	646	150	320	46	392	600	340	820	396	166	410	686	220	182	174	114	202	366
ID498	Enterococcus faecium Aus0004	2934	4602	5630	6246	542	690	4176	1906	1254	570	862	686	3918	5074	2426	3492	3226	1102	9160	5382
ID499	Enterococcus hirae ATCC 9790	106	90	82	38	174	110	72	160	950	1844	474	440	72	86	78	50	44	58	86	82
ID500	Melissococcus plutonius	94	72	64	38	66	46	58	134	226	458	290	118	36	98	54	32	44	72	46	92
ID501	Melissococcus plutonius DAT561	2	14	16	6	14	22	12	16	26	46	56	12	2	8	14	2	10	18	28	18
ID502	Melissococcus plutonius ATCC 35311	30	8	14	4	6	16	34	74	12	44	56	10	8	10	10	4	2	12	2	4
ID503	Leuconostocaceae	14	14	42	18	2	2	14	10	4	2	6	6	34	20	10	14	28	8	24	50
ID504	Oenococcus oeni PSU-1	30	34	22	24	24	6	52	44	18	8	124	38	36	30	26	8	18	28	12	22
ID505	Leuconostoc	32	46	26	14	34	22	54	44	40	14	172	30	38	62	58	30	40	40	32	52
ID506	Leuconostoc kimchii IMSNU 11154	6	6	2	2	0	0	8	4	12	2	0	0	6	8	0	0	0	0	16	4
ID507	Leuconostoc citreum KM20	14	24	22	0	6	8	32	24	16	6	40	32	12	10	10	16	16	20	16	8
ID508	Leuconostoc mesenteroides subsp. mesenteroides	20	36	36	24	10	16	32	30	22	6	114	20	30	26	32	18	22	28	38	48
ID509	Leuconostoc mesenteroides subsp. mesenteroides ATCC 8293	2	8	8	0	0	4	0	2	0	0	14	2	4	12	6	8	6	0	14	2
ID510	Leuconostoc mesenteroides subsp. mesenteroides J18	10	4	6	0	4	0	0	12	4	54	0	0	6	8	10	6	2	14	18	4
ID511	Leuconostoc gasicomitatum LMG 18811	30	26	12	6	8	12	34	32	20	22	110	20	22	30	20	6	14	18	10	12
ID512	Weissella koreensis	4	0	0	0	0	0	0	0	0	0	0	2	0	0	0	0	0	0	0	0
ID513	Weissella koreensis KACC 15510	64	54	26	38	4	14	30	20	16	14	44	14	16	34	26	30	26	24	20	30
ID514	Carnobacterium	2	8	2	2	2	2	4	4	6	8	2	2	2	4	2	4	4	4	4	8
ID515	Carnobacterium sp. 17-4	224	270	392	152	278	204	206	214	246	390	536	208	284	182	194	124	172	196	260	288
ID516	Aerococcus urinae	2	8	2	0	4	0	4	4	4	16	0	2	4	0	2	2	0	0	2	0
ID517	Aerococcus urinae ACS-120-V-Col10a	200	232	164	72	164	84	196	222	100	66	408	84	200	156	114	84	78	244	162	140
ID518	Erysipelothrix rhusiopathiae	10	6	0	2	4	0	16	10	12	4	40	4	2	14	8	6	4	0	12	10
ID519	Erysipelothrix rhusiopathiae str. Fujisawa	538	944	802	324	518	444	472	526	850	188	5406	1544	240	500	638	252	480	444	446	494
ID520	Actinobacteria	194	338	320	148	62	88	400	384	82	44	154	40	300	296	158	152	216	204	374	480
ID521	Actinobacteridae	50	84	126	60	108	40	62	90	190	94	92	100	222	194	96	50	150	134	144	398
ID522	Actinomycetales	226	360	472	256	164	208	290	220	1120	970	524	142	302	266	158	170	182	238	344	630
ID523	Corynebacterineae	22	24	58	18	78	10	30	28	168	118	82	100	134	184	60	32	114	118	128	202
ID524	Corynebacterium	86	92	302	138	34	38	100	52	248	514	482	666	266	652	108	66	946	430	258	316
ID525	Corynebacterium glutamicum	4	22	10	2	6	8	20	10	30	58	62	8	16	34	18	8	10	14	2	14
ID526	Corynebacterium glutamicum R	2	4	10	0	0	12	10	2	12	12	28	0	8	18	6	2	16	6	2	20
ID527	Corynebacterium variabile DSM 44702	30	30	28	28	6	14	10	24	74	82	34	4	24	24	28	18	36	22	12	36
ID528	Corynebacterium diphtheriae	14	36	18	6	8	8	14	24	54	52	20	14	32	12	10	8	34	48	20	26
ID529	Corynebacterium diphtheriae C7 (beta)	18	8	4	12	0	0	18	30	4	0	2	0	16	50	8	0	8	52	12	4
ID530	Corynebacterium diphtheriae HC03	22	76	2	0	0	0	10	6	0	0	82	60	0	4	0	2	0	0	0	0
ID531	Corynebacterium diphtheriae BH8	6	0	0	0	0	0	0	6	0	0	4	2	4	0	0	0	0	2	0	0
ID532	Corynebacterium ulcerans BR-AD22	2	0	0	0	0	0	0	2	0	0	0	0	2	0	0	0	2	0	0	0
ID533	Corynebacterium aurimucosum ATCC 700975	18	20	52	4	4	10	10	30	128	98	12	10	28	12	8	12	0	4	10	12
ID534	Corynebacterium kroppenstedtii DSM 44385	6	32	22	2	10	10	8	6	30	118	24	24	12	14	14	12	6	4	10	18
ID535	Corynebacterium jeikeium K411	14	10	24	4	10	0	14	10	28	52	6	6	6	4	4	20	0	16	10	22
ID536	Corynebacterium urealyticum DSM 7109	10	4	94	28	24	6	10	12	34	80	64	140	82	122	28	30	708	180	80	158
ID537	Corynebacterium efficiens	2	4	2	2	10	2	2	2	20	22	8	6	10	2	4	2	6	14	0	8
ID538	Corynebacterium efficiens YS-314	98	60	60	64	138	210	132	210	160	204	60	204	86	210	106	110	14	20	70	98
ID539	Corynebacterium resistens	4	0	0	0	2	0	0	8	6	6	0	2	0	2	0	0	0	0	0	2
ID540	Corynebacterium resistens DSM 45100	28	22	12	4	4	12	34	8	42	68	30	6	8	6	8	6	4	4	12	22
ID541	Mycobacterium	76	76	330	142	68	134	66	114	344	362	112	136	154	74	70	62	156	50	82	164
ID542	Mycobacterium avium subsp. paratuberculosis K-10	4	12	10	2	2	2	2	8	4	2	4	2	0	2	4	0	2	0	10	6
ID543	Mycobacterium intracellulare	2	4	14	0	0	6	6	2	0	4	0	0	2	0	0	2	2	4	0	6
ID544	Mycobacterium intracellulare MOTT-02	2	4	6	2	2	6	0	6	4	2	4	4	2	6	8	4	0	4	2	10
ID545	Mycobacterium tuberculosis complex	6	6	6	6	4	10	0	8	18	30	0	6	4	2	2	0	6	4	4	10
ID546	Mycobacterium tuberculosis	10	4	16	6	0	6	8	6	38	28	6	4	12	0	8	2	12	2	8	8
ID547	Mycobacterium tuberculosis CCDC5079	2	2	0	0	0	0	2	6	2	4	2	2	2	0	2	0	2	2	0	2
ID548	Mycobacterium tuberculosis CCDC5180	2	2	2	4	0	0	0	6	2	2	2	2	2	2	0	0	2	4	0	4
ID549	Mycobacterium tuberculosis RGTB327	2	2	0	0	0	0	0	4	0	0	8	0	2	4	2	4	2	0	0	0
ID550	Mycobacterium smegmatis	6	0	0	0	2	0	0	0	0	4	2	2	0	0	0	0	0	0	2	0
ID551	Mycobacterium smegmatis str. MC2 155	20	30	18	18	6	4	32	30	6	26	12	8	14	6	10	10	16	40	12	10
ID552	Mycobacterium sp. JDM601	40	50	148	78	18	50	58	54	134	138	14	54	90	42	26	32	68	24	44	88
ID553	Mycobacterium gilvum	4	12	22	18	2	4	10	2	14	2	4	2	6	6	4	0	14	18	12	8
ID554	Mycobacterium abscessus ATCC 19977	26	16	18	8	2	2	22	14	20	24	12	12	6	14	10	6	8	2	6	8
ID555	Mycobacterium vanbaalenii	2	0	6	0	0	2	0	0	8	2	2	6	0	0	0	0	0	0	0	4
ID556	Mycobacterium vanbaalenii PYR-1	14	16	38	8	6	12	10	30	42	38	16	12	22	6	14	0	22	8	14	40
ID557	Mycobacterium rhodesiae NBB3	16	6	12	6	8	4	6	6	14	18	6	4	2	6	0	8	10	8	12	16
ID558	Mycobacterium marinum	6	4	8	4	4	4	8	2	28	26	8	8	12	0	2	4	6	2	0	10
ID559	Mycobacterium marinum M	112	74	412	204	120	156	146	190	696	688	120	216	234	78	68	84	226	102	96	228
ID560	Mycobacterium sp. MOTT36Y	2	16	8	6	4	4	6	2	10	18	4	0	2	2	2	0	2	0	2	8
ID561	Mycobacterium chubuense NBB4	8	8	6	10	4	4	20	6	6	6	8	10	4	8	0	0	4	6	6	8
ID562	Mycobacterium leprae	4	6	0	0	4	12	2	2	4	2	28	4	4	0	2	0	0	0	2	4
ID563	Amycolicicoccus subflavus	12	6	44	4	0	0	0	8	2	6	0	0	24	4	4	14	2	0	16	8
ID564	Amycolicicoccus subflavus DQS3-9A1	28	18	28	16	14	10	56	24	66	44	32	12	16	2	6	6	12	20	12	28
ID565	Nocardia cyriacigeorgica	2	0	14	2	28	4	2	0	10	4	30	32	48	72	2	12	32	34	16	34
ID566	Nocardia cyriacigeorgica GUH-2	44	10	44	22	56	14	102	244	36	54	102	74	62	156	12	14	32	276	42	80
ID567	Nocardia farcinica IFM 10152	34	58	26	16	16	24	20	20	102	78	34	32	28	24	4	8	26	20	10	26
ID568	Rhodococcus	10	16	12	12	10	4	8	0	22	10	6	4	6	6	4	6	10	6	4	4
ID569	Rhodococcus equi 103S	4	22	8	18	4	8	10	6	16	162	12	4	26	14	10	6	14	4	20	26
ID570	Rhodococcus opacus	2	4	2	0	0	0	2	0	0	0	0	0	0	0	8	2	0	0	0	0
ID571	Rhodococcus opacus B4	16	22	14	32	2	0	24	10	10	6	30	8	10	4	4	14	28	28	14	20
ID572	Rhodococcus jostii RHA1	14	22	24	20	12	8	30	26	34	54	34	8	12	16	18	12	8	10	10	18
ID573	Rhodococcus erythropolis PR4	4	12	6	14	8	10	6	10	12	24	12	4	20	10	8	8	16	4	10	10
ID574	Gordonia	2	10	4	2	2	0	0	0	0	2	0	0	2	8	0	0	0	2	0	2
ID575	Gordonia bronchialis DSM 43247	8	18	14	6	4	4	6	14	8	16	4	4	6	10	2	4	6	6	4	4
ID576	Gordonia polyisoprenivorans VH2	12	8	16	46	14	0	8	12	32	14	26	8	12	12	4	6	60	26	22	20
ID577	Tsukamurella paurometabola DSM 20162	14	28	10	8	0	20	26	20	18	16	6	0	22	14	4	14	0	2	20	16
ID578	Segniliparus rotundus DSM 44985	6	10	2	0	10	6	8	10	8	10	14	8	4	10	2	2	10	14	2	14
ID579	Stackebrandtia nassauensis DSM 44728	8	34	22	6	34	8	12	10	28	36	6	16	8	16	8	10	10	6	14	24
ID580	Frankineae	2	0	0	0	0	0	0	2	6	16	0	0	4	0	2	0	6	2	2	4
ID581	Geodermatophilaceae	2	16	30	6	4	0	2	4	18	6	4	0	0	8	2	2	2	2	2	10
ID582	Geodermatophilus obscurus	2	0	0	0	0	0	2	0	0	2	0	0	2	0	0	0	0	0	0	0
ID583	Geodermatophilus obscurus DSM 43160	4	12	24	4	20	2	4	4	28	18	16	18	10	10	2	4	2	4	12	12
ID584	Blastococcus saxobsidens DD2	10	18	74	22	22	50	16	22	92	90	18	20	30	16	12	8	38	18	16	50
ID585	Modestobacter marinus	6	14	42	22	12	12	10	14	22	32	24	12	10	14	14	14	10	12	12	14
ID586	Frankia	4	18	10	20	6	8	16	12	10	4	10	4	16	8	10	12	16	12	14	28
ID587	Frankia sp. EAN1pec	20	16	8	10	8	0	8	20	18	24	20	18	8	10	4	12	14	12	14	14
ID588	Frankia symbiont of Datisca glomerata	12	40	10	6	2	0	12	6	12	4	24	4	18	14	20	6	10	4	2	8
ID589	Frankia alni ACN14a	24	34	60	20	26	22	40	52	38	36	20	18	18	20	26	8	26	14	8	26
ID590	Frankia sp. CcI3	2	8	4	2	0	0	12	6	6	2	14	2	4	6	8	6	6	2	28	22
ID591	Frankia sp. EuI1c	32	20	100	52	32	24	28	50	200	214	22	82	58	22	32	18	112	20	58	96
ID592	Nakamurella multipartita DSM 44233	14	26	28	20	42	22	22	24	66	36	8	14	12	14	8	14	26	20	14	34
ID593	Kribbella flavida DSM 17836	40	60	246	120	88	102	72	72	244	274	52	118	78	76	46	46	78	44	56	124
ID594	Nocardioides	2	0	4	0	0	0	0	0	0	0	2	0	2	0	0	0	0	0	0	2
ID595	Nocardioides sp. JS614	30	36	66	24	24	10	34	28	106	44	38	18	14	34	14	14	36	12	26	38
ID596	Propionibacterium acnes	150	90	2906	460	406	286	102	158	6146	2122	256	340	650	222	96	114	66	130	134	664
ID597	Propionibacterium acnes 266	2	0	14	8	6	2	0	2	64	22	6	0	4	2	0	0	2	2	0	6
ID598	Propionibacterium acnes ATCC 11828	2	0	44	10	6	10	0	2	116	38	4	4	10	8	2	0	0	8	6	22
ID599	Propionibacterium freudenreichii subsp. shermanii CIRM-BIA1	26	86	98	32	52	74	56	48	194	126	134	84	56	48	38	66	46	58	76	114
ID600	Microlunatus phosphovorus NM-1	18	36	34	8	16	10	32	16	64	42	16	20	26	28	14	12	22	56	38	54
ID601	Pseudonocardiaceae	8	2	8	4	6	0	4	8	18	8	2	2	8	12	8	4	8	6	8	10
ID602	Amycolatopsis mediterranei	16	36	20	12	14	0	20	14	10	18	18	8	46	14	30	32	30	26	30	46
ID603	Saccharopolyspora erythraea NRRL 2338	18	24	24	36	42	28	26	36	40	24	12	10	36	16	38	18	56	36	26	18
ID604	Pseudonocardia dioxanivorans	2	0	2	0	2	0	0	0	0	0	0	0	0	2	0	2	0	0	4	0
ID605	Pseudonocardia dioxanivorans CB1190	14	24	30	24	12	6	14	8	46	34	22	6	26	14	14	16	24	12	34	42
ID606	Actinosynnema mirum DSM 43827	18	22	52	30	16	36	40	44	72	58	14	30	28	36	16	30	40	22	14	60
ID607	Saccharomonospora viridis DSM 43017	6	10	14	6	2	6	14	6	8	12	18	8	8	12	2	6	10	10	14	12
ID608	Thermobispora bispora DSM 43833	18	50	10	4	4	0	40	24	16	20	8	6	12	40	14	6	6	10	8	28
ID609	Micromonosporaceae	6	8	4	4	0	4	14	12	10	2	4	2	0	8	2	2	2	2	0	24
ID610	Micromonospora	26	36	24	16	8	4	2	10	6	12	18	8	2	6	16	4	6	2	2	8
ID611	Micromonospora sp. L5	2	6	4	0	0	0	0	4	2	2	2	0	0	18	2	0	0	2	4	8
ID612	Verrucosispora maris AB-18-032	10	16	10	18	18	14	10	22	22	8	20	8	16	26	10	6	8	10	20	46
ID613	Actinoplanes sp. SE50/110	12	36	86	30	2	0	22	30	18	190	28	4	34	20	14	22	32	50	40	36
ID614	Actinoplanes missouriensis 431	24	32	50	44	10	6	22	36	26	10	40	2	36	20	12	14	18	48	26	32
ID615	Salinispora arenicola CNS-205	6	8	12	6	0	0	6	6	6	6	2	0	10	14	2	12	0	8	8	6
ID616	Salinispora tropica CNB-440	6	4	8	8	4	0	14	24	4	8	0	0	4	4	6	4	14	6	2	10
ID617	Micrococcineae	34	50	76	20	42	64	58	46	356	290	218	40	62	50	48	26	24	56	122	232
ID618	Micrococcaceae	10	10	16	10	12	24	6	14	88	102	58	14	16	0	12	6	2	2	14	22
ID619	Arthrobacter	12	12	8	12	14	10	6	8	76	42	8	6	4	4	6	8	4	6	10	26
ID620	Arthrobacter chlorophenolicus A6	10	12	68	22	0	14	12	22	48	24	38	12	18	24	26	12	28	4	16	20
ID621	Arthrobacter arilaitensis Re117	22	24	12	14	12	4	22	16	56	38	32	6	18	36	22	24	4	24	26	36
ID622	Arthrobacter phenanthrenivorans Sphe3	8	8	38	6	2	2	18	14	18	14	24	6	0	12	2	2	0	4	8	4
ID623	Arthrobacter sp. FB24	16	16	48	16	14	14	10	22	34	74	8	14	34	28	6	16	34	18	34	40
ID624	Rothia	20	26	108	120	38	266	38	28	1010	1294	452	66	20	20	72	16	12	40	44	334
ID625	Rothia dentocariosa	2	0	12	14	6	44	6	8	136	160	58	10	4	2	12	2	0	4	6	32
ID626	Rothia dentocariosa ATCC 17931	34	26	132	64	32	92	40	46	338	352	100	36	74	38	42	20	18	56	26	254
ID627	Rothia mucilaginosa	30	20	164	172	58	354	46	30	1112	1420	594	118	32	14	104	28	6	28	90	630
ID628	Rothia mucilaginosa DY-18	568	296	3230	3708	510	3994	578	576	12472	16860	7520	1444	314	388	1150	348	226	592	1404	10610
ID629	Micrococcus luteus NCTC 2665	18	6	78	14	16	12	8	8	174	102	26	26	34	16	14	10	4	12	14	24
ID630	Kocuria rhizophila DC2201	8	14	22	8	16	8	12	8	78	56	20	4	20	6	8	20	16	8	12	36
ID631	Renibacterium salmoninarum	2	0	0	0	0	0	0	0	0	0	0	0	0	0	0	0	0	0	0	0
ID632	Renibacterium salmoninarum ATCC 33209	8	6	18	0	4	6	30	22	24	28	18	2	12	16	4	2	2	10	14	12
ID633	Intrasporangium calvum	2	0	2	0	0	0	0	0	0	0	0	0	0	0	2	0	0	0	2	0
ID634	Intrasporangium calvum DSM 43043	46	38	60	46	14	14	32	34	116	66	78	16	52	64	44	26	70	30	80	138
ID635	Brachybacterium faecium DSM 4810	12	20	38	24	18	12	16	12	114	88	40	28	32	16	30	52	24	40	30	70
ID636	Cellulomonas	10	16	4	2	12	14	8	4	28	32	14	6	14	14	20	18	4	16	12	10
ID637	Cellulomonas fimi ATCC 484	20	22	20	10	22	22	24	10	60	56	40	10	30	36	0	22	16	8	36	52
ID638	Cellulomonas flavigena DSM 20109	16	18	22	0	8	14	22	32	52	52	30	0	8	18	10	12	12	6	22	32
ID639	[Cellvibrio] gilvus ATCC 13127	42	30	68	52	22	12	20	16	62	46	26	12	70	38	44	48	62	42	100	96
ID640	Sanguibacter keddieii DSM 10542	52	94	206	104	82	50	42	68	154	82	94	18	82	130	60	70	124	52	106	142
ID641	Beutenbergia cavernae DSM 12333	26	42	64	28	48	64	38	24	194	150	96	60	50	38	28	46	34	22	38	60
ID642	Jonesia denitrificans DSM 20603	22	44	34	4	22	40	14	22	126	60	44	10	20	26	40	12	16	28	42	56
ID643	Tropheryma whipplei	12	40	0	10	0	0	10	10	4	2	2	0	18	50	10	6	4	6	20	14
ID644	Microbacteriaceae	22	6	10	0	2	2	0	2	10	8	26	14	6	2	0	6	0	0	12	8
ID645	Microbacterium testaceum StLB037	38	20	76	26	28	20	16	14	70	34	226	58	12	54	16	20	12	12	16	38
ID646	Clavibacter michiganensis	4	6	2	2	4	2	4	6	38	12	12	6	4	8	8	8	2	6	10	8
ID647	Clavibacter michiganensis subsp. sepedonicus	6	10	10	44	6	8	6	10	26	26	6	10	10	22	2	4	4	8	2	22
ID648	Leifsonia xyli subsp. xyli str. CTCB07	18	16	10	4	4	4	16	16	14	20	52	12	4	20	8	12	16	24	16	14
ID649	Xylanimonas cellulosilytica DSM 15894	86	26	62	32	20	26	70	58	142	66	36	14	48	32	28	16	12	62	28	44
ID650	Isoptericola variabilis 225	28	28	18	24	16	18	34	18	120	76	64	14	50	34	12	16	10	16	16	22
ID651	Kytococcus sedentarius DSM 20547	24	44	16	24	6	6	24	14	64	30	20	2	20	20	8	14	12	12	22	20
ID652	Mobiluncus curtisii	10	14	10	6	2	6	8	14	14	10	10	0	12	6	6	6	6	8	10	16
ID653	Mobiluncus curtisii ATCC 43063	824	1802	1272	1292	698	190	806	656	744	450	520	264	864	528	482	742	888	798	1352	1698
ID654	Arcanobacterium haemolyticum	12	10	16	4	12	0	2	14	12	6	6	0	6	14	6	4	0	0	6	6
ID655	Arcanobacterium haemolyticum DSM 20595	110	204	114	46	88	102	142	100	522	370	186	46	100	88	84	50	40	76	66	134
ID656	Streptomycetaceae	14	12	18	0	12	2	4	6	14	22	0	6	6	4	2	4	4	0	12	18
ID657	Kitasatospora setae KM-6054	30	38	62	86	14	30	32	38	80	56	62	16	56	34	20	20	14	14	22	40
ID658	Streptomyces	38	24	98	32	38	46	22	48	148	116	40	76	32	20	22	32	52	48	28	64
ID659	Streptomyces griseus subsp. griseus NBRC 13350	10	16	24	14	20	12	26	12	36	38	12	8	22	18	12	8	24	16	12	16
ID660	Streptomyces violaceusniger Tu 4113	24	50	62	36	36	18	32	30	74	80	66	26	40	20	20	8	56	18	30	38
ID661	Streptomyces cattleya	12	6	16	18	8	8	10	14	6	22	22	6	14	14	14	4	24	14	10	26
ID662	Streptomyces cattleya NRRL 8057 = DSM 46488	22	28	56	50	6	10	42	42	26	40	40	18	20	12	16	12	36	16	30	28
ID663	Streptomyces sp. SirexAA-E	10	10	22	26	0	8	16	20	18	16	24	8	26	36	6	18	26	16	18	26
ID664	Streptomyces coelicolor A3(2)	10	20	26	8	8	20	2	22	42	28	40	10	20	12	2	4	32	24	16	14
ID665	Streptomyces scabiei 87.22	14	30	20	30	40	12	6	6	24	16	22	12	18	32	8	12	22	18	20	30
ID666	Streptomyces bingchenggensis BCW-1	18	44	102	40	60	38	40	34	56	56	30	22	38	26	8	26	26	40	34	40
ID667	Streptomyces avermitilis MA-4680	18	18	16	22	6	0	6	4	12	20	8	6	44	14	28	6	16	6	12	24
ID668	Streptomyces hygroscopicus subsp. jinggangensis 5008	14	28	10	44	6	0	22	30	6	28	16	12	34	44	14	14	18	32	16	34
ID669	Streptomyces flavogriseus ATCC 33331	4	20	6	10	12	4	12	8	18	4	16	6	4	8	6	12	4	2	8	6
ID670	Nocardiopsaceae	6	2	12	20	0	0	10	8	0	0	2	0	10	10	0	2	22	6	18	16
ID671	Thermobifida fusca YX	6	24	16	14	16	2	24	42	40	6	14	6	8	12	16	8	24	84	8	26
ID672	Nocardiopsis dassonvillei subsp. dassonvillei DSM 43111	108	54	302	128	80	118	92	130	452	426	104	158	138	50	34	66	150	54	56	170
ID673	Thermomonospora curvata DSM 43183	6	12	10	12	20	10	18	12	10	14	18	12	14	32	8	20	10	12	12	14
ID674	Streptosporangium roseum DSM 43021	56	74	106	86	64	22	34	42	74	100	28	42	82	44	20	30	54	38	44	88
ID675	Kineococcus radiotolerans SRS30216	20	12	36	2	0	22	12	18	44	44	24	8	18	20	16	16	12	8	10	12
ID676	Catenulispora acidiphila DSM 44928	40	68	148	94	56	60	64	86	246	246	70	108	102	40	38	58	108	58	42	104
ID677	Bifidobacteriaceae	356	284	946	380	2610	354	174	112	2692	844	1980	2222	3960	4504	1398	668	3274	3114	3522	6562
ID678	Bifidobacterium	6418	5640	30858	11080	85588	11764	3500	2018	25772	9820	52988	67214	77320	151568	31590	14324	83888	62110	75728	140168
ID679	Bifidobacterium animalis	152	154	160	82	52	8	100	92	114	34	60	26	570	92	286	140	508	374	660	1128
ID680	Bifidobacterium animalis subsp. lactis	76	168	176	86	78	20	72	104	146	52	194	84	204	202	106	88	188	174	200	352
ID681	Bifidobacterium animalis subsp. animalis	4	6	0	0	0	0	0	0	6	2	0	2	24	0	16	8	20	12	24	74
ID682	Bifidobacterium animalis subsp. animalis ATCC 25527	100	28	54	44	24	20	64	52	34	96	44	18	108	30	60	58	84	126	266	390
ID683	Bifidobacterium longum	1558	2874	125738	46580	226824	31006	10414	4646	1492	722	212576	268224	58998	583730	14940	4530	82480	79644	73196	131370
ID684	Bifidobacterium longum subsp. infantis	520	494	3088	826	2684	418	424	558	1462	294	5006	6154	4222	23560	920	526	4932	3438	3212	5402
ID685	Bifidobacterium longum subsp. infantis ATCC 15697 = JCM 1222	26	28	692	182	2550	300	100	182	18	6	942	1242	632	3320	130	56	562	512	450	910
ID686	Bifidobacterium longum subsp. infantis 157F	16	50	692	210	592	98	144	60	192	258	3344	3912	2420	5352	204	104	1636	1356	1156	2182
ID687	Bifidobacterium longum subsp. longum	460	668	9426	4478	81040	11558	1116	582	148	98	19322	24598	5892	49128	1996	758	8562	7282	6968	11526
ID688	Bifidobacterium longum subsp. longum JCM 1217	142	236	2004	618	240	56	178	78	54	76	2112	2592	1470	4722	508	246	1616	1040	1344	2370
ID689	Bifidobacterium longum subsp. longum BBMN68	148	164	1542	1068	462	68	334	190	30	14	1532	1884	1914	6672	618	220	2356	1716	2656	4786
ID690	Bifidobacterium longum subsp. longum KACC 91563	54	48	1196	406	672	104	82	22	50	84	5882	6960	2268	20542	488	164	752	1434	916	1384
ID691	Bifidobacterium longum subsp. longum JDM301	222	276	4154	924	79514	10906	214	162	292	38	2822	3034	2446	11478	636	266	2252	1992	1570	2530
ID692	Bifidobacterium longum DJO10A	68	42	808	320	766	110	98	50	30	12	6370	8140	464	14358	216	76	866	706	826	1382
ID693	Bifidobacterium longum NCC2705	90	104	4240	1588	5880	776	376	182	142	52	7128	8810	2088	19542	700	380	2946	2736	2708	4844
ID694	Bifidobacterium breve	38	44	292	96	294	40	48	26	66	24	1468	3400	2768	7160	274	138	8228	1956	722	1108
ID695	Bifidobacterium breve ACS-071-V-Sch8b	524	1098	2470	876	1612	378	1278	1062	1482	124	10698	14532	13702	32628	2004	1680	40064	10274	3224	5546
ID696	Bifidobacterium bifidum	520	902	588	508	604	210	360	200	514	412	39308	21452	3544	1912	6906	2774	2998	71846	37862	4608
ID697	Bifidobacterium bifidum PRL2010	168	432	192	36	260	38	130	82	736	280	1028	1116	806	2164	180	102	666	2626	944	760
ID698	Bifidobacterium bifidum BGN4	1930	1026	1262	894	818	1220	4422	3986	3332	418	5874	3354	4510	6198	2778	2104	1642	4076	3462	3428
ID699	Bifidobacterium bifidum S17	16	22	16	22	130	20	36	12	240	172	760	472	440	472	296	132	130	2232	1626	374
ID700	Bifidobacterium adolescentis	1370	1036	116	28	64	2	10	4	766	266	92	114	24670	496	6348	2718	10680	12532	12634	24202
ID701	Bifidobacterium adolescentis ATCC 15703	7072	4724	1520	520	268	82	334	364	4180	990	1954	2372	183784	2974	21878	10274	38702	81292	47276	85712
ID702	Bifidobacterium dentium	938	726	140	34	48	58	60	84	23174	8918	150	132	8640	212	5076	2220	8292	6040	9852	19446
ID703	Bifidobacterium dentium Bd1	3432	2848	2218	640	270	266	796	1168	303960	111632	1108	966	33804	2042	16176	7628	26584	18752	30800	58328
ID704	Gardnerella vaginalis	210	298	290	190	60	198	154	176	366	54	144	58	464	354	178	98	328	280	400	646
ID705	Gardnerella vaginalis HMP9231	86	310	14	12	38	28	76	50	52	22	22	16	24	32	10	22	48	16	54	58
ID706	Gardnerella vaginalis ATCC 14019	8	4	2	0	14	6	10	8	32	8	10	12	38	32	20	10	28	36	42	80
ID707	Gardnerella vaginalis 409-05	162	166	174	42	72	30	156	212	72	16	38	16	468	122	192	178	220	304	334	590
ID708	Coriobacteriaceae	1060	1808	1258	812	190	742	3708	3128	200	136	736	184	962	678	776	688	726	444	1464	1246
ID709	Olsenella uli	62	114	54	16	12	42	248	196	18	16	38	14	40	38	52	40	128	56	72	80
ID710	Olsenella uli DSM 7084	1372	2114	1742	990	756	632	3446	2958	420	64	1116	390	1516	1148	1026	870	2546	1660	1704	2164
ID711	Eggerthella	430	1360	1724	518	766	230	1172	1124	802	6	1072	306	728	534	408	348	432	814	1224	674
ID712	Eggerthella sp. YY7918	790	1724	1856	574	698	320	1544	1540	748	40	1432	526	964	890	644	834	816	888	1160	1000
ID713	Eggerthella lenta	38	284	874	132	42	14	188	216	1168	6	808	260	262	178	60	34	122	414	182	72
ID714	Eggerthella lenta DSM 2243	1096	4118	10306	2048	792	1132	2886	3038	16466	38	13256	4584	4504	2976	1020	860	2200	5820	2208	1758
ID715	Atopobium parvulum	66	66	46	18	26	48	184	146	28	284	14	18	24	28	52	24	28	18	42	36
ID716	Atopobium parvulum DSM 20469	1228	1580	1086	634	372	656	2208	1812	2236	19986	878	264	976	1202	674	670	808	766	1032	1510
ID717	Coriobacterium glomerans	62	106	44	56	30	76	400	328	12	16	46	20	44	56	68	72	36	24	98	60
ID718	Coriobacterium glomerans PW2	2378	3460	1964	726	1344	2822	12368	9692	842	72	1568	706	1226	1180	1636	1136	874	926	2272	1574
ID719	Slackia heliotrinireducens	58	94	44	46	36	40	148	128	56	2	44	24	44	50	36	42	22	22	92	68
ID720	Slackia heliotrinireducens DSM 20476	1642	2674	2212	1480	1042	376	2682	2326	740	76	1218	456	1652	1692	1026	1198	1062	1054	1930	1774
ID721	Cryptobacterium curtum	8	16	4	12	6	2	16	20	8	2	6	2	16	0	8	6	4	2	24	4
ID722	Cryptobacterium curtum DSM 15641	526	620	498	482	306	156	672	588	208	36	380	158	534	362	280	256	564	366	812	630
ID723	Conexibacter woesei	2	2	0	0	0	0	0	0	6	2	0	2	0	0	2	0	2	0	0	0
ID724	Conexibacter woesei DSM 14684	66	72	86	26	34	36	60	62	116	48	32	58	52	36	36	36	42	28	40	58
ID725	Rubrobacter xylanophilus DSM 9941	28	28	20	26	20	2	34	22	6	54	24	20	22	20	34	26	22	14	48	46
ID726	Acidimicrobium ferrooxidans DSM 10331	18	26	24	18	12	0	22	28	6	2	16	6	22	34	10	18	32	58	24	36
ID727	Bacteroidetes/Chlorobi group	220	152	112	108	6	4	170	166	30	6	134	40	86	56	90	100	98	70	116	100
ID728	Bacteroidetes	8504	3078	4860	2552	72	70	4146	3014	212	168	3410	1122	1400	598	3250	4296	2788	2298	2826	2406
ID729	Flavobacteriales	90	46	22	10	0	2	22	30	12	4	46	14	8	10	98	32	14	10	16	16
ID730	Flavobacteriaceae	282	168	236	96	22	14	252	214	28	6	326	106	66	36	112	140	82	148	166	134
ID731	Maribacter sp. HTCC2170	88	46	20	14	16	8	40	54	6	16	86	40	30	6	12	72	92	8	66	66
ID732	Lacinutrix sp. 5H-3-7-4	254	200	452	238	110	158	256	316	348	318	456	226	326	224	178	198	388	270	200	358
ID733	Weeksella virosa	8	0	2	0	0	0	2	4	0	0	4	4	2	0	32	0	4	2	0	2
ID734	Weeksella virosa DSM 16922	78	52	140	28	2	4	74	60	10	4	116	32	10	20	86	64	68	38	34	34
ID735	Zunongwangia profunda	2	8	2	2	0	0	0	0	0	0	16	2	0	0	2	4	0	0	4	2
ID736	Zunongwangia profunda SM-A87	336	176	630	194	4	2	96	82	8	10	206	48	182	58	238	108	198	130	116	64
ID737	Capnocytophaga	12	14	28	0	0	0	4	2	0	0	94	10	0	6	0	2	4	0	4	4
ID738	Capnocytophaga ochracea	8	2	2	0	2	0	2	2	0	4	10	4	0	0	2	4	16	0	4	12
ID739	Capnocytophaga ochracea DSM 7271	396	216	136	18	34	22	222	146	22	16	212	48	50	40	76	192	158	74	110	104
ID740	Capnocytophaga canimorsus	2	4	4	0	0	0	0	0	0	0	0	0	2	2	0	32	2	2	6	4
ID741	Capnocytophaga canimorsus Cc5	146	72	78	120	4	2	82	66	10	2	130	32	292	110	40	78	44	26	86	68
ID742	Cellulophaga	4	4	6	14	0	0	2	2	0	0	10	6	2	0	2	0	8	6	0	0
ID743	Cellulophaga lytica DSM 7489	114	26	26	18	0	2	36	44	2	2	62	8	32	2	10	12	24	14	30	12
ID744	Cellulophaga algicola	4	2	4	0	0	0	8	2	0	0	82	12	0	0	48	0	30	6	4	4
ID745	Cellulophaga algicola DSM 14237	128	62	88	20	32	26	76	38	18	0	86	40	18	14	90	18	10	16	30	34
ID746	Ornithobacterium rhinotracheale	10	4	12	0	0	0	2	4	0	4	2	0	0	0	4	2	0	6	10	10
ID747	Ornithobacterium rhinotracheale DSM 15997	176	78	156	66	24	4	126	96	32	4	160	36	38	24	46	88	46	26	62	74
ID748	Gramella forsetii KT0803	58	58	44	18	0	2	42	24	18	10	66	10	16	12	36	32	28	46	20	44
ID749	Flavobacterium	28	34	100	6	4	6	36	24	12	2	210	72	6	2	4	52	6	4	18	10
ID750	Flavobacterium columnare ATCC 49512	38	30	136	40	12	4	46	48	8	2	84	22	42	10	36	38	30	46	18	20
ID751	Flavobacterium psychrophilum	4	2	0	0	0	0	0	2	0	0	6	0	2	0	0	4	0	0	0	0
ID752	Flavobacterium psychrophilum JIP02/86	68	26	78	12	0	6	32	22	12	0	64	28	26	20	20	60	20	12	34	20
ID753	Flavobacterium branchiophilum	4	2	4	8	0	0	4	4	0	0	0	0	0	2	18	6	2	0	0	0
ID754	Flavobacterium branchiophilum FL-15	80	66	74	32	0	0	48	52	10	8	106	40	18	38	102	64	26	32	28	38
ID755	Flavobacterium johnsoniae	24	6	12	26	0	0	8	10	0	0	10	0	2	2	32	10	4	2	6	2
ID756	Flavobacterium johnsoniae UW101	414	154	496	246	18	12	172	146	40	24	252	94	102	74	130	316	128	88	124	162
ID757	Flavobacterium indicum	2	6	0	0	0	0	4	0	0	0	4	0	0	2	0	2	0	2	0	0
ID758	Flavobacterium indicum GPTSA100-9	40	38	48	10	50	0	50	42	20	6	114	34	6	16	6	80	18	36	20	16
ID759	Riemerella anatipestifer	110	56	72	10	46	2	66	36	16	10	44	18	24	20	414	34	14	316	86	82
ID760	Riemerella anatipestifer RA-GD	390	8	0	44	0	2	2	4	0	0	2	0	4	0	94	8	4	106	16	6
ID761	Robiginitalea biformata HTCC2501	56	36	30	20	8	0	40	26	18	0	52	14	16	30	22	22	28	32	24	42
ID762	Zobellia galactanivorans	156	142	202	198	24	2	96	100	10	4	52	22	80	36	74	68	132	182	70	36
ID763	Muricauda ruestringensis	2	0	0	0	0	0	4	2	0	0	0	0	0	0	0	0	0	0	0	0
ID764	Muricauda ruestringensis DSM 13258	76	46	40	30	18	4	76	46	18	8	124	36	42	36	64	36	76	28	40	50
ID765	Croceibacter atlanticus HTCC2559	56	22	62	24	4	4	48	36	6	10	68	20	24	14	4	20	20	22	24	28
ID766	Aequorivita sublithincola	2	2	0	0	0	0	0	0	0	0	0	0	0	0	0	0	0	0	0	0
ID767	Aequorivita sublithincola DSM 14238	114	86	36	14	10	0	66	52	18	2	68	10	10	4	10	40	12	18	20	12
ID768	unclassified Flavobacteriaceae	6	0	10	4	0	0	8	4	2	2	2	0	0	2	4	0	8	2	2	6
ID769	Flavobacteriaceae bacterium 3519-10	254	54	314	94	6	8	132	72	42	32	282	78	64	44	62	60	96	46	144	134
ID770	Krokinobacter sp. 4H-3-7-5	26	28	44	8	20	22	38	26	54	26	70	36	8	8	0	16	12	16	20	22
ID771	Blattabacterium	2	4	10	2	0	0	16	12	2	0	4	0	4	6	0	0	8	2	4	8
ID772	Blattabacterium sp. (Blattella germanica) str. Bge	12	2	0	0	2	0	8	8	0	0	0	2	0	0	0	0	0	0	2	0
ID773	Blattabacterium sp. (Mastotermes darwiniensis)	4	0	0	0	0	0	0	0	2	0	0	0	0	0	0	0	0	0	0	0
ID774	Blattabacterium sp. (Mastotermes darwiniensis) str. MADAR	6	8	2	0	2	2	6	2	10	2	4	4	2	2	4	2	6	0	2	4
ID775	Blattabacterium sp. (Blaberus giganteus)	14	2	2	0	0	0	2	2	6	8	2	4	0	0	0	2	4	2	6	2
ID776	Blattabacterium sp. (Periplaneta americana) str. BPLAN	2	2	0	0	0	0	0	0	0	0	18	6	0	0	0	2	0	0	0	0
ID777	Cryomorphaceae	2	0	0	0	0	0	0	0	2	0	0	2	0	0	0	0	0	0	0	0
ID778	Fluviicola taffensis DSM 16823	116	82	54	48	0	2	98	80	10	14	204	70	70	22	150	54	34	56	48	38
ID779	Owenweeksia hongkongensis DSM 17368	60	68	18	18	8	6	48	50	4	4	78	38	14	24	42	44	14	12	22	28
ID780	Candidatus Sulcia muelleri	6	6	2	2	0	2	8	0	0	0	6	0	2	4	2	0	2	0	2	0
ID781	Candidatus Sulcia muelleri SMDSEM	4	4	0	0	0	0	4	4	2	2	10	6	0	4	0	0	0	0	0	2
ID782	Bacteroidales	62242	20506	57434	37278	368	132	36558	25590	988	506	8106	3818	20728	6416	44286	34368	26338	28036	29404	23292
ID783	Bacteroides	50758	49238	271166	163430	264	254	27438	23470	2538	504	3916	6636	51954	19058	105126	149484	98186	89338	82828	61446
ID784	Bacteroides fragilis	12978	32448	3084694	1608636	310	1450	24414	5564	1330	3518	2414	9762	84366	13798	96510	193880	330526	163550	46010	38072
ID785	Bacteroides fragilis NCTC 9343	1198	2168	196000	104372	50	68	2696	836	316	212	110	528	5120	1226	39170	5704	9782	5690	4662	2892
ID786	Bacteroides fragilis YCH46	4250	4778	110864	59114	36	62	2936	2192	978	128	70	406	6022	1450	9608	12936	16272	12902	6696	5352
ID787	Bacteroides fragilis 638R	2856	2248	43374	25780	6	30	1624	896	102	68	74	412	4236	1148	6252	6744	11926	6632	2906	2104
ID788	Bacteroides thetaiotaomicron	7370	11324	87274	89038	24	66	2346	3366	266	52	274	966	12394	5928	25630	16048	34246	21402	7714	4044
ID789	Bacteroides thetaiotaomicron VPI-5482	64892	108016	743628	1607524	342	1082	26502	42708	2140	484	2800	11710	104886	51256	204536	143862	277732	180466	55670	33706
ID790	Bacteroides vulgatus	9568	7918	4898	2754	28	12	7158	8660	970	62	80	1496	36360	10070	86910	24928	4204	46448	18842	12564
ID791	Bacteroides vulgatus ATCC 8482	155222	141634	27752	12242	578	270	110510	173740	15680	724	2016	22664	691392	197060	1614856	500678	11750	1132272	312608	180350
ID792	Bacteroides salanitronis	5164	2478	5134	2686	18	2	3140	2908	146	46	36	198	3744	854	8210	4936	2702	3730	11472	10996
ID793	Bacteroides salanitronis DSM 18170	21816	15480	14590	7524	272	132	12342	9224	656	324	1290	1424	14912	3720	24576	18634	11516	16498	90526	88114
ID794	Bacteroides helcogenes	2276	4478	3996	1646	4	12	690	1034	326	10	68	700	946	474	1984	21378	2424	5062	5716	2474
ID795	Bacteroides helcogenes P 36-108	19956	35100	15806	6328	86	110	6830	9036	2638	90	1162	6050	3346	2044	9446	173584	7928	37266	46312	18626
ID796	Porphyromonadaceae	1262	1724	1234	258	40	2	860	456	12	20	2408	790	750	96	572	504	1316	360	372	276
ID797	Porphyromonas	24	34	34	0	0	0	14	18	0	0	68	12	12	6	14	34	2	4	22	32
ID798	Porphyromonas gingivalis	1130	588	846	280	36	10	816	608	42	20	1182	330	426	182	412	418	1754	506	326	356
ID799	Porphyromonas gingivalis W83	180	44	14	6	0	0	94	80	0	10	16	8	74	18	44	80	148	98	40	36
ID800	Porphyromonas gingivalis TDC60	84	44	34	10	0	14	284	210	4	12	34	6	82	28	44	56	336	120	66	66
ID801	Porphyromonas gingivalis ATCC 33277	468	72	16	10	0	0	184	106	2	0	78	70	214	46	126	304	548	40	222	238
ID802	Porphyromonas asaccharolytica	10	18	18	0	0	0	66	28	22	2	4	4	12	4	134	4	6	20	12	10
ID803	Porphyromonas asaccharolytica DSM 20707	426	440	246	96	70	18	630	492	36	8	312	98	178	112	464	198	152	174	140	128
ID804	Paludibacter propionicigenes	44	38	108	60	0	0	36	24	4	0	80	18	32	14	58	38	60	50	54	44
ID805	Paludibacter propionicigenes WB4	1516	1114	2850	662	20	16	982	688	42	24	3548	1142	428	164	900	904	818	796	854	718
ID806	Tannerella forsythia	1290	900	5162	2538	0	6	314	308	54	32	62	54	1180	392	1054	548	1362	356	3282	2022
ID807	Tannerella forsythia ATCC 43037	4186	3484	8696	4538	74	28	2054	1588	128	84	2294	866	5050	1680	4542	2174	4608	1264	10840	6304
ID808	Odoribacter splanchnicus	2072	2006	1066	342	4	0	1072	916	60	16	58	104	1088	304	2336	1538	674	1516	2166	2008
ID809	Odoribacter splanchnicus DSM 20712	14506	33182	9604	2592	122	44	13224	17314	294	74	1072	602	1786	634	2970	5248	3728	3324	4540	2762
ID810	Parabacteroides distasonis	2170	2762	652	370	16	2	940	1016	40	18	234	298	3536	366	7046	1084	11008	2082	1094	654
ID811	Parabacteroides distasonis ATCC 8503	59498	75990	9432	5868	424	212	22202	15606	618	268	6284	6772	89702	1856	218274	9988	453652	63046	20574	9808
ID812	Prevotella	112682	1820	970	622	152	80	52142	31950	172	1700	740	200	530	554	3354	930	1500	514	688	804
ID813	Prevotella melaninogenica	4562	72	422	134	8	4	2338	1370	22	1484	30	14	14	6	872	174	274	100	202	308
ID814	Prevotella melaninogenica ATCC 25845	34658	922	1008	610	92	112	16438	10186	254	14390	382	130	428	262	2982	880	1482	426	904	920
ID815	Prevotella ruminicola	4912	106	40	54	8	2	2198	1536	16	8	14	4	48	32	156	246	50	80	58	66
ID816	Prevotella ruminicola 23	87572	2622	5580	2350	160	64	41322	25616	196	516	878	332	1904	1162	2516	3098	2264	2192	2224	1984
ID817	Prevotella denticola	5600	96	78	34	2	2	2506	1612	0	114	24	16	22	14	1624	34	440	50	72	66
ID818	Prevotella denticola F0289	33208	874	1390	572	90	48	13696	8344	74	414	314	112	404	316	5942	652	2220	620	726	676
ID819	Prevotella intermedia	3798	146	32	28	4	4	1742	1124	4	86	22	12	20	28	124	184	480	340	32	30
ID820	Prevotella intermedia 17	27184	792	398	166	68	84	13468	8444	66	266	356	110	338	254	704	614	732	576	482	442
ID821	Alistipes finegoldii	3760	1850	3258	3352	2	0	344	362	50	14	42	76	1186	158	1104	1188	404	1642	2294	1102
ID822	Alistipes finegoldii DSM 17242	23626	37168	11402	9506	72	40	3332	4188	496	80	820	1942	22340	1666	4592	13176	2390	5476	28454	10124
ID823	Candidatus Azobacteroides pseudotrichonymphae	2	6	2	0	0	0	0	0	0	0	22	6	0	0	0	0	0	0	4	4
ID824	Candidatus Azobacteroides pseudotrichonymphae genomovar. CFP2	294	150	318	8	2	8	206	148	4	2	980	278	14	18	0	84	6	54	60	62
ID825	Cytophagales	24	44	28	12	2	2	34	18	6	0	38	4	20	6	16	24	46	18	2	16
ID826	Cytophagaceae	78	42	34	12	0	2	80	48	0	4	46	14	22	12	28	60	86	20	16	10
ID827	Leadbetterella byssophila	4	6	0	0	0	0	2	2	0	0	6	2	0	0	2	12	0	4	0	0
ID828	Leadbetterella byssophila DSM 17132	466	170	330	88	12	4	150	86	26	10	264	108	84	50	126	350	124	198	112	92
ID829	Cytophaga hutchinsonii ATCC 33406	108	80	48	6	20	0	94	84	16	6	80	32	24	22	12	24	38	32	20	12
ID830	Dyadobacter fermentans	18	8	8	16	2	0	4	0	2	0	0	2	2	6	38	4	10	4	0	4
ID831	Dyadobacter fermentans DSM 18053	250	178	214	82	22	16	140	84	16	2	244	58	104	58	396	218	136	102	128	166
ID832	Flexibacter litoralis DSM 6794	56	32	26	4	38	16	46	48	12	6	88	18	26	18	36	16	38	14	36	32
ID833	Runella slithyformis	40	2	2	0	0	0	4	4	0	0	8	0	6	2	8	0	6	4	2	0
ID834	Runella slithyformis DSM 19594	370	180	118	68	16	8	180	184	28	40	146	62	94	68	114	380	70	114	80	72
ID835	Spirosoma linguale	2	6	4	6	0	0	6	6	0	0	20	4	10	12	6	10	22	2	2	2
ID836	Spirosoma linguale DSM 74	298	192	360	98	64	12	144	162	14	6	190	74	134	78	228	178	266	162	96	66
ID837	Marivirga tractuosa	2	0	0	0	0	0	0	0	0	0	0	0	0	0	0	0	0	0	0	0
ID838	Marivirga tractuosa DSM 4126	62	58	58	52	6	6	82	84	6	8	84	22	12	30	10	40	28	70	24	12
ID839	Cyclobacteriaceae	30	8	4	0	20	2	2	12	2	0	12	0	0	0	0	4	0	0	2	6
ID840	Cyclobacterium marinum	6	6	4	4	0	0	4	0	2	0	2	4	4	0	0	0	6	2	2	0
ID841	Cyclobacterium marinum DSM 745	140	148	98	22	48	26	102	84	12	8	150	34	126	48	132	74	174	110	76	64
ID842	Belliella baltica	10	4	10	12	0	2	0	2	0	0	0	0	6	2	6	10	0	12	24	28
ID843	Belliella baltica DSM 15883	204	104	154	62	14	2	84	108	14	8	74	38	40	50	94	72	62	78	54	44
ID844	Sphingobacteriales	160	96	596	218	36	76	72	86	716	762	168	284	300	90	126	154	332	142	126	256
ID845	Saprospiraceae	6	12	0	2	0	0	0	0	0	0	2	2	0	0	0	0	0	0	0	0
ID846	Saprospira grandis	2	0	0	0	2	8	0	0	6	0	2	0	0	0	0	0	8	2	0	0
ID847	Saprospira grandis str. Lewin	38	76	166	82	52	52	84	146	872	874	138	232	252	98	36	66	294	24	62	216
ID848	Haliscomenobacter hydrossis	2	2	2	2	2	0	6	4	4	6	0	0	2	2	4	2	6	2	2	4
ID849	Haliscomenobacter hydrossis DSM 1100	264	150	196	92	56	16	196	168	56	34	114	50	76	50	146	206	152	102	142	90
ID850	Sphingobacteriaceae	204	52	228	40	0	0	68	66	6	0	72	18	30	8	78	46	24	66	36	26
ID851	Pedobacter	40	30	46	10	2	0	10	0	0	0	20	4	12	2	10	28	12	28	16	8
ID852	Pedobacter saltans	30	24	70	16	0	0	16	2	2	0	10	6	6	0	10	30	16	6	0	10
ID853	Pedobacter saltans DSM 12145	512	258	1030	286	12	6	136	152	20	6	476	138	156	76	284	512	306	340	178	166
ID854	Pedobacter heparinus	16	14	4	0	0	0	0	4	2	0	12	4	0	0	2	12	4	2	4	2
ID855	Pedobacter heparinus DSM 2366	428	282	494	252	32	28	190	128	126	124	146	96	180	78	236	406	356	332	130	118
ID856	Sphingobacterium	34	34	10	12	4	2	54	22	10	12	12	10	18	2	8	56	36	22	52	68
ID857	Sphingobacterium sp. 21	436	366	674	278	28	36	182	154	68	56	386	174	226	94	406	496	390	298	234	182
ID858	Solitalea canadensis	6	4	4	2	0	0	4	2	0	2	8	6	0	2	6	6	12	2	2	4
ID859	Solitalea canadensis DSM 3403	344	218	278	166	14	14	214	134	14	236	414	86	98	52	94	270	134	122	132	86
ID860	Chitinophagaceae	8	16	20	6	12	0	8	16	4	2	10	2	8	8	22	16	34	20	12	2
ID861	Niastella koreensis	2844	1496	26052	15890	5790	10728	3398	9842	68106	63642	6938	20310	21908	3888	3610	6020	19920	5268	5282	19172
ID862	Niastella koreensis GR20-10	54140	25732	594276	283126	113268	235250	54598	158184	1754392	1695584	167860	577858	510840	97850	35476	68422	596692	86412	117010	432330
ID863	Chitinophaga pinensis DSM 2588	198	222	338	168	26	30	144	112	34	12	374	118	144	94	232	290	314	226	240	244
ID864	Rhodothermus marinus	60	90	20	30	0	4	8	24	12	0	20	4	32	48	20	36	42	28	18	38
ID865	Rhodothermus marinus DSM 4252	18	6	16	0	12	18	4	8	0	0	12	8	0	8	6	6	0	0	2	2
ID866	Rhodothermus marinus SG0.5JP17-172	8	10	4	12	0	0	6	6	0	0	4	0	8	24	4	12	22	6	12	8
ID867	Salinibacter ruber	36	44	92	74	26	26	36	38	262	244	32	110	126	50	14	34	94	44	46	142
ID868	Salinibacter ruber DSM 13855	2	0	0	0	8	0	0	2	0	0	6	2	0	2	4	0	0	0	0	2
ID869	Candidatus Amoebophilus asiaticus 5a2	32	28	14	22	2	6	26	28	6	0	20	0	6	14	12	6	26	36	14	8
ID870	Chlorobiaceae	32	84	8	14	18	4	8	32	4	0	50	14	24	12	54	18	4	48	40	22
ID871	Chlorobaculum	2	8	8	4	2	0	12	16	2	0	0	2	0	4	4	6	2	28	12	2
ID872	Chlorobaculum parvum NCIB 8327	4	64	8	4	2	6	40	32	16	2	8	4	22	4	8	10	16	18	8	10
ID873	Chlorobium tepidum TLS	20	30	8	8	14	0	12	14	2	2	26	10	12	6	26	8	0	16	12	6
ID874	Chlorobium/Pelodictyon group	12	14	10	4	4	6	16	22	2	0	36	4	10	8	10	6	10	40	18	18
ID875	Chlorobium	8	12	32	10	2	0	4	4	0	0	6	0	14	6	8	8	4	4	14	0
ID876	Chlorobium phaeobacteroides	2	4	6	0	0	8	0	2	0	2	8	0	0	0	2	2	0	0	0	8
ID877	Chlorobium phaeobacteroides DSM 266	32	26	28	80	10	20	34	16	4	8	20	10	4	2	6	12	44	16	4	28
ID878	Chlorobium phaeobacteroides BS1	12	16	12	6	4	8	30	24	10	6	22	10	4	16	10	12	14	24	18	12
ID879	Chlorobium phaeovibrioides DSM 265	16	12	10	0	0	10	6	12	10	0	8	8	2	10	8	14	2	0	12	6
ID880	Chlorobium limicola DSM 245	22	72	16	6	4	0	20	38	10	6	10	2	8	12	12	18	20	30	16	24
ID881	Chlorobium chlorochromatii	8	8	0	0	0	0	8	2	0	0	4	0	30	8	0	4	0	0	6	2
ID882	Chlorobium chlorochromatii CaD3	58	94	20	30	14	2	38	38	10	12	22	6	14	28	48	74	36	8	18	42
ID883	Pelodictyon	2	0	0	0	0	0	0	2	0	0	2	0	0	0	0	0	0	0	0	2
ID884	Chlorobium luteolum DSM 273	8	14	6	4	6	6	28	32	70	74	18	18	20	10	34	18	42	56	2	26
ID885	Pelodictyon phaeoclathratiforme BU-1	30	38	24	2	0	2	52	40	6	10	40	6	24	14	18	10	12	28	16	10
ID886	Chloroherpeton thalassium ATCC 35110	28	42	40	6	8	4	20	24	4	2	68	20	32	12	12	12	16	8	20	22
ID887	Prosthecochloris aestuarii DSM 271	18	38	14	12	4	18	32	46	14	0	32	32	30	24	30	34	28	66	22	16
ID888	Ignavibacterium album JCM 16511	62	128	20	24	8	4	46	68	24	2	160	40	26	32	62	36	42	42	52	62
ID889	Mollicutes	14	22	4	6	0	12	16	24	2	16	106	12	6	8	16	4	2	10	6	12
ID890	Mycoplasmataceae	4	0	2	2	0	2	0	0	2	0	24	0	0	2	0	0	2	0	2	2
ID891	Mycoplasma	48	74	18	8	42	14	44	40	12	14	286	30	30	24	38	12	32	42	28	46
ID892	Mycoplasma pneumoniae	12	28	8	4	4	2	18	20	8	0	112	8	2	4	6	0	4	32	10	4
ID893	Mycoplasma synoviae 53	18	12	10	2	4	8	4	6	0	0	118	16	14	8	14	8	4	10	2	8
ID894	Mycoplasma mycoides group	28	20	12	32	4	8	28	14	12	2	58	8	18	4	22	8	12	8	26	24
ID895	Mycoplasma mycoides subsp. mycoides SC str. PG1	8	2	0	2	0	4	2	4	0	0	8	0	2	0	0	2	0	2	0	8
ID896	Mycoplasma leachii	10	18	6	6	0	18	12	30	38	8	184	16	4	10	22	2	6	6	8	20
ID897	Mycoplasma leachii 99/014/6	4	4	0	0	0	2	0	0	0	2	4	0	0	0	2	0	0	0	0	0
ID898	Mycoplasma capricolum subsp. capricolum ATCC 27343	8	0	0	0	0	0	4	0	2	0	4	4	0	0	0	0	0	0	0	2
ID899	Mycoplasma hyorhinis	8	6	4	2	2	0	6	12	16	4	2	4	4	4	20	10	2	4	20	20
ID900	Mycoplasma hyorhinis HUB-1	4	8	16	4	8	10	10	8	130	140	18	52	22	6	4	16	60	10	10	32
ID901	Mycoplasma fermentans	22	22	4	10	2	22	14	16	8	4	166	14	14	4	20	4	10	8	6	18
ID902	Mycoplasma suis str. Illinois	2	0	0	0	0	0	0	0	0	2	0	0	0	0	2	0	0	0	0	4
ID903	Mycoplasma gallisepticum str. F	2	6	6	2	2	2	2	0	12	12	0	4	0	0	2	0	0	0	0	4
ID904	Mycoplasma pulmonis UAB CTIP	24	4	6	10	0	2	4	4	2	0	106	4	4	12	8	2	0	6	4	6
ID905	Mycoplasma arthritidis 158L3-1	12	12	2	10	0	6	12	8	2	6	26	2	12	8	4	2	8	6	6	6
ID906	Mycoplasma hominis ATCC 23114	28	34	80	88	0	2	34	24	4	2	36	10	56	52	18	38	90	30	86	80
ID907	Mycoplasma hyopneumoniae	40	16	78	32	32	24	16	56	24	14	22	8	44	36	34	30	34	12	28	34
ID908	Mycoplasma hyopneumoniae 232	2	0	2	2	0	0	0	2	4	0	2	0	0	0	2	2	0	2	0	2
ID909	Mycoplasma hyopneumoniae J	2	10	10	2	4	0	10	2	2	4	12	4	4	12	4	2	12	4	8	12
ID910	Mycoplasma hyopneumoniae 7448	248	200	452	208	168	172	184	270	466	436	212	222	282	184	140	200	422	134	168	350
ID911	Mycoplasma crocodyli MP145	14	10	6	4	8	14	2	0	4	2	142	16	4	16	8	6	12	10	0	4
ID912	Mycoplasma penetrans HF-2	496	356	192	198	180	282	150	192	288	8	998	200	246	204	206	128	186	146	194	150
ID913	Mycoplasma conjunctivae	2	0	0	0	0	0	0	0	0	0	0	0	0	0	0	0	0	0	0	0
ID914	Mycoplasma conjunctivae HRC/581	20	18	6	6	6	2	10	16	4	2	6	4	26	20	14	4	6	10	20	18
ID915	Mycoplasma agalactiae	2	4	0	0	4	2	0	2	0	0	0	2	0	2	4	0	0	0	0	2
ID916	Mycoplasma genitalium G37	4	8	2	0	0	4	0	2	0	2	10	0	0	2	0	0	0	0	0	2
ID917	Mycoplasma putrefaciens KS1	20	44	6	6	2	6	20	6	2	0	186	20	4	10	26	8	6	2	4	4
ID918	Mycoplasma mobile 163K	12	24	20	10	4	6	8	16	12	0	140	18	14	26	10	4	8	2	2	24
ID919	Mycoplasma bovis	2	4	0	4	0	0	0	0	0	0	0	0	4	0	0	4	2	2	0	14
ID920	Mycoplasma haemocanis str. Illinois	2	2	0	0	0	0	0	6	0	0	0	0	6	2	0	0	0	0	8	2
ID921	Ureaplasma	4	6	6	6	0	2	6	12	2	2	104	10	10	0	10	4	2	2	8	0
ID922	Ureaplasma urealyticum serovar 10 str. ATCC 33699	4	8	2	0	0	2	4	0	2	2	6	0	2	4	12	10	2	2	2	4
ID923	Ureaplasma parvum serovar 3	6	4	0	2	0	0	24	0	6	0	6	4	0	4	2	2	2	0	0	4
ID924	Acholeplasma laidlawii PG-8A	256	230	300	208	62	102	452	326	68	18	1000	148	204	148	184	122	158	166	294	242
ID925	Candidatus Phytoplasma	4	30	20	16	0	12	6	10	0	0	122	12	8	10	20	16	10	12	26	30
ID926	Candidatus Phytoplasma asteris	2	4	4	0	16	2	12	16	88	0	18	2	0	2	10	8	0	28	4	6
ID927	Aster yellows witches'-broom phytoplasma	126	140	88	32	28	34	116	170	64	52	454	92	60	124	102	86	24	110	62	110
ID928	Aster yellows witches'-broom phytoplasma AYWB	2	4	0	0	0	0	4	6	4	4	0	0	2	0	2	2	2	6	6	4
ID929	Candidatus Phytoplasma mali	10	12	8	0	0	0	14	12	4	0	24	6	8	4	12	4	6	2	10	2
ID930	Candidatus Phytoplasma australiense	6	4	0	0	6	0	2	4	0	0	48	4	6	0	8	4	0	6	0	8
ID931	Mesoplasma florum L1	36	70	72	26	8	22	38	70	6	4	360	58	24	42	44	22	26	82	32	48
ID932	Proteobacteria	6540	6364	20014	10272	7812	9798	7508	9260	10138	22058	7140	8956	6562	5980	7600	8746	5972	5452	7002	7694
ID933	Gammaproteobacteria	286	376	4776	4686	7462	10722	774	1268	12128	43062	5218	14878	1720	202	9266	10222	1526	1234	1956	1494
ID934	Enterobacteriaceae	6104	27104	709844	581002	1541240	3246380	33670	149760	1258564	2331302	552506	2749772	57420	7332	272250	1091486	3588	97382	235678	79030
ID935	Salmonella	16	4	212	430	298	4572	42	54	5600	5284	844	5304	48	16	304	246	6	14	36	16
ID936	Salmonella enterica	8	18	128	190	374	514	18	32	2392	2654	398	4600	12	18	180	268	4	16	28	10
ID937	Salmonella enterica subsp. arizonae serovar 62:z4.z23:-- str. RSK2980	4	18	394	454	1238	1574	14	74	2596	5422	648	1570	52	16	486	516	8	72	106	38
ID938	Salmonella enterica subsp. enterica	22	50	1206	1230	2582	5726	62	564	10330	17276	3290	24542	156	32	1928	1696	34	270	514	316
ID939	Salmonella enterica subsp. enterica serovar Typhi str. CT18	2	0	2	14	36	116	0	2	30	10	22	10	8	2	0	0	0	6	8	4
ID940	Salmonella enterica subsp. enterica serovar Typhimurium	2	10	250	244	70	574	22	70	2958	3448	132	1230	52	0	120	28	200	30	44	36
ID941	Salmonella enterica subsp. enterica serovar Typhimurium str. 14028S	2	8	46	96	152	424	0	10	168	524	48	472	0	2	32	138	0	10	28	4
ID942	Salmonella enterica subsp. enterica serovar Heidelberg str. B182	4	0	34	20	180	232	2	20	94	192	68	212	2	4	14	60	0	4	36	20
ID943	Salmonella enterica subsp. enterica serovar Heidelberg str. SL476	4	8	62	36	904	1026	18	2	1742	1840	102	244	24	0	22	164	2	24	8	74
ID944	Salmonella enterica subsp. enterica serovar Dublin	2	0	0	2	2	4	0	0	76	312	0	18	2	0	8	2	0	2	0	0
ID945	Salmonella enterica subsp. enterica serovar Newport str. SL254	2	0	6	14	12	54	0	114	174	222	64	144	2	0	106	94	2	2	4	2
ID946	Salmonella enterica subsp. enterica serovar Paratyphi B str. SPB7	4	12	142	98	390	746	10	48	486	940	214	1084	20	4	162	548	2	124	54	26
ID947	Salmonella enterica subsp. enterica serovar Schwarzengrund	2	0	142	238	28	144	0	2	38	200	42	114	6	0	106	14	0	0	10	16
ID948	Salmonella enterica subsp. enterica serovar Schwarzengrund str. CVM19633	2	4	130	270	48	342	4	10	464	592	164	174	6	2	374	102	0	8	12	38
ID949	Salmonella bongori NCTC 12419	2	8	92	202	156	1316	20	14	2876	2686	518	382	24	16	278	118	0	8	32	24
ID950	Klebsiella	910	1366	65582	26498	42938	5078	1010	214	74678	115412	82686	878	22174	250	400082	910	256	6688	308	414
ID951	Klebsiella pneumoniae	696	1076	11032	6152	43212	5308	1064	120	72644	50610	68446	1038	24822	198	130628	806	78	6570	670	336
ID952	Klebsiella pneumoniae 342	32	20	2262	988	896	408	18	12	1254	9386	1334	442	312	2	7538	108	0	78	24	12
ID953	Klebsiella pneumoniae KCTC 2242	14	22	276	116	1282	96	34	26	918	1964	1128	80	1976	8	3696	8	4	114	32	4
ID954	Klebsiella pneumoniae subsp. pneumoniae	136	216	2522	1528	12900	1314	232	28	14732	20288	14730	500	4348	30	33734	304	12	1474	84	68
ID955	Klebsiella pneumoniae subsp. pneumoniae NTUH-K2044	34	54	1252	1054	2858	400	56	24	4180	8784	4530	174	1564	28	10250	236	2	380	34	24
ID956	Klebsiella pneumoniae subsp. pneumoniae MGH 78578	20	40	604	366	2460	532	30	30	2454	7646	1820	384	556	2	5574	150	6	170	44	26
ID957	Klebsiella pneumoniae subsp. pneumoniae HS11286	94	42	532	334	2238	186	44	22	3430	6718	2352	288	802	4	6702	82	2	384	40	10
ID958	Klebsiella oxytoca KCTC 1686	70	50	656	598	744	388	62	52	5438	732846	1392	536	136	56	10114	264	28	180	70	54
ID959	Klebsiella variicola	4	12	2606	968	84	24	2	2	218	918	662	4	68	0	5780	112	0	28	0	0
ID960	Klebsiella variicola At-22	4	12	2214	846	160	92	4	8	490	1320	894	54	96	4	5568	736	4	66	4	10
ID961	Yersinia	10	18	36	44	526	50	10	28	198	314	84	1934	10	8	56	36	2	20	4	16
ID962	Yersinia pestis	2	0	44	38	198	102	0	18	194	534	66	166	10	8	28	108	0	398	66	10
ID963	Yersinia pestis Pestoides F	36	0	10	4	0	0	2	2	6	48	2	2	0	0	0	0	0	0	0	0
ID964	Yersinia pseudotuberculosis PB1/+	16	0	2	0	12	2	2	0	2	20	8	0	2	2	0	182	0	2	0	0
ID965	Yersinia enterocolitica	4	14	30	20	44	68	10	12	60	390	54	40	12	6	26	24	10	40	10	10
ID966	Yersinia enterocolitica subsp. palearctica Y11	2	0	0	0	76	8	0	2	16	16	24	14	2	0	8	4	0	4	2	2
ID967	Escherichia	122	388	17544	14224	38578	59770	522	2222	15178	24346	13280	69440	1342	206	2020	18214	136	3318	3658	1184
ID968	Escherichia coli	1476	7078	242596	192304	539608	815842	8572	37086	264170	571470	154784	729482	17872	2348	28538	279064	1174	52434	66772	24440
ID969	Escherichia coli O44:H18	8	46	9264	7098	1062	2340	16	114	438	1314	1354	9788	84	30	154	590	4	58	116	34
ID970	Escherichia coli 042	6	76	15782	13460	3146	6482	90	258	1754	3468	2190	15674	190	36	316	1748	12	244	480	186
ID971	Escherichia coli UM146	4	6	342	262	790	1596	26	96	576	1156	298	1338	42	6	42	420	12	96	134	56
ID972	Escherichia coli E24377A	14	108	1620	1528	4090	14180	336	1566	4080	11890	1584	9040	138	6	204	2826	24	170	1088	212
ID973	Escherichia coli C	4	6	104	104	274	712	0	54	1602	838	74	870	12	2	34	486	0	12	110	38
ID974	Escherichia coli ATCC 8739	18	6	192	140	60	932	8	236	1104	874	98	820	8	10	36	574	0	44	174	42
ID975	Escherichia coli O7:K1 str. CE10	4	10	592	496	414	1094	22	48	2450	1092	254	2032	116	8	46	472	2	46	84	32
ID976	Escherichia coli UTI89	18	70	1818	1452	4740	8762	76	378	2708	4832	1466	6774	122	24	304	2744	12	440	602	174
ID977	Escherichia coli SMS-3-5	22	42	1726	1650	1808	2942	74	158	1928	3472	1350	6696	544	88	184	1236	96	418	278	78
ID978	Escherichia coli O55:H7	4	18	632	394	706	2342	78	90	2110	15660	674	3962	20	10	58	814	0	24	210	172
ID979	Escherichia coli O55:H7 str. CB9615	4	10	502	336	530	1644	24	54	414	790	206	1500	14	0	24	522	2	20	126	106
ID980	Escherichia coli O55:H7 str. RM12579	4	18	328	262	380	1128	16	26	788	4104	210	1862	14	8	28	248	2	14	52	54
ID981	Escherichia coli ED1a	12	30	568	532	3018	11574	40	114	1508	4596	586	3494	36	8	1458	722	10	338	430	142
ID982	Escherichia coli 'BL21-Gold(DE3)pLysS AG'	4	8	142	116	206	686	4	40	308	590	120	560	10	0	12	456	0	12	64	16
ID983	Escherichia coli SE11	6	74	1582	1394	11056	10926	94	658	4028	8200	994	5464	124	24	602	1372	6	42	442	142
ID984	Escherichia coli 55989	4	74	1562	1328	2344	8652	64	314	1496	3920	1002	3994	74	22	168	2042	0	40	298	102
ID985	Escherichia coli ABU 83972	4	6	260	214	854	2286	32	54	2636	820	244	1266	40	2	94	774	2	92	68	24
ID986	Escherichia coli IAI39	2	12	824	544	1014	2106	20	92	670	1116	402	2884	98	16	36	848	10	80	154	40
ID987	Escherichia coli 536	10	48	822	642	5328	6210	28	486	850	1634	1222	3024	88	16	342	742	8	758	188	68
ID988	Escherichia coli NA114	4	14	1800	1544	1708	1318	18	72	962	1252	426	1600	56	8	130	348	2	268	152	50
ID989	Escherichia coli SE15	6	2	306	218	772	1176	4	32	1146	4766	306	944	44	8	114	216	2	682	78	34
ID990	Escherichia coli KO11FL	2	14	540	404	1016	2804	22	150	1244	2094	320	1992	26	2	94	768	0	34	142	68
ID991	Escherichia coli ETEC H10407	12	28	422	424	888	2024	62	438	3956	3538	1132	1162	158	18	50	816	6	44	2504	124
ID992	Escherichia coli O83:H1 str. NRG 857C	4	12	450	390	1884	1936	12	44	542	1842	266	2120	30	6	48	406	4	80	52	42
ID993	Escherichia coli DH1	4	8	146	94	264	1124	18	54	558	596	102	756	20	4	14	438	2	8	152	66
ID994	Escherichia coli UMN026	16	34	11818	9390	2256	4392	110	170	2408	7864	2360	24794	292	66	508	1474	30	178	276	124
ID995	Escherichia coli O157:H7	10	30	544	466	1194	4862	36	140	708	1658	280	1914	34	10	66	720	4	36	216	182
ID996	Escherichia coli O157:H7 str. TW14359	2	6	188	110	460	938	8	36	314	508	198	792	16	0	28	378	2	30	46	36
ID997	Escherichia coli O157:H7 str. EDL933	2	0	226	176	228	678	16	36	170	564	114	412	22	0	26	230	0	12	68	66
ID998	Escherichia coli O157:H7 str. EC4115	4	18	628	540	3288	3860	86	232	1564	4496	462	2670	78	14	78	842	12	90	190	108
ID999	Escherichia coli O111:H-	2	14	154	100	330	1088	20	42	1478	11120	200	1974	16	6	16	36	2	4	54	140
ID1000	Escherichia coli O111:H- str. 11128	6	38	634	496	982	3182	34	74	1788	10374	318	3140	16	10	58	406	2	156	254	392
ID1001	Escherichia coli IHE3034	2	8	176	166	376	464	2	12	174	440	504	420	130	14	94	60	2	266	100	36
ID1002	Escherichia coli str. 'clone D i2'	2	2	10	24	186	142	4	4	56	70	32	120	0	0	2	30	0	10	8	0
ID1003	Escherichia coli UMNK88	4	48	1002	908	2056	4008	102	288	4756	5298	1284	3150	152	14	242	2510	50	262	948	484
ID1004	Escherichia coli P12b	82	72	1416	1218	3752	9404	96	958	8948	7246	1788	6072	152	28	740	3842	22	148	1636	378
ID1005	Escherichia coli O103:H2	2	34	564	342	194	2712	54	198	344	1266	152	1636	6	0	30	108	2	20	36	118
ID1006	Escherichia coli HS	4	20	772	516	1012	3750	32	190	2642	2176	594	3432	62	10	138	1702	4	50	496	192
ID1007	Escherichia coli O26:H11	2	26	406	300	534	870	14	148	1016	3104	146	968	36	0	26	326	2	28	286	80
ID1008	Escherichia coli S88	6	12	462	404	670	1722	28	36	1104	4362	908	632	34	2	38	486	2	68	146	46
ID1009	Escherichia coli IAI1	18	62	3086	1948	2124	8846	406	388	1672	4288	740	5914	68	10	1142	860	2	72	250	146
ID1010	Escherichia coli CFT073	36	84	2670	2170	6462	11266	106	518	3894	6698	2054	9794	204	22	500	3872	12	656	898	274
ID1011	Escherichia coli APEC O1	18	58	1186	992	2400	3592	44	148	2684	9996	876	3568	136	28	1932	1464	6	194	334	148
ID1012	Escherichia coli O127:H6	4	6	416	338	7468	1320	32	86	258	824	874	2282	60	4	104	362	8	104	32	78
ID1013	Escherichia coli O127:H6 str. E2348/69	4	16	1778	1692	10970	2014	64	170	1492	8074	1304	5322	110	12	606	688	4	166	56	262
ID1014	Escherichia fergusonii	4	28	600	494	700	1588	18	60	636	1126	492	2390	62	16	476	1060	8	94	80	38
ID1015	Escherichia fergusonii ATCC 35469	36	122	1596	1390	2328	4530	70	166	4696	7708	2050	4340	194	36	2590	2134	74	238	294	154
ID1016	Escherichia blattae DSM 4481	6	44	108	300	368	800	20	24	2756	6634	402	504	40	8	694	134	12	38	44	14
ID1017	Erwinia	10	14	28	36	156	230	6	44	166	230	86	116	4	2	98	70	4	12	16	8
ID1018	Erwinia sp. Ejp617	4	34	12	2	72	76	8	42	76	148	12	18	4	0	6	26	6	0	6	2
ID1019	Erwinia billingiae Eb661	14	28	100	72	92	46	20	26	292	1048	118	114	36	4	102	46	12	26	24	16
ID1020	Pantoea	6	12	58	56	64	20	8	6	98	430	132	38	8	0	298	8	6	18	6	4
ID1021	Pantoea ananatis	8	20	94	148	114	110	8	18	280	366	208	140	16	8	144	58	6	10	10	10
ID1022	Pantoea ananatis AJ13355	2	0	4	34	44	88	2	2	50	204	10	42	2	0	60	14	0	4	2	0
ID1023	Pantoea ananatis PA13	4	2	34	26	318	90	0	0	28	50	8	60	4	0	724	4	2	6	0	0
ID1024	Pantoea ananatis LMG 5342	6	2	4	2	8	28	0	2	8	6	4	24	2	2	6	4	0	0	0	0
ID1025	Pantoea vagans C9-1	14	18	54	94	60	34	6	4	274	680	72	106	28	8	66	36	12	20	58	26
ID1026	Pantoea sp. At-9b	26	36	196	224	102	84	190	264	388	760	292	124	34	10	1332	70	16	74	18	20
ID1027	Citrobacter koseri ATCC BAA-895	28	36	672	1312	2842	2520	32	136	29284	86914	3758	3620	138	18	1458	5288	14	96	358	76
ID1028	Citrobacter rodentium	2	6	112	244	458	1552	8	58	1030	1840	330	134	4	0	68	70	2	4	94	160
ID1029	Citrobacter rodentium ICC168	18	168	430	1016	1090	8458	30	114	12968	10424	2710	1550	104	16	764	532	26	40	164	148
ID1030	Sodalis glossinidius str. 'morsitans'	8	18	12	14	46	32	0	8	114	50	92	64	16	6	34	26	12	12	6	10
ID1031	Shigella	10	64	686	592	1592	5248	68	274	1828	3150	496	2944	58	2	62	1292	2	70	720	168
ID1032	Shigella sonnei	16	26	730	586	3012	3024	22	254	2266	1836	470	2766	60	6	92	686	6	108	330	100
ID1033	Shigella sonnei 53G	40	20	616	536	1052	1954	60	134	1090	1518	552	1978	134	4	28	864	0	30	236	166
ID1034	Shigella sonnei Ss046	2	4	92	78	628	300	8	10	224	370	164	346	4	0	16	260	0	28	66	34
ID1035	Shigella flexneri	18	80	2504	2090	4596	11292	124	548	4162	6786	3436	9002	148	28	252	4468	8	312	878	322
ID1036	Shigella flexneri 2a str. 301	4	10	452	362	688	1970	20	90	594	1222	242	1362	14	0	80	696	0	32	168	56
ID1037	Shigella flexneri 2002017	12	20	708	560	1548	3370	34	148	2010	2210	474	2226	72	6	182	1060	2	66	242	78
ID1038	Shigella flexneri 5 str. 8401	4	12	312	188	842	1454	16	44	568	828	800	1236	18	2	24	546	0	28	62	26
ID1039	Shigella boydii	2	22	512	540	556	1724	12	100	896	1072	306	2182	30	2	62	410	0	30	158	204
ID1040	Shigella boydii CDC 3083-94	8	16	480	596	958	2474	54	124	1422	1576	350	2244	60	6	50	596	4	120	142	328
ID1041	Shigella boydii Sb227	8	26	632	442	890	2054	28	152	752	1448	260	1826	54	2	34	672	2	42	182	112
ID1042	Shigella dysenteriae	6	4	280	244	312	576	20	20	392	478	336	1120	46	0	44	1272	2	14	78	64
ID1043	Shigella dysenteriae Sd197	16	8	634	526	1100	2480	26	92	1242	1658	688	3346	58	18	66	2604	10	54	184	88
ID1044	Photorhabdus	14	4	18	36	116	48	2	10	18	44	72	44	12	6	12	12	6	8	6	24
ID1045	Photorhabdus asymbiotica subsp. asymbiotica ATCC 43949	8	14	18	16	164	104	10	14	26	176	64	82	12	8	28	22	6	4	8	12
ID1046	Photorhabdus luminescens subsp. laumondii TTO1	22	62	34	8	142	122	18	16	48	150	66	130	26	28	18	36	2	28	10	4
ID1047	Serratia	28	26	52	58	198	226	22	28	246	486	164	48	2	12	152	26	26	82	20	20
ID1048	Serratia symbiotica str. 'Cinara cedri'	2	6	2	4	14	16	2	2	18	30	10	20	2	4	6	12	0	4	2	4
ID1049	Serratia proteamaculans 568	4	22	48	98	210	44	66	70	162	510	78	42	30	12	78	26	20	150	26	20
ID1050	Providencia stuartii MRSN 2154	20	38	168	50	788	50	50	76	136	636	178	266	26	20	76	16	36	14	22	18
ID1051	Rahnella	24	62	136	92	606	212	52	86	402	718	222	158	54	10	134	66	24	116	32	36
ID1052	Rahnella aquatilis	6	0	4	10	18	18	10	14	20	108	12	0	54	2	16	2	2	6	2	2
ID1053	Rahnella aquatilis CIP 78.65 = ATCC 33071	10	6	32	32	34	116	8	12	86	294	78	20	72	6	400	8	14	12	50	10
ID1054	Rahnella aquatilis HX2	4	0	4	2	16	28	0	4	32	20	40	0	20	0	22	28	0	6	0	0
ID1055	Enterobacter	6	8	216	6108	378	360	30	30	3054	6570	2162	440	26	18	6906	926	2	28	14	10
ID1056	Enterobacter sp. 638	10	8	358	1462	342	898	32	32	3094	3490	724	854	44	12	1698	1014	4	26	32	12
ID1057	Enterobacter cloacae complex	22	10	236	12584	188	254	20	30	3164	4300	4144	622	12	40	10912	390	4	80	12	12
ID1058	Enterobacter cloacae	22	24	426	21748	206	380	56	98	3750	8534	7006	458	40	52	16566	894	8	124	36	20
ID1059	Enterobacter cloacae subsp. cloacae	6	2	32	1056	166	70	6	24	254	1050	484	160	8	2	1216	60	2	12	2	0
ID1060	Enterobacter cloacae subsp. cloacae ATCC 13047	10	12	216	3366	1666	84	38	124	1008	2470	1356	140	82	30	3840	60	18	116	26	20
ID1061	Enterobacter cloacae SCF1	30	12	130	488	386	554	16	24	3926	6472	704	1662	42	22	902	410	18	38	40	36
ID1062	Enterobacter cloacae EcWSU1	8	48	594	8698	1164	2088	56	122	2916	5186	3486	1998	126	52	6038	3112	2	136	254	66
ID1063	Enterobacter cloacae subsp. dissolvens SDM	4	12	52	3034	16	56	8	36	722	1610	1016	200	12	14	2068	70	6	16	2	8
ID1064	Enterobacter asburiae LF7a	24	10	206	4104	252	148	20	22	3062	4078	1532	468	40	18	4914	418	4	72	20	58
ID1065	Enterobacter aerogenes	2	4	110	74	32	26	10	0	208	5872	188	38	24	2	2450	6	0	8	0	2
ID1066	Enterobacter aerogenes KCTC 2190	20	20	260	454	300	340	18	18	2044	41698	832	272	64	30	6260	160	12	48	34	26
ID1067	Dickeya dadantii Ech703	12	22	48	44	68	30	38	34	134	564	84	96	18	10	54	36	44	36	24	24
ID1068	Dickeya dadantii 3937	6	20	24	14	648	48	8	2	84	142	44	46	8	4	52	40	22	6	12	0
ID1069	Dickeya dadantii Ech586	8	20	36	68	106	118	6	12	502	334	120	148	14	4	118	98	8	66	26	16
ID1070	Dickeya zeae Ech1591	16	18	18	12	26	44	10	2	136	62	52	16	6	2	14	12	4	8	22	6
ID1071	Candidatus Blochmannia pennsylvanicus str. BPEN	6	2	6	6	16	2	6	2	2	4	10	4	8	2	10	8	8	0	6	0
ID1072	Candidatus Blochmannia floridanus	2	26	0	0	2	0	0	2	4	2	2	0	0	4	4	0	0	0	0	0
ID1073	Candidatus Blochmannia vafer str. BVAF	4	8	6	2	2	8	2	4	2	0	20	4	2	2	0	0	0	0	2	4
ID1074	Candidatus Hamiltonella defensa	12	4	0	8	0	0	16	10	0	0	10	2	4	8	4	8	12	8	2	6
ID1075	Candidatus Hamiltonella defensa 5AT (Acyrthosiphon pisum)	26	4	20	14	46	14	14	26	16	12	62	30	12	4	20	8	16	16	18	0
ID1076	Pectobacterium	16	8	58	52	90	38	2	12	232	360	124	70	14	40	40	44	20	16	20	22
ID1077	Pectobacterium carotovorum subsp. carotovorum PC1	12	10	0	18	36	40	12	6	122	334	24	72	14	8	56	6	8	2	2	12
ID1078	Pectobacterium wasabiae WPP163	12	18	28	18	42	44	12	26	90	100	60	100	16	4	108	48	12	8	12	10
ID1079	Pectobacterium atrosepticum SCRI1043	4	8	58	36	54	40	10	12	84	1398	254	100	12	2	200	8	8	16	4	6
ID1080	Buchnera aphidicola	2	0	0	2	2	6	0	4	0	4	6	4	8	0	0	4	4	0	2	0
ID1081	Buchnera aphidicola (Acyrthosiphon pisum)	2	2	2	18	2	8	16	30	0	4	8	6	4	6	8	0	18	8	14	8
ID1082	Buchnera aphidicola str. Ua (Uroleucon ambrosiae)	2	6	8	2	0	4	0	2	2	0	0	0	0	0	0	0	2	0	2	2
ID1083	Buchnera aphidicola str. Bp (Baizongia pistaciae)	16	4	2	0	4	14	8	6	2	2	0	4	0	4	2	2	2	0	0	2
ID1084	Buchnera aphidicola str. Sg (Schizaphis graminum)	2	6	2	2	0	2	6	10	0	6	0	2	2	0	2	2	0	24	0	0
ID1085	Buchnera aphidicola BCc	10	6	22	10	8	16	10	8	24	10	16	4	4	4	6	8	20	16	2	12
ID1086	Buchnera aphidicola (Cinara tujafilina)	6	0	6	0	4	4	0	0	0	4	2	0	0	2	0	0	0	0	0	0
ID1087	Cronobacter sakazakii	6	12	106	104	90	78	2	8	380	454	168	110	30	10	110	64	18	48	74	54
ID1088	Cronobacter sakazakii ATCC BAA-894	10	26	134	130	284	380	16	20	276	658	144	370	392	6	230	176	10	8	30	6
ID1089	Cronobacter turicensis	2	0	0	8	32	22	0	4	84	162	30	8	4	0	86	4	0	0	2	2
ID1090	Cronobacter turicensis z3032	8	10	278	218	438	684	28	64	726	1358	298	618	26	6	852	268	12	56	78	32
ID1091	Wigglesworthia glossinidia endosymbiont of Glossina morsitans morsitans (Yale colony)	8	6	18	2	4	6	10	4	8	4	10	14	10	6	2	8	4	4	10	4
ID1092	Candidatus Riesia pediculicola USDA	2	10	4	4	2	0	6	10	0	6	2	0	2	2	0	0	2	10	4	6
ID1093	Proteus mirabilis HI4320	24	18	34	28	14844	44	18	16	242	106	1142	2474	20	38	60	16	18	18	16	14
ID1094	Edwardsiella	2	10	16	12	118	52	18	38	126	166	108	96	10	8	14	22	18	62	10	14
ID1095	Edwardsiella ictaluri	2	0	6	8	26	0	4	0	4	664	56	0	10	0	4	2	8	4	2	2
ID1096	Edwardsiella ictaluri 93-146	2	6	12	22	110	276	10	2	82	288	48	44	4	10	18	22	4	4	2	10
ID1097	Edwardsiella tarda	8	0	12	16	94	108	10	14	168	204	50	96	14	8	30	50	14	22	14	32
ID1098	Edwardsiella tarda FL6-60	2	0	2	6	26	18	0	0	212	102	18	74	0	0	2	4	2	4	0	2
ID1099	Xenorhabdus nematophila ATCC 19061	10	26	24	30	334	42	14	36	152	648	96	116	2	14	338	24	8	16	6	6
ID1100	Xenorhabdus bovienii	2	0	20	32	14	0	2	0	0	6	4	6	0	0	0	0	0	0	0	0
ID1101	Xenorhabdus bovienii SS-2004	12	18	10	16	220	48	6	8	30	216	74	226	10	8	70	36	4	2	6	6
ID1102	Francisella	48	36	58	8	2	2	42	68	22	0	88	26	50	34	24	18	20	18	38	52
ID1103	Francisella tularensis subsp. mediasiatica FSC147	4	2	6	6	0	0	4	0	0	0	0	0	4	2	6	10	12	0	6	12
ID1104	Francisella novicida	2	0	8	6	0	0	0	2	0	0	2	2	0	4	0	0	0	2	4	4
ID1105	Francisella cf. novicida Fx1	8	0	12	2	0	0	6	2	16	0	0	0	0	4	4	4	6	10	4	14
ID1106	Francisella cf. novicida 3523	10	6	0	0	0	4	4	16	0	0	24	2	6	12	6	4	0	32	2	4
ID1107	Francisella sp. TX077308	10	4	4	2	2	0	4	8	0	0	8	4	0	4	12	26	6	4	0	2
ID1108	Francisella noatunensis subsp. orientalis str. Toba 04	6	0	0	0	0	0	0	0	2	0	0	0	0	0	2	0	0	0	0	0
ID1109	Francisella philomiragia subsp. philomiragia ATCC 25017	20	48	24	6	0	0	8	20	4	2	8	2	24	14	36	18	30	6	22	22
ID1110	Methylophaga sp. JAM7	14	20	8	14	0	4	12	6	16	26	22	2	18	18	4	8	6	12	2	8
ID1111	Methylophaga sp. JAM1	12	30	8	2	16	0	20	8	8	10	4	2	18	8	4	6	20	4	0	2
ID1112	Thioalkalimicrobium cyclicum ALM1	12	12	34	12	10	10	24	28	34	42	26	22	20	6	8	4	18	68	10	10
ID1113	Thiomicrospira crunogena XCL-2	20	26	42	34	0	0	8	14	4	4	6	4	18	12	16	18	32	8	16	20
ID1114	Alteromonadales	18	26	18	12	4	8	26	12	54	138	28	8	30	12	18	22	32	16	18	30
ID1115	Glaciecola nitratireducens FR1064	24	26	18	6	8	0	30	18	4	2	30	6	50	26	28	24	18	24	24	36
ID1116	Glaciecola sp. 4H-3-7+YE-5	8	14	2	8	0	4	10	14	0	2	10	4	2	12	4	12	2	0	2	2
ID1117	Marinobacter	2	8	2	0	0	0	0	6	0	20	2	0	6	12	2	2	2	2	2	4
ID1118	Marinobacter hydrocarbonoclasticus	8	8	10	4	26	2	2	0	12	50	4	0	28	6	10	4	16	2	8	2
ID1119	Marinobacter hydrocarbonoclasticus ATCC 49840	4	4	2	0	16	2	0	2	6	0	0	0	0	0	0	0	2	0	0	4
ID1120	Marinobacter aquaeolei VT8	22	26	14	0	16	0	8	4	2	32	4	2	18	6	18	20	30	6	70	2
ID1121	Marinobacter adhaerens HP15	16	14	4	6	46	28	22	10	6	26	26	12	16	24	16	12	4	0	6	14
ID1122	Alteromonas	2	6	4	0	4	2	4	2	4	34	8	6	2	10	2	0	0	2	0	6
ID1123	Alteromonas sp. SN2	10	20	10	0	4	0	14	10	80	88	6	6	4	6	10	12	2	18	14	18
ID1124	Alteromonas macleodii str. 'Deep ecotype'	8	6	6	4	20	2	32	10	8	6	14	8	10	8	8	10	6	8	6	12
ID1125	Saccharophagus degradans 2-40	70	58	52	34	8	14	36	36	18	36	22	24	38	50	26	48	44	52	44	48
ID1126	Shewanella	56	54	326	150	106	54	46	50	222	130	146	68	162	48	78	210	90	44	110	82
ID1127	Shewanella baltica	2	8	12	14	4	0	26	42	14	126	16	8	20	2	136	2	8	76	4	4
ID1128	Shewanella baltica BA175	2	2	0	0	0	0	8	6	2	2	2	2	0	0	2	2	0	6	4	0
ID1129	Shewanella baltica OS223	4	2	0	2	2	0	0	4	0	0	2	2	2	0	10	2	0	2	2	2
ID1130	Shewanella frigidimarina NCIMB 400	2	4	36	22	6	0	8	14	36	6	36	16	10	0	2	10	12	4	4	6
ID1131	Shewanella sp. MR-7	6	2	0	2	0	0	2	0	2	20	18	2	4	2	2	8	0	0	88	0
ID1132	Shewanella violacea DSS12	12	2	2	8	12	2	10	12	2	4	4	2	6	6	0	8	16	2	6	6
ID1133	Shewanella amazonensis SB2B	24	12	18	8	6	6	22	8	20	56	22	12	10	12	14	26	6	4	2	12
ID1134	Shewanella sediminis HAW-EB3	8	12	12	4	10	2	14	24	4	4	26	8	8	14	16	18	4	26	16	16
ID1135	Shewanella denitrificans OS217	20	22	4	16	8	6	12	8	16	6	2	4	10	2	6	6	36	16	16	26
ID1136	Shewanella loihica	6	0	2	0	0	0	0	2	0	0	0	0	0	0	0	0	2	0	0	0
ID1137	Shewanella loihica PV-4	38	12	26	20	6	2	12	14	10	14	8	8	10	2	6	14	8	8	8	10
ID1138	Shewanella halifaxensis HAW-EB4	8	6	4	0	10	12	0	4	2	2	38	10	0	8	2	2	4	2	4	16
ID1139	Shewanella piezotolerans	2	4	36	78	216	322	4	18	164	470	118	306	22	4	216	100	0	10	20	12
ID1140	Shewanella piezotolerans WP3	4	10	6	6	8	6	2	6	8	16	10	142	10	6	18	10	14	2	10	12
ID1141	Shewanella sp. MR-4	2	8	2	8	0	4	0	2	2	16	2	2	0	8	4	14	0	2	8	4
ID1142	Shewanella woodyi ATCC 51908	14	14	4	4	0	46	4	8	6	2	24	12	18	8	12	6	14	6	12	8
ID1143	Shewanella oneidensis MR-1	12	6	16	4	12	4	2	8	32	10	4	4	32	4	8	16	12	0	6	2
ID1144	Shewanella pealeana ATCC 700345	24	12	0	2	2	2	12	8	4	6	8	0	2	2	6	2	0	4	4	2
ID1145	Pseudoalteromonas	2	2	4	2	6	6	2	8	2	0	12	6	0	0	8	2	8	2	2	2
ID1146	Pseudoalteromonas atlantica T6c	2	4	10	4	2	0	2	8	4	8	6	2	4	2	2	8	6	10	6	6
ID1147	Pseudoalteromonas haloplanktis TAC125	6	14	10	2	2	22	10	20	14	2	18	18	10	8	8	10	14	46	8	16
ID1148	Pseudoalteromonas sp. SM9913	4	10	6	0	28	2	6	10	14	18	10	6	6	12	10	26	2	2	4	8
ID1149	Teredinibacter turnerae T7901	14	86	30	12	44	12	24	34	10	96	34	22	62	28	36	32	44	34	26	32
ID1150	Psychromonas ingrahamii 37	24	56	28	6	2	40	20	30	12	112	58	14	20	12	34	10	16	22	14	6
ID1151	Colwellia psychrerythraea	2	4	0	0	0	0	0	4	2	0	24	2	0	0	0	2	0	0	2	2
ID1152	Colwellia psychrerythraea 34H	18	44	30	26	32	10	28	34	26	4	16	4	26	26	6	10	34	14	14	28
ID1153	Idiomarina loihiensis L2TR	12	8	4	10	20	4	18	16	2	6	14	2	16	14	18	20	16	10	10	18
ID1154	Ferrimonas balearica DSM 9799	14	20	16	38	20	12	14	12	18	6	20	18	24	10	14	22	22	18	24	34
ID1155	Legionella	8	0	6	8	0	0	10	4	2	0	2	0	10	2	4	6	6	4	8	4
ID1156	Legionella pneumophila	10	28	10	0	20	0	18	18	0	8	18	4	22	8	10	10	12	24	6	2
ID1157	Legionella pneumophila subsp. pneumophila ATCC 43290	2	0	0	0	0	0	0	0	0	0	0	2	0	0	0	0	0	0	16	0
ID1158	Legionella pneumophila str. Paris	4	0	0	0	0	6	0	4	0	0	0	0	2	0	0	2	0	0	0	6
ID1159	Legionella pneumophila subsp. pneumophila str. Philadelphia 1	2	8	0	0	0	0	0	2	0	0	2	0	2	14	0	0	0	0	0	4
ID1160	Legionella pneumophila str. Lens	2	0	0	2	0	0	0	0	0	0	0	0	0	0	0	0	0	0	2	0
ID1161	Legionella longbeachae NSW150	42	42	44	84	12	10	22	22	52	84	20	22	26	36	38	30	46	28	32	48
ID1162	Coxiella burnetii	30	42	12	10	26	30	14	14	16	56	64	52	18	4	54	4	26	14	18	2
ID1163	Coxiella burnetii RSA 331	16	54	150	164	330	618	18	50	288	812	546	644	30	50	270	242	14	66	60	60
ID1164	Vibrionaceae	8	8	40	16	140	38	24	26	46	12	90	26	34	12	8	2	12	52	4	22
ID1165	Vibrio	20	28	32	36	56	28	38	28	194	48	104	42	52	38	24	40	42	48	38	44
ID1166	Vibrio harveyi ATCC BAA-1116	22	14	72	42	12	8	8	0	12	0	12	4	8	10	4	14	8	14	24	10
ID1167	Vibrio parahaemolyticus RIMD 2210633	12	0	4	4	4	2	0	2	2	18	10	2	8	8	38	4	0	0	0	4
ID1168	Vibrio cholerae	14	28	98	80	4	4	16	28	30	18	38	4	18	10	48	22	32	68	16	24
ID1169	Vibrio cholerae O1	4	2	0	4	0	0	0	2	12	364	2	2	0	6	2	456	0	0	4	0
ID1170	Vibrio cholerae MJ-1236	2	0	0	0	0	0	0	0	0	0	0	0	0	0	0	84	0	0	0	0
ID1171	Vibrio furnissii NCTC 11218	22	30	30	20	30	30	18	16	40	30	48	16	16	24	8	20	28	22	100	32
ID1172	Vibrio vulnificus	8	18	10	0	4	8	8	10	12	8	52	16	6	4	8	12	2	10	6	2
ID1173	Vibrio vulnificus MO6-24/O	2	8	2	2	0	4	0	0	2	0	6	0	0	0	0	2	0	0	0	0
ID1174	Vibrio vulnificus YJ016	6	10	24	6	14	2	0	12	10	4	2	0	28	8	8	0	28	0	2	10
ID1175	Vibrio vulnificus CMCP6	2	16	8	0	6	8	2	0	4	12	2	10	10	0	10	4	0	4	2	2
ID1176	Vibrio splendidus LGP32	2	22	8	4	72	36	6	10	20	78	40	242	16	10	172	52	6	8	14	16
ID1177	Vibrio sp. Ex25	6	20	36	6	4	6	4	0	52	76	4	2	4	0	8	18	2	4	8	14
ID1178	Vibrio sp. EJY3	44	56	50	44	28	82	294	378	96	46	206	28	90	86	58	30	68	782	72	36
ID1179	Vibrio anguillarum 775	20	40	104	120	198	466	80	166	264	630	160	368	32	2	134	188	4	178	52	28
ID1180	Aliivibrio	6	2	2	2	4	0	4	4	4	2	14	4	6	4	10	4	10	2	4	0
ID1181	Aliivibrio salmonicida LFI1238	8	12	2	24	144	22	8	12	16	68	66	10	6	8	4	6	20	26	18	16
ID1182	Aliivibrio fischeri	4	14	4	26	8	6	4	12	10	6	34	8	18	12	8	16	14	42	18	8
ID1183	Vibrio fischeri MJ11	2	10	4	2	0	0	12	6	12	2	10	0	6	14	14	4	2	2	8	10
ID1184	Photobacterium profundum	2	0	0	2	4	0	2	0	6	8	2	0	6	0	2	2	0	0	0	0
ID1185	Photobacterium profundum SS9	56	30	100	52	156	60	34	74	156	294	92	74	80	22	38	22	60	36	22	32
ID1186	Acidithiobacillus	10	10	50	30	4	2	26	26	4	4	4	4	26	18	26	16	22	18	32	30
ID1187	Acidithiobacillus ferrooxidans	16	6	10	8	2	2	4	4	0	6	0	4	16	2	8	6	2	4	12	14
ID1188	Acidithiobacillus ferrooxidans ATCC 23270	2	0	0	0	0	0	0	0	0	2	0	0	0	0	0	2	0	10	0	0
ID1189	Acidithiobacillus caldus SM-1	20	2	16	6	0	0	16	16	0	0	2	14	18	6	4	2	18	10	2	0
ID1190	Acidithiobacillus ferrivorans SS3	10	24	40	34	2	4	14	8	26	0	10	6	28	22	18	14	34	32	30	38
ID1191	Pseudomonadaceae	6	6	8	0	2	0	6	12	0	258	10	0	4	0	0	2	4	16	8	0
ID1192	Cellvibrio japonicus	8	14	0	0	0	0	2	0	0	36	0	0	2	0	0	6	0	0	0	0
ID1193	Cellvibrio japonicus Ueda107	52	66	58	32	12	10	42	32	18	298	24	20	26	6	22	16	50	32	26	18
ID1194	Pseudomonas	24	40	126	44	40	18	78	110	120	520	26	28	90	30	44	58	54	110	56	84
ID1195	Pseudomonas putida	22	34	360	118	34	136	28	74	826	866	100	284	236	38	32	18	244	56	44	244
ID1196	Pseudomonas putida GB-1	18	10	16	24	2	2	4	6	8	14	4	4	20	8	12	6	34	14	30	22
ID1197	Pseudomonas putida W619	6	10	22	16	2	2	6	22	22	14	6	4	8	2	4	4	4	8	12	20
ID1198	Pseudomonas putida S16	826	290	1302	780	138	460	92	268	21774	16828	2078	8404	8554	912	706	926	6494	1360	982	6044
ID1199	Pseudomonas putida KT2440	2	2	4	2	0	2	2	2	4	4	4	4	0	0	12	6	2	0	0	2
ID1200	Pseudomonas putida BIRD-1	4	0	4	0	0	0	2	0	0	10	2	2	0	0	4	0	6	0	0	0
ID1201	Pseudomonas putida ND6	2	0	0	0	0	0	2	0	4	8	0	0	0	0	0	10	0	0	2	0
ID1202	Pseudomonas fulva 12-X	22	10	54	4	30	2	4	18	50	12	6	0	28	20	16	4	10	10	4	4
ID1203	Pseudomonas aeruginosa DK2	4	0	0	0	0	2	0	0	2	2	0	4	0	4	0	0	2	0	0	0
ID1204	Pseudomonas aeruginosa PA7	12	0	0	4	6	0	2	0	74	110	0	0	2	4	2	2	0	0	6	8
ID1205	Pseudomonas mendocina NK-01	2	6	18	4	12	4	6	2	16	6	6	2	8	8	2	6	2	2	0	6
ID1206	Pseudomonas fluorescens	4	4	16	4	2	0	4	4	16	10	4	6	14	2	2	0	2	6	4	6
ID1207	Pseudomonas fluorescens SBW25	6	4	6	16	8	0	0	10	10	14	20	6	4	4	2	0	2	4	4	6
ID1208	Pseudomonas fluorescens F113	6	4	2	4	2	0	4	2	10	14	4	0	2	2	30	2	8	68	4	12
ID1209	Pseudomonas fluorescens Pf0-1	6	4	6	6	10	8	0	6	18	16	10	0	8	0	10	10	4	4	12	22
ID1210	Pseudomonas fluorescens A506	12	8	22	10	4	0	6	6	10	8	2	2	10	6	0	2	2	10	8	8
ID1211	Pseudomonas protegens Pf-5	2	12	40	2	16	2	16	20	36	150	6	4	14	6	6	12	8	16	6	24
ID1212	Pseudomonas syringae group	2	4	8	4	2	8	8	4	6	24	6	6	12	6	16	6	2	6	4	2
ID1213	Pseudomonas syringae pv. syringae	2	0	0	0	0	0	0	0	0	0	0	0	0	0	0	0	0	0	0	2
ID1214	Pseudomonas syringae pv. phaseolicola 1448A	4	8	8	0	4	2	2	2	6	20	0	0	4	2	10	2	2	2	4	10
ID1215	Pseudomonas syringae pv. tomato str. DC3000	6	14	2	10	2	14	2	8	4	68	2	4	4	4	8	4	6	4	4	10
ID1216	Pseudomonas stutzeri	18	8	42	20	4	0	2	6	22	932	28	14	8	4	34	12	2	2	2	8
ID1217	Pseudomonas stutzeri DSM 4166	6	0	2	2	0	0	8	0	22	196	6	0	0	0	22	0	16	2	2	2
ID1218	Pseudomonas stutzeri CCUG 29243	6	10	12	8	0	2	8	12	18	44	2	4	20	2	14	16	20	8	4	16
ID1219	Pseudomonas stutzeri ATCC 17588 = LMG 11199	4	8	24	8	4	0	0	0	0	252	62	4	0	8	8	10	0	0	0	0
ID1220	Pseudomonas stutzeri A1501	8	16	14	2	0	2	4	10	4	0	14	2	4	8	10	8	18	18	22	18
ID1221	Pseudomonas brassicacearum subsp. brassicacearum NFM421	6	2	4	2	4	0	2	0	2	2	4	0	0	0	4	4	2	0	2	2
ID1222	Pseudomonas entomophila L48	6	6	8	2	12	0	2	4	20	46	36	4	12	2	6	2	6	2	6	4
ID1223	Azotobacter vinelandii	2	14	4	0	0	0	0	0	0	0	0	0	4	4	0	2	2	2	2	6
ID1224	Azotobacter vinelandii DJ	14	30	62	34	52	4	70	90	16	42	28	36	46	32	22	26	22	182	28	38
ID1225	Moraxellaceae	4	2	30	18	2	2	2	4	94	838	8	6	18	2	4	4	12	10	12	10
ID1226	Acinetobacter	10	32	198	66	16	34	36	46	1256	366018	254	56	52	22	306	1128	28	28	42	50
ID1227	Acinetobacter calcoaceticus/baumannii complex	2	2	18	16	0	0	4	0	500	140798	70	2	0	2	10	60	4	4	4	4
ID1228	Acinetobacter baumannii	4	8	144	138	62	8	16	14	3220	1039676	348	574	38	46	264	196	16	98	10	36
ID1229	Acinetobacter baumannii AYE	4	0	6	12	2	2	8	0	188	16724	12	30	8	8	4	64	0	4	2	6
ID1230	Acinetobacter baumannii SDF	2	0	4	0	0	2	6	6	40	9316	10	0	0	0	6	4	4	0	0	0
ID1231	Acinetobacter baumannii ACICU	2	0	0	2	0	0	0	0	10	3456	4	0	0	0	4	0	0	2	0	0
ID1232	Acinetobacter baumannii ATCC 17978	8	10	4	2	0	0	4	0	60	15616	0	0	2	0	4	10	14	0	2	2
ID1233	Acinetobacter calcoaceticus PHEA-2	4	0	0	4	2	2	0	2	24	4746	8	4	0	2	2	14	0	2	0	2
ID1234	Acinetobacter sp. ADP1	2	10	56	10	4	6	12	8	44	5476	4	20	28	32	68	250	10	14	10	12
ID1235	Psychrobacter	10	14	74	8	8	6	12	8	190	248	8	18	24	4	14	10	18	20	8	22
ID1236	Psychrobacter arcticus 273-4	2	2	8	0	0	4	0	0	16	116	6	4	6	0	6	4	4	2	0	4
ID1237	Psychrobacter sp. PRwf-1	12	8	48	8	0	6	26	14	238	124	34	10	22	16	12	18	14	76	26	24
ID1238	Psychrobacter cryohalolentis K5	14	22	36	24	20	12	8	10	40	98	6	2	30	20	54	12	12	8	36	40
ID1239	Moraxella catarrhalis RH4	94	12	28	6	24	4	20	24	144	422	38	12	16	10	22	6	20	54	10	34
ID1240	Oceanospirillales	12	22	0	0	0	0	0	6	2	2	0	4	4	4	4	6	0	0	4	0
ID1241	Marinomonas	4	22	12	2	4	2	10	20	18	2	6	0	16	4	10	2	4	20	2	4
ID1242	Marinomonas sp. MWYL1	22	42	14	4	4	0	26	10	6	0	40	8	30	14	36	20	10	8	10	22
ID1243	Marinomonas mediterranea MMB-1	32	46	58	82	10	0	32	26	20	8	8	2	62	50	28	50	50	62	78	116
ID1244	Marinomonas posidonica IVIA-Po-181	12	8	8	4	0	2	4	0	6	28	12	4	10	6	0	6	4	10	0	4
ID1245	Halomonadaceae	2	4	0	0	2	0	0	0	6	0	4	0	8	0	4	0	0	8	2	2
ID1246	Halomonas elongata DSM 2581	12	20	18	18	22	4	12	12	8	6	16	4	22	16	10	12	22	12	2	8
ID1247	Chromohalobacter salexigens DSM 3043	50	28	38	10	14	4	26	34	14	30	56	26	26	18	44	20	16	44	66	48
ID1248	Kangiella koreensis DSM 16069	8	12	6	0	6	0	16	8	6	16	14	4	12	6	20	10	4	30	8	8
ID1249	Alcanivorax borkumensis SK2	14	8	14	12	6	4	8	16	20	40	12	2	12	18	8	20	22	6	10	14
ID1250	Hahella chejuensis KCTC 2396	40	40	48	54	30	30	36	46	20	72	94	848	42	26	18	28	62	38	38	22
ID1251	Pasteurellaceae	298	214	694	1124	208	164	440	574	76	148	184	80	714	166	206	196	118	1040	308	262
ID1252	Actinobacillus succinogenes	2	6	2	2	0	0	14	14	0	0	4	0	4	2	0	0	0	34	8	6
ID1253	Actinobacillus succinogenes 130Z	38	60	78	78	64	44	132	108	34	60	394	40	52	34	32	92	40	168	30	62
ID1254	Actinobacillus pleuropneumoniae	100	86	386	172	40	72	70	72	26	16	42	6	184	38	38	76	92	54	186	152
ID1255	Actinobacillus pleuropneumoniae serovar 3 str. JL03	8	14	4	4	2	2	4	10	4	2	0	2	10	6	0	0	4	0	0	4
ID1256	Actinobacillus pleuropneumoniae serovar 5b str. L20	18	10	20	16	2	6	34	10	80	700	4	0	38	14	24	6	14	10	6	4
ID1257	Actinobacillus pleuropneumoniae serovar 7 str. AP76	6	18	6	10	2	4	20	2	0	4	2	0	58	2	4	4	2	2	16	86
ID1258	Haemophilus	142	68	1150	1380	1692	2804	138	240	1234	3742	596	2412	690	86	852	1046	116	434	298	150
ID1259	Haemophilus parasuis SH0165	18	30	122	54	12	22	68	108	8	4	104	16	44	16	12	22	18	140	34	32
ID1260	Haemophilus influenzae	40	8	180	290	12	60	14	74	36	28	10	6	200	36	38	20	30	98	62	40
ID1261	Haemophilus influenzae Rd KW20	4	0	2	4	4	8	2	0	0	0	0	0	4	0	2	0	2	2	0	0
ID1262	Haemophilus influenzae 10810	2	2	14	6	0	2	0	0	0	2	0	0	14	0	6	2	0	2	2	6
ID1263	Haemophilus influenzae R2846	4	0	4	6	0	0	4	6	0	4	0	0	4	2	2	4	0	4	0	2
ID1264	Haemophilus influenzae F3031	18	2	10	12	0	2	6	2	6	0	0	0	10	2	0	0	4	4	0	0
ID1265	Haemophilus influenzae PittEE	2	8	2	0	0	0	0	0	0	0	0	0	0	0	0	2	0	0	0	0
ID1266	Haemophilus parainfluenzae	76	6	172	390	8	34	18	38	4	8	4	2	292	48	20	20	8	122	60	70
ID1267	Haemophilus parainfluenzae T3T1	1690	158	3890	9564	108	984	276	830	54	254	70	74	7262	1002	876	612	340	2542	1228	1224
ID1268	Haemophilus ducreyi	2	0	6	0	0	0	0	0	0	0	0	0	2	4	0	0	0	0	0	0
ID1269	Haemophilus ducreyi 35000HP	18	10	34	8	6	0	72	80	8	0	6	2	10	16	0	6	4	168	16	8
ID1270	Pasteurella multocida	28	26	56	90	16	2	12	22	10	52	46	8	40	34	34	48	128	50	94	92
ID1271	Pasteurella multocida subsp. multocida	2	20	6	4	50	2	2	2	2	56	0	4	12	4	6	8	14	0	2	6
ID1272	Pasteurella multocida subsp. multocida str. 3480	8	0	0	0	6	0	0	0	0	6	4	2	0	2	0	12	0	0	2	2
ID1273	Aggregatibacter	8	8	34	48	6	22	6	10	10	46	70	20	38	12	6	10	10	14	12	8
ID1274	Aggregatibacter aphrophilus	10	0	24	36	0	4	0	6	6	0	2	0	24	4	6	2	0	6	4	10
ID1275	Aggregatibacter aphrophilus NJ8700	40	32	68	98	4	14	8	16	14	118	8	12	114	36	42	18	24	42	12	38
ID1276	Aggregatibacter actinomycetemcomitans	24	40	36	66	30	94	28	22	12	12	18	4	48	6	162	14	12	64	14	14
ID1277	Aggregatibacter actinomycetemcomitans ANH9381	6	2	16	14	16	6	0	10	8	28	0	6	4	2	2	2	0	0	4	2
ID1278	Aggregatibacter actinomycetemcomitans D7S-1	42	24	12	6	20	18	12	20	26	0	22	10	40	64	18	20	10	20	16	20
ID1279	Histophilus somni	20	34	12	18	28	10	132	176	18	72	26	4	12	4	4	14	4	472	22	2
ID1280	Haemophilus somnus 2336	18	4	10	2	2	94	24	28	4	26	2	0	6	16	6	12	2	44	4	6
ID1281	Haemophilus somnus 129PT	34	88	10	16	2	12	10	30	10	228	18	22	30	28	10	22	14	4	36	30
ID1282	Gallibacterium anatis UMN179	36	88	164	48	124	134	98	80	28	12	226	62	64	40	22	42	24	134	46	46
ID1283	Mannheimia succiniciproducens MBEL55E	64	58	116	44	52	18	116	154	40	16	118	48	64	14	24	24	28	342	38	30
ID1284	Xanthomonadaceae	2	2	24	0	2	6	6	14	366	60	8	12	16	0	6	16	12	4	14	18
ID1285	Xanthomonas	20	20	30	18	10	10	8	12	144	46	10	12	14	12	12	16	6	16	10	20
ID1286	Xanthomonas campestris	2	4	68	6	8	6	0	4	136	56	0	8	20	8	6	2	4	0	6	34
ID1287	Xanthomonas campestris pv. campestris	2	4	32	0	4	2	0	2	54	40	2	0	4	0	0	2	2	4	0	2
ID1288	Xanthomonas campestris pv. raphani 756C	4	4	4	8	2	0	0	2	14	2	10	0	2	8	4	2	12	2	2	2
ID1289	Xanthomonas campestris pv. vesicatoria str. 85-10	4	12	8	2	8	0	4	4	4	6	4	28	2	2	0	4	12	0	0	2
ID1290	Xanthomonas oryzae	2	0	0	0	0	0	2	2	6	2	0	0	0	0	0	0	0	0	0	0
ID1291	Xanthomonas oryzae pv. oryzae KACC 10331	2	2	0	0	0	0	0	4	2	0	2	0	4	0	0	6	0	0	0	8
ID1292	Xanthomonas axonopodis pv. citri str. 306	10	2	26	22	0	0	2	6	10	0	8	0	6	6	2	10	32	6	6	18
ID1293	Xanthomonas albilineans GPE PC73	12	12	18	20	14	4	30	14	76	8	10	6	12	18	16	24	32	12	20	22
ID1294	Frateuria aurantia DSM 6220	22	34	34	14	26	20	14	22	88	70	32	22	18	20	18	12	40	8	20	14
ID1295	Stenotrophomonas maltophilia	4	8	34	16	2	6	12	16	112	20	16	14	6	18	10	22	12	6	8	16
ID1296	Stenotrophomonas maltophilia D457	8	0	32	32	10	14	8	6	70	64	8	16	6	8	6	8	18	4	16	24
ID1297	Stenotrophomonas maltophilia K279a	20	4	132	52	34	36	24	38	264	252	24	88	86	24	8	20	108	22	26	62
ID1298	Xylella fastidiosa	4	8	4	2	0	4	6	6	16	32	8	4	2	8	4	2	8	2	4	6
ID1299	Xylella fastidiosa subsp. fastidiosa GB514	30	0	0	2	0	0	12	6	0	0	0	0	0	0	0	0	0	2	2	0
ID1300	Xylella fastidiosa 9a5c	2	0	28	20	2	0	2	2	6	44	2	0	12	6	2	4	6	0	8	8
ID1301	Pseudoxanthomonas suwonensis	8	2	4	6	0	0	0	2	4	0	0	0	0	0	2	2	4	0	0	0
ID1302	Pseudoxanthomonas suwonensis 11-1	10	38	38	42	14	2	16	8	142	4	8	2	18	8	16	14	28	20	56	40
ID1303	Pseudoxanthomonas spadix	22	4	42	24	4	20	20	28	20	28	22	6	16	12	16	12	16	20	4	12
ID1304	Pseudoxanthomonas spadix BD-a59	60	38	188	60	34	42	30	64	354	332	72	116	84	40	34	40	124	34	46	86
ID1305	Nitrosococcus	14	8	6	8	12	4	12	12	6	2	6	12	22	10	8	2	4	4	6	8
ID1306	Nitrosococcus oceani ATCC 19707	10	8	8	2	30	2	20	2	4	0	0	0	8	2	6	4	0	8	2	4
ID1307	Nitrosococcus watsonii C-113	2	12	2	32	10	0	10	12	6	2	4	2	12	6	10	2	6	4	2	2
ID1308	Nitrosococcus halophilus Nc4	6	12	6	6	4	4	8	4	6	2	10	4	2	6	8	2	10	2	0	2
ID1309	Allochromatium vinosum DSM 180	24	12	24	10	12	6	18	18	12	6	2	10	14	14	24	14	20	12	12	14
ID1310	Thiocystis violascens DSM 198	18	30	18	2	18	2	18	30	6	6	4	2	34	8	14	8	14	26	4	8
ID1311	Halorhodospira halophila SL1	10	20	12	14	26	2	12	14	22	14	34	8	12	8	6	4	8	2	4	6
ID1312	Thioalkalivibrio sp. K90mix	2	28	4	2	4	0	30	16	0	0	2	4	12	24	4	2	4	8	4	8
ID1313	Thioalkalivibrio sulfidophilus HL-EbGr7	10	18	12	2	2	4	20	20	28	50	6	2	28	6	8	10	4	18	6	16
ID1314	Alkalilimnicola ehrlichii MLHE-1	6	10	12	2	2	4	10	10	4	2	14	2	30	2	8	4	24	4	4	8
ID1315	Halothiobacillus neapolitanus c2	24	20	70	16	16	6	34	36	10	94	10	8	46	32	26	10	26	6	34	44
ID1316	unclassified Gammaproteobacteria (miscellaneous)	2	0	0	0	0	0	0	0	0	4	0	0	0	0	2	0	2	2	0	0
ID1317	gamma proteobacterium HdN1	28	42	14	184	16	8	26	22	16	554	38	16	14	34	24	6	28	16	20	24
ID1318	Candidatus Carsonella ruddii PV	8	6	14	10	2	4	6	12	4	8	12	4	8	2	4	8	8	10	4	8
ID1319	Baumannia cicadellinicola str. Hc (Homalodisca coagulata)	2	8	0	2	12	10	0	0	6	12	10	18	0	2	2	6	0	2	2	2
ID1320	sulfur-oxidizing symbionts	2	2	0	0	0	0	0	2	0	0	0	0	0	0	0	2	0	0	0	2
ID1321	Candidatus Ruthia magnifica str. Cm (Calyptogena magnifica)	2	6	4	0	0	2	4	0	0	0	2	4	4	2	6	0	6	4	0	2
ID1322	Candidatus Vesicomyosocius okutanii HA	2	2	2	2	0	0	10	6	2	0	4	2	10	0	4	2	8	4	2	4
ID1323	Aeromonadaceae	2	4	2	2	0	6	6	6	6	4	22	4	0	0	2	2	0	6	8	0
ID1324	Tolumonas auensis	2	12	0	0	2	4	0	0	4	2	54	4	0	4	2	10	0	0	12	4
ID1325	Tolumonas auensis DSM 9187	52	82	90	34	82	140	70	84	86	246	188	310	98	58	62	54	50	42	132	116
ID1326	Aeromonas	34	36	12	10	30	22	24	26	46	16	272	22	10	12	22	18	32	28	96	16
ID1327	Aeromonas veronii B565	6	2	6	16	130	4	18	18	14	18	162	4	8	16	6	6	2	2	442	26
ID1328	Aeromonas hydrophila subsp. hydrophila ATCC 7966	8	16	14	6	2	2	26	20	34	46	32	6	2	10	4	4	6	44	20	8
ID1329	Aeromonas salmonicida subsp. salmonicida	58	128	40	6	0	0	16	30	0	0	18	2	24	12	6	32	6	30	116	74
ID1330	Aeromonas salmonicida subsp. salmonicida A449	14	36	142	34	50	38	62	114	6	20	32	10	20	0	34	12	20	12	46	22
ID1331	Oceanimonas	28	18	34	42	0	0	12	4	2	4	0	0	42	26	10	24	44	10	52	48
ID1332	Oceanimonas sp. GK1	12	26	22	44	22	12	52	46	8	106	30	4	12	22	16	48	34	82	22	24
ID1333	Methylococcus capsulatus str. Bath	6	36	22	14	6	0	14	14	10	4	8	12	26	28	22	20	14	2	18	34
ID1334	Methylomonas methanica MC09	28	34	122	6	12	4	50	54	12	4	28	4	46	22	30	22	26	16	26	26
ID1335	Methylomicrobium alcaliphilum	40	34	42	66	8	8	16	18	10	8	24	2	22	40	34	26	18	28	28	36
ID1336	Dichelobacter nodosus VCS1703A	28	20	24	50	18	46	36	48	10	508	76	28	42	24	40	16	48	44	36	32
ID1337	Alphaproteobacteria	174	226	502	328	138	208	242	280	526	522	228	216	216	164	166	182	254	170	214	302
ID1338	spotted fever group	6	2	4	0	0	0	4	0	4	10	0	0	0	0	0	4	0	0	0	2
ID1339	Rickettsia rickettsii str. Hlp#2	4	2	20	6	2	18	0	18	36	54	4	10	6	0	0	4	8	0	10	20
ID1340	Rickettsia massiliae MTU5	6	2	0	2	0	0	4	0	0	0	2	0	0	2	0	0	10	4	0	10
ID1341	Rickettsia japonica YH	2	0	0	0	0	0	2	0	0	0	0	0	2	4	0	0	2	0	0	2
ID1342	Rickettsia akari str. Hartford	8	0	0	0	0	0	0	2	0	0	0	0	0	2	0	0	0	6	0	0
ID1343	Rickettsia heilongjiangensis 054	2	0	2	0	2	2	0	0	4	4	0	0	0	0	0	0	2	0	0	0
ID1344	Candidatus Rickettsia amblyommii str. GAT-30V	2	0	0	0	0	0	0	6	2	0	0	0	2	0	0	0	2	0	2	0
ID1345	Rickettsia australis str. Cutlack	2	0	0	0	0	0	0	0	0	0	0	0	0	0	0	0	0	0	0	0
ID1346	Rickettsia bellii	2	6	0	0	0	0	2	18	6	0	16	6	4	6	10	0	2	8	8	0
ID1347	Rickettsia bellii OSU 85-389	6	0	18	18	6	6	6	14	12	18	8	2	2	2	4	0	2	4	4	10
ID1348	Rickettsia bellii RML369-C	8	8	32	12	2	4	6	22	12	14	8	10	2	8	8	4	16	6	6	8
ID1349	Orientia tsutsugamushi	4	8	4	4	2	0	4	2	0	2	0	0	0	0	2	6	0	0	4	0
ID1350	Orientia tsutsugamushi str. Ikeda	2	0	0	0	0	0	0	2	2	0	0	0	0	0	0	2	0	0	0	0
ID1351	Anaplasmataceae	6	10	4	0	4	0	10	4	0	4	0	0	6	0	6	0	2	0	2	4
ID1352	Wolbachia	10	22	10	0	0	14	2	6	8	0	16	4	2	4	6	0	6	4	4	6
ID1353	Wolbachia endosymbiont of Culex quinquefasciatus Pel	6	4	8	4	10	0	2	0	0	0	0	0	4	2	4	10	2	2	8	8
ID1354	Wolbachia endosymbiont of Drosophila melanogaster	4	2	32	10	4	16	4	2	94	118	8	42	20	4	4	2	30	12	10	36
ID1355	Wolbachia endosymbiont strain TRS of Brugia malayi	10	2	20	6	0	2	8	14	8	10	2	4	12	2	4	2	2	2	0	6
ID1356	Wolbachia sp. wRi	2	2	0	0	0	0	0	2	0	0	0	0	0	2	0	0	0	0	0	2
ID1357	Neorickettsia	4	2	0	2	0	0	8	6	0	0	2	0	4	0	0	0	6	4	10	6
ID1358	canis group	2	6	8	6	2	12	2	4	0	0	2	2	0	6	8	2	0	0	2	4
ID1359	Ehrlichia canis str. Jake	4	4	2	0	0	0	0	2	2	0	4	0	6	2	0	0	0	0	2	2
ID1360	Ehrlichia chaffeensis str. Arkansas	14	4	64	20	0	0	4	4	0	2	2	2	2	0	14	2	0	2	8	6
ID1361	Anaplasma	2	4	2	2	0	0	10	0	0	0	0	0	12	2	0	8	0	0	2	8
ID1362	Anaplasma marginale	6	2	6	0	2	0	2	4	0	0	14	4	0	0	6	0	0	2	2	6
ID1363	Anaplasma centrale str. Israel	4	4	0	0	0	0	4	2	0	0	2	0	4	10	2	0	0	4	0	4
ID1364	Anaplasma phagocytophilum HZ	8	4	6	0	6	0	2	4	0	0	0	0	4	2	0	2	6	2	4	0
ID1365	Candidatus Midichloria mitochondrii IricVA	2	20	2	2	2	0	10	6	2	6	2	4	8	2	6	4	2	4	2	0
ID1366	Rhodobacteraceae	10	22	36	18	0	0	6	6	30	10	8	4	8	4	14	76	16	6	22	22
ID1367	Rhodobacter sphaeroides	20	12	28	22	6	4	12	6	26	4	14	12	4	14	14	36	28	32	14	8
ID1368	Rhodobacter sphaeroides ATCC 17025	10	12	34	50	4	16	2	8	32	54	36	8	26	32	8	22	30	18	28	62
ID1369	Rhodobacter capsulatus SB 1003	28	58	36	20	8	14	28	38	8	4	24	20	18	4	26	34	12	6	28	14
ID1370	Ketogulonicigenium vulgare	8	14	12	2	0	0	6	16	4	12	10	6	4	4	0	8	2	4	8	6
ID1371	Dinoroseobacter shibae DFL 12	12	14	68	24	2	0	32	28	6	4	12	10	20	24	16	14	4	26	4	10
ID1372	Roseobacter litoralis Och 149	6	6	12	0	4	2	0	4	0	12	0	2	4	0	4	6	12	6	2	0
ID1373	Roseobacter denitrificans	2	0	4	0	4	0	0	0	0	0	0	2	2	2	0	2	0	0	0	0
ID1374	Roseobacter denitrificans OCh 114	12	28	66	4	10	6	14	14	38	6	12	8	16	8	12	24	10	10	22	10
ID1375	Pseudovibrio	2	4	0	0	0	0	2	0	4	2	0	0	0	0	0	2	2	0	0	0
ID1376	Pseudovibrio sp. FO-BEG1	32	32	36	24	46	8	14	34	78	80	20	16	46	20	28	26	22	16	24	42
ID1377	Ruegeria	8	22	0	0	0	0	0	4	0	2	0	0	0	0	2	2	0	0	0	0
ID1378	Ruegeria sp. TM1040	12	10	16	8	22	6	6	10	34	36	12	16	10	6	10	8	12	4	2	16
ID1379	Ruegeria pomeroyi DSS-3	10	12	12	12	0	4	16	20	18	16	20	8	8	2	4	14	8	4	10	8
ID1380	Paracoccus denitrificans	2	0	4	0	0	0	0	0	6	2	0	2	0	2	0	14	0	0	0	0
ID1381	Paracoccus denitrificans PD1222	28	18	24	6	26	4	16	8	62	46	20	14	22	18	20	250	14	4	12	18
ID1382	Jannaschia sp. CCS1	6	8	34	6	6	12	14	40	52	54	26	24	20	16	10	22	26	22	12	26
ID1383	Maricaulis maris MCS10	22	34	22	0	2	0	14	8	6	2	8	10	12	24	18	12	8	8	20	12
ID1384	Hyphomonas neptunium ATCC 15444	14	16	84	40	10	34	32	84	136	164	22	44	42	24	16	20	38	42	20	52
ID1385	Hirschia baltica ATCC 49814	6	18	8	2	2	4	4	14	4	0	8	0	12	6	12	8	22	6	8	8
ID1386	Candidatus Pelagibacter sp. IMCC9063	2	16	0	2	2	2	8	26	4	0	0	0	0	12	2	6	0	10	6	2
ID1387	Candidatus Pelagibacter ubique HTCC1062	18	20	68	48	2	2	6	16	4	14	30	4	42	36	26	26	46	18	54	40
ID1388	Polymorphum gilvum SL003B-26A1	22	40	32	22	12	18	26	28	32	48	22	40	26	22	14	14	32	16	20	30
ID1389	Candidatus Puniceispirillum marinum	4	0	0	0	0	0	0	0	2	0	0	0	0	0	0	0	0	0	0	0
ID1390	Candidatus Puniceispirillum marinum IMCC1322	26	22	8	2	6	2	42	20	10	0	12	20	10	16	6	12	16	34	8	14
ID1391	Micavibrio aeruginosavorus ARL-13	26	34	16	8	22	6	18	14	24	16	42	12	22	6	12	8	18	10	12	24
ID1392	Rhizobiales	38	32	242	132	96	64	56	74	214	264	102	100	84	52	34	46	86	52	40	102
ID1393	Rhizobiaceae	12	12	14	6	0	4	6	16	8	2	14	2	6	16	12	24	12	16	18	16
ID1394	Candidatus Liberibacter solanacearum CLso-ZC1	6	2	8	4	8	2	0	0	2	0	42	4	8	4	2	8	8	0	6	14
ID1395	Candidatus Liberibacter asiaticus str. psy62	2	4	2	0	16	0	12	8	2	0	6	4	2	4	0	2	2	2	2	2
ID1396	Sinorhizobium	8	12	14	8	10	8	4	10	4	8	6	2	14	12	8	6	2	6	8	8
ID1397	Sinorhizobium meliloti	4	14	26	8	8	10	10	14	46	34	10	8	12	2	8	10	18	6	0	20
ID1398	Sinorhizobium meliloti AK83	4	4	2	0	2	0	0	0	0	2	2	0	0	0	0	2	0	0	0	2
ID1399	Sinorhizobium meliloti SM11	2	4	8	10	2	2	2	0	0	2	2	2	2	4	2	0	8	0	6	6
ID1400	Sinorhizobium meliloti BL225C	2	2	0	0	0	2	2	2	0	0	0	0	0	0	0	0	0	0	0	4
ID1401	Sinorhizobium medicae WSM419	10	10	104	22	18	66	12	20	68	130	26	38	24	14	16	12	46	12	12	24
ID1402	Sinorhizobium fredii NGR234	2	8	8	4	50	0	2	4	4	2	0	2	0	6	4	0	6	2	6	4
ID1403	Rhizobium/Agrobacterium group	2	10	34	20	4	2	16	20	10	4	18	8	18	16	8	2	10	4	10	28
ID1404	Rhizobium	34	40	132	66	8	2	38	34	14	16	22	2	88	60	48	58	74	50	80	94
ID1405	Rhizobium leguminosarum bv. trifolii WSM1325	2	8	16	14	0	0	4	4	8	12	2	0	6	4	4	4	6	14	10	8
ID1406	Rhizobium leguminosarum bv. trifolii WSM2304	6	12	10	10	6	2	2	6	8	8	0	8	12	2	2	0	8	0	14	16
ID1407	Rhizobium leguminosarum bv. viciae 3841	10	6	2	2	2	10	6	6	10	2	0	2	16	10	8	0	10	2	10	12
ID1408	Rhizobium etli	2	2	4	2	0	0	6	0	0	0	0	0	2	2	0	0	0	0	0	0
ID1409	Rhizobium etli CIAT 652	4	4	10	10	0	0	4	6	6	0	0	0	10	4	2	2	0	6	2	4
ID1410	Rhizobium etli CFN 42	12	10	10	30	0	0	6	8	4	0	18	2	4	4	0	4	22	6	16	12
ID1411	Agrobacterium	4	36	76	52	26	0	34	52	24	18	10	4	62	46	12	26	28	90	28	48
ID1412	Agrobacterium tumefaciens complex	2	0	0	0	0	0	0	2	0	0	2	0	0	0	0	0	0	0	0	0
ID1413	Agrobacterium radiobacter K84	8	12	26	10	20	28	8	14	18	22	28	6	12	10	14	14	16	2	8	20
ID1414	Agrobacterium tumefaciens str. C58	6	2	4	2	0	0	10	16	14	8	2	0	10	12	34	12	2	26	6	12
ID1415	Agrobacterium sp. H13-3	8	10	12	8	0	0	6	2	14	16	16	0	6	4	22	12	6	10	2	4
ID1416	Agrobacterium vitis S4	24	56	50	30	42	0	14	28	12	16	14	10	50	36	48	30	66	34	36	30
ID1417	Brucella	6	6	4	2	4	2	6	12	10	10	22	6	0	2	2	2	2	6	2	6
ID1418	Brucella melitensis bv. 1 str. 16M	2	2	4	0	0	0	0	0	0	0	0	0	0	2	4	6	0	0	2	2
ID1419	Ochrobactrum anthropi ATCC 49188	12	8	16	6	44	2	12	18	8	8	72	30	4	18	4	20	10	0	8	8
ID1420	Azorhizobium caulinodans	2	2	0	0	0	0	0	2	0	2	0	0	0	0	0	0	0	0	4	0
ID1421	Azorhizobium caulinodans ORS 571	28	60	32	22	12	4	34	48	18	30	6	104	18	12	26	12	4	48	20	24
ID1422	Xanthobacter autotrophicus Py2	12	42	54	50	26	8	10	16	18	30	18	10	16	8	8	22	4	16	16	26
ID1423	Starkeya novella DSM 506	10	36	32	12	40	12	10	16	50	62	8	12	16	2	4	10	16	22	8	12
ID1424	Bartonella	2	10	0	2	2	0	26	14	6	2	32	10	4	4	6	6	6	24	6	6
ID1425	Bartonella quintana str. Toulouse	2	6	4	4	2	2	0	2	0	0	0	0	0	10	0	0	2	0	0	4
ID1426	Bartonella henselae str. Houston-1	2	0	0	0	0	0	2	0	0	4	0	4	4	0	0	0	0	6	2	0
ID1427	Bartonella grahamii as4aup	6	6	68	16	2	22	10	18	140	128	22	34	34	6	0	10	54	12	10	46
ID1428	Bartonella clarridgeiae 73	12	0	0	2	16	0	0	4	0	2	2	2	8	0	2	2	4	6	0	6
ID1429	Bradyrhizobiaceae	56	64	858	262	638	320	104	198	260	1506	298	208	176	136	80	32	148	100	112	276
ID1430	Oligotropha carboxidovorans	6	8	34	24	22	6	14	16	8	56	22	14	6	24	4	6	8	16	10	18
ID1431	Oligotropha carboxidovorans OM5	2	0	2	14	0	0	0	0	0	0	0	2	2	2	4	0	4	2	0	0
ID1432	Bradyrhizobium	102	126	1136	430	948	432	186	274	108	2106	444	276	200	248	98	74	118	260	178	344
ID1433	Bradyrhizobium japonicum	14	24	276	92	176	76	22	54	30	416	88	54	56	38	34	16	30	46	40	64
ID1434	Bradyrhizobium japonicum USDA 110	32	38	216	58	148	78	34	58	48	364	78	54	40	44	22	26	34	28	38	64
ID1435	Bradyrhizobium japonicum USDA 6	16	20	218	90	166	104	42	68	84	446	74	56	38	44	24	16	60	38	34	54
ID1436	Bradyrhizobium sp. ORS 278	52	32	184	80	118	48	54	70	58	246	76	70	68	46	38	38	46	40	36	84
ID1437	Bradyrhizobium sp. S23321	16	32	132	46	106	46	24	26	30	214	60	26	26	38	32	10	10	28	22	48
ID1438	Bradyrhizobium sp. BTAi1	36	28	156	58	124	50	30	40	62	280	82	52	50	62	16	14	32	32	48	66
ID1439	Rhodopseudomonas palustris	68	64	596	202	218	206	96	128	474	762	134	184	180	72	72	72	146	90	74	212
ID1440	Rhodopseudomonas palustris DX-1	8	8	48	6	12	12	8	8	4	68	18	14	20	2	4	10	2	16	18	16
ID1441	Rhodopseudomonas palustris CGA009	2	8	24	8	8	4	8	22	12	24	8	8	10	2	4	0	4	10	4	20
ID1442	Rhodopseudomonas palustris BisB18	1288	570	12676	5124	2052	5042	844	2578	24200	28104	3076	10778	6782	1550	658	1352	8968	1786	1652	7016
ID1443	Rhodopseudomonas palustris TIE-1	2	2	12	12	4	36	4	6	24	26	0	10	10	12	0	2	26	4	4	6
ID1444	Rhodopseudomonas palustris HaA2	14	18	34	20	38	8	16	20	6	60	12	4	8	20	8	4	4	16	4	22
ID1445	Rhodopseudomonas palustris BisA53	8	18	46	14	38	28	20	16	26	114	16	42	16	18	4	10	22	10	14	36
ID1446	Nitrobacter	4	2	28	10	18	12	8	8	0	48	12	4	0	2	2	2	4	0	6	10
ID1447	Nitrobacter hamburgensis	2	0	12	6	10	4	4	6	6	8	8	0	2	8	2	0	2	0	0	4
ID1448	Nitrobacter hamburgensis X14	28	32	100	36	50	44	24	22	26	182	46	18	24	24	20	12	16	26	18	46
ID1449	Nitrobacter winogradskyi Nb-255	4	4	24	14	26	16	6	16	4	74	28	10	10	10	2	4	2	6	10	12
ID1450	Chelativorans sp. BNC1	12	14	14	14	24	2	12	12	10	12	10	4	12	12	10	10	10	14	12	32
ID1451	Parvibaculum lavamentivorans	8	0	2	0	0	2	2	2	0	4	0	2	0	2	0	4	0	0	0	0
ID1452	Parvibaculum lavamentivorans DS-1	42	38	418	60	38	170	18	40	294	476	48	138	106	38	44	46	250	48	54	180
ID1453	Mesorhizobium	10	14	12	6	10	6	8	4	22	10	8	10	10	10	2	6	2	2	6	4
ID1454	Mesorhizobium opportunistum WSM2075	6	8	16	42	4	0	2	8	16	2	12	2	24	2	4	20	24	18	14	20
ID1455	Mesorhizobium loti MAFF303099	12	2	28	18	16	2	2	14	16	30	10	8	16	10	6	8	22	4	10	20
ID1456	Mesorhizobium ciceri biovar biserrulae WSM1271	16	18	18	12	10	28	8	14	60	40	66	32	22	16	0	6	10	30	18	26
ID1457	Beijerinckiaceae	2	0	4	0	0	0	4	4	0	0	0	2	4	6	2	2	0	0	0	2
ID1458	Methylocella silvestris	4	0	2	0	0	0	0	0	0	0	0	0	0	0	0	0	0	0	0	0
ID1459	Methylocella silvestris BL2	16	28	64	38	10	8	22	34	20	30	18	10	24	36	14	10	60	24	20	32
ID1460	Beijerinckia indica subsp. indica ATCC 9039	14	18	20	22	4	4	6	12	34	56	14	14	26	6	2	10	30	14	4	24
ID1461	Hyphomicrobium	16	2	2	0	0	2	4	4	2	4	0	0	2	12	10	8	4	0	6	0
ID1462	Hyphomicrobium denitrificans ATCC 51888	14	26	16	0	8	2	8	8	12	10	4	6	14	6	12	6	4	8	8	14
ID1463	Hyphomicrobium sp. MC1	48	28	26	0	4	6	24	24	4	52	12	6	22	18	6	38	22	14	28	48
ID1464	Rhodomicrobium vannielii	2	0	0	0	0	0	2	0	0	0	0	0	0	0	0	0	0	0	0	0
ID1465	Rhodomicrobium vannielii ATCC 17100	58	32	24	12	36	2	16	12	10	2	20	10	18	8	6	10	6	4	14	16
ID1466	Pelagibacterium halotolerans B2	14	42	60	42	36	10	22	22	22	8	22	12	28	24	28	28	44	16	34	30
ID1467	Methylobacterium	4	14	50	10	10	6	4	16	40	40	10	16	18	8	4	0	18	2	12	12
ID1468	Methylobacterium sp. 4-46	10	8	50	16	28	20	8	26	82	94	12	36	18	6	18	22	38	12	18	52
ID1469	Methylobacterium radiotolerans JCM 2831	10	18	46	10	16	4	8	28	52	66	40	24	22	12	10	8	24	18	8	20
ID1470	Methylobacterium extorquens group	2	4	8	2	8	2	0	4	4	10	6	8	0	4	4	0	0	2	2	8
ID1471	Methylobacterium extorquens	2	0	0	0	0	0	0	0	4	4	0	0	0	0	0	0	0	0	0	0
ID1472	Methylobacterium extorquens AM1	2	4	12	2	2	0	2	0	10	2	4	2	0	0	2	0	0	0	14	6
ID1473	Methylobacterium populi BJ001	2	6	16	8	4	4	6	0	10	14	24	4	12	18	8	4	4	8	0	12
ID1474	Methylobacterium nodulans ORS 2060	6	22	18	10	8	6	4	8	14	18	14	8	12	14	16	10	2	4	4	6
ID1475	Rhodospirillales	2	2	0	6	12	0	2	0	0	0	0	0	2	10	0	6	2	0	2	2
ID1476	Rhodospirillaceae	10	10	12	2	4	2	12	12	14	4	8	4	8	6	2	14	2	20	16	12
ID1477	Magnetospirillum magneticum AMB-1	36	34	224	50	62	94	42	94	224	272	48	88	58	16	14	16	98	56	48	82
ID1478	Rhodospirillum	4	4	0	0	0	6	0	0	0	0	2	6	0	0	0	0	2	0	2	2
ID1479	Rhodospirillum rubrum	22	40	34	28	16	54	22	38	42	4	86	48	42	22	26	36	24	28	40	34
ID1480	Rhodospirillum photometricum	544	448	1044	812	876	1676	724	872	792	2002	496	1470	564	456	618	780	442	1186	692	604
ID1481	Rhodospirillum photometricum DSM 122	318	446	302	306	490	676	388	486	528	808	554	610	490	520	426	352	310	424	392	536
ID1482	Rhodospirillum centenum SW	22	22	34	8	8	14	12	10	14	14	22	4	12	10	12	10	12	34	8	12
ID1483	Tistrella mobilis KA081020-065	22	28	38	6	2	24	6	14	12	10	100	10	30	20	10	18	20	10	16	14
ID1484	Azospirillum	40	42	136	46	24	22	60	52	86	68	32	18	44	22	18	22	50	34	48	60
ID1485	Azospirillum sp. B510	112	78	320	148	94	82	102	144	214	192	96	88	102	76	50	100	162	80	96	172
ID1486	Azospirillum brasilense Sp245	130	98	90	96	12	50	66	98	66	32	94	28	98	66	42	56	110	62	108	120
ID1487	Azospirillum lipoferum	2	10	14	10	28	2	4	14	24	8	38	30	12	48	26	8	18	40	32	52
ID1488	Azospirillum lipoferum 4B	14	12	24	32	12	0	16	12	2	10	34	8	8	8	40	26	24	10	38	12
ID1489	Acetobacteraceae	4	0	2	0	0	0	4	4	0	0	8	2	0	2	0	2	0	6	6	0
ID1490	Acidiphilium	6	2	8	10	6	2	24	40	6	4	6	0	14	10	6	12	10	32	6	10
ID1491	Acidiphilium multivorum AIU301	6	8	2	0	2	0	2	4	0	0	10	0	2	2	0	0	0	2	2	0
ID1492	Acidiphilium cryptum JF-5	4	8	8	44	66	166	2	10	54	86	46	144	0	0	38	46	0	6	4	4
ID1493	Acetobacter pasteurianus	6	4	6	2	2	0	8	38	6	8	0	8	0	0	14	6	4	16	2	8
ID1494	Gluconobacter oxydans 621H	10	16	6	22	6	0	12	8	10	0	18	2	20	10	10	10	24	6	20	22
ID1495	Gluconacetobacter	20	12	0	18	0	0	10	4	0	0	2	2	20	12	2	2	6	2	14	12
ID1496	Gluconacetobacter xylinus NBRC 3288	8	0	32	16	6	8	18	10	14	10	12	2	20	6	2	8	10	10	8	8
ID1497	Gluconacetobacter diazotrophicus	12	22	26	0	16	0	14	4	2	10	4	6	20	8	6	34	6	10	14	22
ID1498	Gluconacetobacter diazotrophicus PAl 5	4	10	22	8	2	6	8	10	36	102	6	6	12	8	8	6	22	6	6	6
ID1499	Granulibacter bethesdensis CGDNIH1	2	20	26	32	4	4	24	38	0	64	6	4	10	20	20	20	2	30	22	36
ID1500	Sphingomonadales	2	0	4	0	2	2	0	8	2	10	0	0	8	10	4	2	0	2	0	2
ID1501	Sphingomonadaceae	4	12	14	8	2	2	4	6	28	16	10	2	2	8	2	12	6	2	2	6
ID1502	Zymomonas mobilis	14	4	14	4	2	0	12	8	4	2	2	0	4	4	0	0	2	2	0	2
ID1503	Zymomonas mobilis subsp. mobilis	20	28	82	46	10	30	16	66	94	272	54	50	50	20	70	14	44	24	16	40
ID1504	Zymomonas mobilis subsp. mobilis NCIMB 11163	2	2	8	60	104	4	0	0	46	646	50	6	4	2	470	6	2	2	0	10
ID1505	Zymomonas mobilis subsp. mobilis ZM4	2	4	0	0	6	0	0	0	0	108	14	0	0	0	0	0	0	0	0	0
ID1506	Zymomonas mobilis subsp. pomaceae ATCC 29192	14	14	12	2	4	0	16	8	2	0	2	0	8	0	10	8	0	2	0	10
ID1507	Sphingobium	2	2	14	2	0	0	0	0	10	22	6	2	8	2	4	0	6	8	12	18
ID1508	Sphingobium chlorophenolicum	2	0	0	0	0	0	0	0	4	2	0	0	0	0	0	0	0	0	0	0
ID1509	Sphingobium chlorophenolicum L-1	4	8	12	0	10	4	4	4	10	8	4	2	6	0	0	2	6	4	4	6
ID1510	Sphingobium japonicum UT26S	36	12	28	36	14	6	20	8	98	280	12	70	20	22	66	12	24	22	10	22
ID1511	Sphingobium sp. SYK-6	8	20	28	28	8	8	10	26	60	40	46	30	28	16	10	8	20	20	16	22
ID1512	Sphingopyxis alaskensis	2	0	0	0	0	0	0	0	0	0	0	0	2	0	0	2	0	0	0	2
ID1513	Sphingopyxis alaskensis RB2256	14	14	12	14	2	8	18	12	16	6	28	12	20	20	14	12	22	4	14	18
ID1514	Novosphingobium	2	2	0	0	0	2	2	2	6	6	6	6	0	0	2	8	2	4	2	6
ID1515	Novosphingobium aromaticivorans DSM 12444	18	18	34	8	0	8	12	18	28	18	22	10	22	20	12	6	12	4	14	22
ID1516	Novosphingobium sp. PP1Y	16	30	50	18	0	2	24	26	20	18	10	6	6	8	16	8	22	8	20	22
ID1517	Sphingomonas wittichii RW1	30	20	24	26	10	8	22	36	30	30	10	14	52	56	16	38	40	14	18	32
ID1518	Erythrobacter litoralis HTCC2594	12	22	28	36	18	10	42	46	12	10	12	6	12	44	14	14	44	24	20	30
ID1519	Caulobacteraceae	2	4	8	0	2	4	2	2	12	2	0	2	4	0	4	4	2	8	0	2
ID1520	Phenylobacterium zucineum HLK1	14	30	22	16	4	12	28	14	32	22	32	8	20	8	22	10	30	22	12	28
ID1521	Brevundimonas subvibrioides	4	2	2	0	0	0	4	0	0	0	2	0	0	0	0	0	0	0	0	0
ID1522	Brevundimonas subvibrioides ATCC 15264	38	28	256	100	54	102	54	90	400	334	54	126	140	32	20	74	106	46	54	136
ID1523	Caulobacter	10	6	24	50	4	8	12	12	30	32	24	4	30	12	20	14	68	58	38	56
ID1524	Caulobacter segnis ATCC 21756	34	10	100	50	18	44	28	24	142	188	26	32	36	16	6	10	66	28	10	68
ID1525	Caulobacter vibrioides	12	2	26	6	10	6	8	30	14	18	4	2	4	6	0	16	0	50	8	0
ID1526	Caulobacter sp. K31	26	24	48	46	24	22	14	28	86	84	36	32	26	24	16	16	58	20	26	50
ID1527	Asticcacaulis excentricus	14	20	16	4	8	14	18	24	6	22	12	10	10	10	32	6	4	8	8	4
ID1528	Asticcacaulis excentricus CB 48	140	88	404	264	110	174	118	204	714	692	120	254	198	86	90	138	220	130	156	228
ID1529	Parvularcula bermudensis HTCC2503	8	24	6	2	12	6	8	14	4	0	4	4	12	8	2	10	0	22	16	18
ID1530	Magnetococcus marinus MC-1	28	48	36	22	8	8	32	22	4	2	22	8	28	16	10	20	32	18	38	18
ID1531	delta/epsilon subdivisions	22	10	18	12	4	16	4	16	50	32	18	8	10	8	2	6	22	10	6	20
ID1532	Epsilonproteobacteria	16	22	32	28	2	2	22	8	0	0	18	8	12	22	22	4	26	12	24	28
ID1533	Campylobacterales	48	14	8	20	2	8	10	6	12	8	10	2	10	10	6	18	26	20	16	28
ID1534	Helicobacteraceae	12	18	16	28	4	0	8	4	0	0	2	0	28	30	8	12	22	12	28	28
ID1535	Helicobacter	34	46	22	12	14	10	38	54	6	24	24	8	36	64	22	32	22	28	90	72
ID1536	Helicobacter pylori	20	70	22	2	4	26	16	38	2	2	24	18	30	8	28	22	18	42	30	22
ID1537	Helicobacter pylori SNT49	2	0	0	0	0	0	2	0	0	0	0	0	0	4	0	2	0	0	2	2
ID1538	Helicobacter pylori HUP-B14	6	0	0	0	0	0	0	0	0	0	0	0	0	0	0	0	0	0	0	0
ID1539	Helicobacter pylori F30	4	2	0	14	0	0	6	0	0	0	4	0	2	10	6	4	10	2	16	6
ID1540	Helicobacter pylori Puno120	4	28	8	0	0	0	0	0	0	0	8	4	4	2	2	2	12	4	4	4
ID1541	Helicobacter cinaedi	8	0	2	0	2	0	0	0	0	0	0	0	0	0	0	0	0	0	0	0
ID1542	Helicobacter cinaedi PAGU611	82	64	90	18	26	8	42	34	14	0	100	30	54	66	44	54	22	18	106	102
ID1543	Helicobacter bizzozeronii CIII-1	10	6	2	4	10	8	6	6	4	28	6	6	6	6	6	4	10	4	4	10
ID1544	Helicobacter cetorum	2	4	0	0	0	0	0	0	0	0	0	0	0	0	0	0	0	2	0	0
ID1545	Helicobacter cetorum MIT 99-5656	2	4	0	0	4	0	4	0	0	0	4	0	0	4	4	0	2	2	2	2
ID1546	Helicobacter mustelae 12198	14	30	12	0	4	2	20	26	6	30	26	10	8	10	6	2	4	32	22	16
ID1547	Helicobacter hepaticus ATCC 51449	68	36	36	26	18	22	20	42	24	6	70	20	38	14	46	44	56	58	26	8
ID1548	Helicobacter felis	12	10	14	6	4	6	8	12	10	2	12	0	16	6	6	2	8	12	16	10
ID1549	Helicobacter felis ATCC 49179	132	156	158	118	32	50	208	156	110	46	278	80	140	166	124	68	92	106	178	136
ID1550	Sulfurimonas denitrificans DSM 1251	26	32	6	10	10	0	10	4	6	0	4	2	10	12	0	4	14	2	12	26
ID1551	Sulfurimonas autotrophica DSM 16294	2	12	32	30	12	0	14	14	12	2	6	6	10	4	6	4	6	6	8	6
ID1552	Wolinella succinogenes DSM 1740	26	22	12	2	12	8	18	34	12	0	36	12	20	18	10	10	8	62	12	8
ID1553	Sulfuricurvum kujiense DSM 16994	28	38	14	4	2	0	18	28	2	0	16	2	28	30	24	8	2	38	10	16
ID1554	Campylobacter	28	34	30	94	6	0	42	38	12	8	72	6	68	28	28	16	26	58	56	40
ID1555	Campylobacter curvus 525.92	14	22	14	36	22	6	140	154	16	12	22	6	16	20	16	8	10	248	14	18
ID1556	Campylobacter fetus subsp. fetus 82-40	18	20	8	6	12	10	14	8	6	4	138	14	22	16	14	6	14	8	18	22
ID1557	Campylobacter jejuni	40	18	6	16	6	6	18	20	6	0	106	22	36	8	30	20	12	44	10	22
ID1558	Campylobacter jejuni subsp. jejuni	190	116	650	98	28	30	92	176	484	0	112	204	178	152	90	142	152	76	76	186
ID1559	Campylobacter jejuni subsp. jejuni M1	44	6	80	24	0	0	0	0	2	0	0	4	4	2	0	2	10	6	4	4
ID1560	Campylobacter jejuni subsp. jejuni NCTC 11168 = ATCC 700819	2	0	0	0	8	2	0	0	0	0	0	0	0	0	0	0	6	2	0	0
ID1561	Campylobacter jejuni subsp. jejuni S3	12	6	52	10	34	8	30	30	90	2	20	12	8	40	18	18	26	16	14	22
ID1562	Campylobacter jejuni subsp. jejuni 81-176	312	174	1422	238	0	10	118	318	1128	2	216	434	360	402	126	294	348	176	158	190
ID1563	Campylobacter jejuni subsp. jejuni ICDCCJ07001	156	128	806	164	50	10	94	156	586	2	116	168	238	240	46	180	138	56	68	156
ID1564	Campylobacter jejuni subsp. doylei 269.97	14	2	4	4	0	2	4	2	0	0	4	2	2	2	0	0	8	2	0	2
ID1565	Campylobacter lari RM2100	28	8	12	14	4	0	18	26	6	0	16	8	14	8	8	14	20	18	14	14
ID1566	Campylobacter concisus 13826	36	24	50	936	14	14	38	42	16	24	88	14	26	14	22	10	4	20	14	14
ID1567	Campylobacter hominis ATCC BAA-381	28	52	20	26	24	18	90	16	18	46	10	6	12	26	16	48	14	2	28	32
ID1568	Arcobacter	6	10	0	2	2	0	28	30	2	0	24	6	6	8	10	6	4	46	8	4
ID1569	Arcobacter butzleri	2	20	6	8	0	4	12	6	12	0	18	0	4	6	8	8	2	0	8	4
ID1570	Arcobacter sp. L	6	14	2	16	0	4	4	4	8	2	8	0	8	6	2	0	2	8	6	14
ID1571	Arcobacter nitrofigilis DSM 7299	78	26	18	8	6	2	14	12	18	4	50	40	26	10	34	24	24	28	20	28
ID1572	Sulfurospirillum	10	20	2	2	4	2	6	10	6	0	20	6	2	20	2	4	4	6	6	6
ID1573	Sulfurospirillum deleyianum DSM 6946	20	16	6	8	0	2	24	36	24	4	6	4	18	20	10	10	10	56	2	16
ID1574	Sulfurospirillum barnesii SES-3	82	40	20	26	34	0	20	24	14	0	38	6	38	22	38	34	26	24	34	16
ID1575	Sulfurovum sp. NBC37-1	20	34	2	4	0	4	20	14	6	0	8	6	14	16	20	28	34	26	16	18
ID1576	Nitratifractor salsuginis DSM 16511	26	28	10	12	8	12	24	26	16	8	120	18	56	14	38	20	30	12	26	42
ID1577	Nitratiruptor sp. SB155-2	44	34	18	30	10	12	22	16	6	0	44	6	32	30	16	16	34	26	28	34
ID1578	Nautilia profundicola	2	0	0	0	0	0	0	0	0	0	0	0	0	0	0	0	0	0	0	0
ID1579	Nautilia profundicola AmH	26	20	2	6	12	4	12	16	0	0	54	4	8	12	6	6	4	8	6	6
ID1580	Deltaproteobacteria	106	158	270	32	30	10	72	52	30	14	62	36	122	36	70	92	92	116	110	92
ID1581	Myxococcales	12	4	24	14	6	4	8	16	22	30	12	14	6	4	6	6	22	10	8	6
ID1582	Cystobacterineae	14	12	14	4	2	2	20	16	12	10	6	6	22	16	6	16	18	14	18	22
ID1583	Stigmatella aurantiaca	2	10	140	36	16	72	6	44	82	108	20	42	16	2	8	12	22	26	6	60
ID1584	Stigmatella aurantiaca DW4/3-1	674	488	18718	4428	2160	8222	698	2460	11144	16934	1320	4200	2578	1054	318	940	4518	1436	856	5228
ID1585	Myxococcaceae	6	14	18	18	4	0	20	8	2	2	18	4	22	12	6	8	12	10	12	12
ID1586	Anaeromyxobacter	44	84	112	90	6	8	34	38	72	70	96	30	80	62	26	60	116	42	104	114
ID1587	Anaeromyxobacter dehalogenans 2CP-C	74	74	216	96	46	58	52	100	246	270	48	104	82	30	22	46	114	32	40	128
ID1588	Anaeromyxobacter sp. Fw109-5	40	42	32	42	12	4	30	22	24	24	38	18	40	30	32	40	44	32	20	30
ID1589	Anaeromyxobacter sp. K	2	2	4	4	0	2	4	0	10	8	0	6	2	10	4	2	6	0	2	4
ID1590	Myxococcus	10	30	14	20	6	2	16	10	10	18	22	4	14	6	10	6	22	6	18	34
ID1591	Myxococcus fulvus HW-1	30	20	46	26	14	30	12	12	38	20	6	12	26	14	18	16	10	10	24	28
ID1592	Myxococcus xanthus DK 1622	18	46	86	40	24	36	28	24	182	118	18	30	32	24	14	18	50	12	32	52
ID1593	Corallococcus coralloides	2	0	2	0	0	0	2	0	2	2	0	0	0	0	2	0	0	0	0	2
ID1594	Corallococcus coralloides DSM 2259	2498	1834	7052	3700	2070	3128	2892	4004	3132	4224	2556	2288	1936	2320	2176	2464	1910	2268	2082	2492
ID1595	Haliangium ochraceum	2	0	2	2	0	2	2	0	6	4	2	0	4	4	0	2	2	2	2	2
ID1596	Haliangium ochraceum DSM 14365	132	132	576	278	156	238	174	310	782	824	176	320	258	96	76	120	326	150	128	308
ID1597	Sorangium cellulosum	2	6	8	4	6	0	6	8	0	8	6	6	8	2	0	0	0	6	0	4
ID1598	Sorangium cellulosum 'So ce 56'	78	92	174	126	74	72	104	108	556	446	120	170	226	114	66	76	208	76	56	194
ID1599	Desulfuromonadales	16	36	52	32	0	0	16	28	6	2	10	6	24	6	8	12	22	30	34	26
ID1600	Geobacter	118	138	78	74	42	24	210	272	30	2	94	32	76	80	42	64	78	314	80	78
ID1601	Geobacter sulfurreducens	22	64	34	6	10	8	22	24	6	2	12	6	16	12	10	28	14	6	26	24
ID1602	Geobacter sulfurreducens PCA	2	10	2	0	0	2	16	10	0	0	0	0	6	0	4	2	0	0	0	2
ID1603	Geobacter sulfurreducens KN400	2	4	6	0	0	0	2	0	2	0	0	0	0	0	0	0	2	0	4	2
ID1604	Geobacter uraniireducens	4	2	0	0	0	0	0	0	0	0	0	0	0	0	0	0	0	0	0	2
ID1605	Geobacter uraniireducens Rf4	50	56	46	8	40	16	38	64	12	18	14	8	28	20	20	42	32	44	20	36
ID1606	Geobacter sp. M21	12	22	2	6	10	0	6	0	2	0	4	0	14	8	6	6	6	2	2	8
ID1607	Geobacter metallireducens	4	0	0	0	0	0	0	0	0	0	0	0	2	0	0	0	2	0	0	0
ID1608	Geobacter metallireducens GS-15	68	54	56	106	30	6	58	98	14	4	14	10	102	48	32	30	100	164	88	86
ID1609	Geobacter lovleyi	2	4	2	0	0	0	0	2	0	0	0	0	2	0	0	0	0	0	0	2
ID1610	Geobacter lovleyi SZ	40	82	54	10	46	16	74	74	22	6	48	30	68	70	38	46	28	80	48	40
ID1611	Geobacter daltonii FRC-32	74	70	54	28	14	4	58	62	10	34	40	22	42	52	28	50	28	68	66	86
ID1612	Geobacter bemidjiensis Bem	20	20	20	16	2	0	22	22	2	0	26	2	8	4	8	16	6	30	20	10
ID1613	Geobacter sp. M18	34	66	32	42	8	2	28	40	8	6	38	12	28	52	24	30	68	32	32	46
ID1614	Pelobacter carbinolicus	6	10	0	2	0	0	0	16	2	0	0	0	8	0	8	4	2	2	14	6
ID1615	Pelobacter carbinolicus DSM 2380	52	74	64	62	58	18	94	96	58	4	78	24	46	52	62	50	46	202	62	52
ID1616	Pelobacter propionicus DSM 2379	104	128	100	60	26	8	104	84	12	2	110	16	62	66	58	70	76	74	84	94
ID1617	Desulfovibrionales	76	230	718	30	2	0	16	16	4	2	6	30	194	12	54	114	86	140	130	66
ID1618	Desulfovibrionaceae	106	214	1580	42	0	0	2	10	2	0	0	66	226	18	70	126	158	286	204	164
ID1619	Desulfovibrio	376	988	2954	120	8	8	84	64	16	0	60	106	738	64	232	438	428	734	588	390
ID1620	Desulfovibrio magneticus RS-1	92	132	284	22	22	10	82	76	16	4	30	20	68	30	84	78	48	170	94	60
ID1621	Desulfovibrio vulgaris	382	864	4364	152	10	20	50	68	10	10	68	170	570	60	290	356	518	856	828	426
ID1622	Desulfovibrio vulgaris DP4	12	22	74	22	8	2	14	20	8	6	0	0	34	14	22	40	28	10	18	24
ID1623	Desulfovibrio vulgaris str. 'Miyazaki F'	208	496	2256	82	18	0	24	36	6	6	44	102	308	26	140	246	248	384	400	220
ID1624	Desulfovibrio vulgaris str. Hildenborough	2	2	0	0	0	0	0	0	0	0	0	0	0	2	2	0	0	0	2	2
ID1625	Desulfovibrio alaskensis	4	10	26	0	0	0	0	4	6	6	2	2	16	2	2	0	12	10	2	2
ID1626	Desulfovibrio alaskensis G20	154	300	1144	120	22	42	62	70	102	148	68	110	268	82	146	144	198	226	292	168
ID1627	Desulfovibrio africanus str. Walvis Bay	70	130	210	30	18	16	56	80	14	2	24	26	96	30	44	52	56	118	104	66
ID1628	Desulfovibrio aespoeensis	2	0	0	2	0	0	0	0	2	0	0	0	0	0	2	0	0	0	0	0
ID1629	Desulfovibrio aespoeensis Aspo-2	42	54	178	14	30	6	60	76	12	0	36	8	50	42	34	48	66	116	78	32
ID1630	Desulfovibrio salexigens DSM 2638	54	112	272	44	144	14	56	44	38	2	74	36	96	22	84	52	48	64	62	56
ID1631	Desulfovibrio desulfuricans	8	14	10	0	0	0	0	0	0	0	0	2	12	0	0	4	2	2	0	4
ID1632	Desulfovibrio desulfuricans subsp. desulfuricans	110	222	124	12	2	0	16	26	0	0	4	6	44	0	14	100	22	72	38	8
ID1633	Desulfovibrio desulfuricans subsp. desulfuricans str. ATCC 27774	5298	11328	3638	166	124	8	322	238	26	14	164	144	1792	144	764	4180	856	1198	1890	580
ID1634	Desulfovibrio desulfuricans ND132	60	178	436	56	30	2	36	38	14	8	34	22	80	20	46	50	94	118	92	78
ID1635	Lawsonia intracellularis	16	30	82	16	0	10	12	8	22	20	6	12	24	10	10	14	28	18	8	14
ID1636	Lawsonia intracellularis PHE/MN1-00	478	792	5272	752	276	772	304	448	3508	2974	360	972	1732	340	406	482	1424	816	864	1564
ID1637	Desulfomicrobium baculatum	4	4	0	0	0	0	2	0	0	0	0	0	4	0	4	2	2	6	2	0
ID1638	Desulfomicrobium baculatum DSM 4028	72	166	434	30	30	2	60	90	20	2	60	38	90	28	48	100	74	174	112	90
ID1639	Desulfohalobium retbaense	4	10	10	4	0	0	0	0	0	0	2	0	0	2	0	0	0	8	0	0
ID1640	Desulfohalobium retbaense DSM 5692	62	96	290	120	48	76	30	62	518	580	52	172	234	80	42	72	290	50	84	204
ID1641	Desulfobacteraceae	4	22	12	4	4	0	0	0	2	0	4	0	0	2	0	4	4	2	0	4
ID1642	Desulfobacterium autotrophicum	2	2	2	0	0	0	2	0	0	0	0	0	2	0	0	0	0	0	0	2
ID1643	Desulfobacterium autotrophicum HRM2	52	112	88	42	36	10	48	106	34	6	110	28	46	60	26	30	40	42	48	64
ID1644	Desulfatibacillum alkenivorans AK-01	64	106	88	38	42	12	84	64	48	30	56	22	52	42	38	32	46	110	36	48
ID1645	Desulfococcus oleovorans Hxd3	54	88	90	36	66	8	26	34	104	90	48	38	60	48	40	18	64	38	38	74
ID1646	Desulfobulbaceae	10	4	16	2	0	0	0	6	0	0	6	0	2	4	8	8	0	2	6	6
ID1647	Desulfotalea psychrophila	8	14	26	4	22	48	0	4	8	0	48	20	6	2	4	2	0	4	12	2
ID1648	Desulfotalea psychrophila LSv54	112	208	212	62	72	224	44	34	50	4	228	124	58	60	36	64	60	78	82	84
ID1649	Desulfurivibrio alkaliphilus	2	0	0	0	0	0	0	0	0	0	2	0	0	0	0	0	0	6	4	0
ID1650	Desulfurivibrio alkaliphilus AHT2	80	54	22	38	6	10	28	32	4	0	36	8	34	30	36	42	32	82	46	32
ID1651	Desulfobulbus propionicus	2	0	0	0	0	0	2	4	0	0	0	0	0	0	2	0	2	0	2	0
ID1652	Desulfobulbus propionicus DSM 2032	60	78	110	46	12	14	58	98	18	16	92	20	42	32	18	34	38	84	44	42
ID1653	Desulfomonile tiedjei DSM 6799	114	134	230	22	48	0	66	60	10	4	20	4	42	22	36	40	46	86	30	62
ID1654	Syntrophus aciditrophicus SB	78	106	104	88	44	18	72	64	10	14	36	20	54	78	48	52	48	102	62	70
ID1655	Desulfobacca acetoxidans DSM 11109	22	30	70	46	68	10	32	50	58	30	114	100	120	222	62	36	134	108	108	158
ID1656	Syntrophobacter fumaroxidans	2	2	10	0	0	0	2	0	0	0	0	0	0	0	2	0	0	0	0	0
ID1657	Syntrophobacter fumaroxidans MPOB	46	74	62	30	30	20	34	36	28	24	50	30	32	16	34	24	42	34	38	54
ID1658	Bacteriovorax marinus	2	0	0	0	2	2	4	0	4	0	0	0	0	0	0	2	0	0	0	0
ID1659	Bacteriovorax marinus SJ	62	40	24	30	24	4	28	42	10	10	72	8	36	32	54	36	34	24	42	36
ID1660	Bdellovibrio bacteriovorus HD100	62	74	82	30	12	34	28	48	50	46	30	34	46	44	22	34	32	28	48	64
ID1661	Hippea maritima DSM 10411	62	68	62	48	16	2	70	98	10	2	14	18	56	28	50	76	54	110	74	68
ID1662	Desulfarculus baarsii DSM 2075	42	92	74	58	20	10	44	40	12	8	34	4	102	80	44	48	86	40	96	90
ID1663	Betaproteobacteria	32	150	548	32	12	24	220	216	98	324	60	24	728	44	286	60	462	202	100	46
ID1664	Burkholderiales	70	104	674	86	68	56	190	218	344	406	52	122	732	72	256	130	450	146	128	158
ID1665	Comamonadaceae	72	60	382	118	54	80	90	126	442	440	72	166	316	32	94	310	242	46	106	130
ID1666	Variovorax paradoxus	6	10	28	6	6	0	0	2	10	10	2	2	10	4	8	12	14	2	12	8
ID1667	Variovorax paradoxus EPS	16	30	128	40	40	24	52	42	102	106	22	38	50	14	24	30	44	22	10	66
ID1668	Variovorax paradoxus S110	14	8	124	34	108	18	28	30	98	96	14	40	104	20	22	22	42	24	24	72
ID1669	Acidovorax	14	16	156	38	8	36	22	34	134	106	24	60	66	18	24	82	58	28	26	44
ID1670	Acidovorax sp. JS42	36	18	26	2	2	2	4	10	18	8	4	2	30	6	6	12	30	10	16	4
ID1671	Acidovorax avenae subsp. avenae ATCC 19860	6	4	28	4	8	38	8	10	14	42	10	8	8	10	4	8	2	10	4	0
ID1672	Acidovorax citrulli	8	14	8	4	0	0	6	10	0	0	0	0	2	10	2	12	6	0	2	6
ID1673	Acidovorax citrulli AAC00-1	10	10	24	22	4	0	16	12	12	0	44	16	36	6	18	16	28	18	24	42
ID1674	Verminephrobacter eiseniae	2	0	4	0	0	2	0	0	0	0	0	0	0	2	0	2	0	0	0	0
ID1675	Verminephrobacter eiseniae EF01-2	32	42	68	14	20	10	42	6	78	58	14	28	52	22	38	34	52	20	26	46
ID1676	Polaromonas	10	2	12	2	2	2	4	4	6	4	0	0	16	2	8	2	6	0	12	8
ID1677	Polaromonas naphthalenivorans CJ2	14	40	32	8	4	30	4	26	20	14	26	8	54	12	42	26	26	14	28	22
ID1678	Polaromonas sp. JS666	8	24	64	12	40	52	8	8	30	30	12	6	36	18	24	16	18	22	12	16
ID1679	Delftia	14	12	84	18	6	6	20	30	58	64	12	10	18	10	28	66	28	14	26	16
ID1680	Delftia sp. Cs1-4	8	6	6	4	0	0	8	0	16	10	0	0	0	2	0	14	0	2	6	0
ID1681	Delftia acidovorans	2	0	2	0	0	0	0	2	6	0	2	0	2	0	0	2	0	0	0	0
ID1682	Delftia acidovorans SPH-1	2	6	10	0	2	0	4	8	14	28	2	0	16	4	2	10	2	2	2	10
ID1683	Ramlibacter tataouinensis TTB310	12	22	58	32	10	0	36	20	36	26	10	18	72	30	38	38	88	24	52	36
ID1684	Rhodoferax ferrireducens T118	18	30	100	6	12	8	30	26	34	64	20	4	68	12	46	26	60	42	26	14
ID1685	Alicycliphilus denitrificans	6	12	58	8	6	0	4	12	22	52	32	6	16	8	16	78	8	10	18	8
ID1686	Alicycliphilus denitrificans K601	2	0	8	2	2	0	0	2	20	40	24	10	2	2	16	12	2	2	0	4
ID1687	Alicycliphilus denitrificans BC	4	12	46	40	4	16	12	20	38	36	26	20	26	6	10	14	8	14	26	24
ID1688	Comamonas testosteroni CNB-1	2	2	12	4	2	2	0	2	6	6	0	4	4	4	12	44	8	2	0	4
ID1689	Comamonas testosteroni CNB-2	42	34	194	112	42	78	54	84	534	522	94	176	196	66	328	1136	264	60	74	140
ID1690	Burkholderiaceae	10	12	124	26	6	2	42	32	52	92	16	18	104	20	34	8	68	44	34	22
ID1691	Burkholderia	86	60	152	44	64	16	84	82	56	60	44	26	268	36	170	50	146	176	90	82
ID1692	pseudomallei group	6	12	10	12	8	4	4	12	2	18	4	0	24	4	12	4	36	8	14	10
ID1693	Burkholderia pseudomallei	4	26	24	22	12	6	20	18	6	0	4	6	20	16	10	6	16	14	14	32
ID1694	Burkholderia pseudomallei 668	2	6	0	2	0	0	0	4	6	2	4	0	0	0	0	2	0	0	0	0
ID1695	Burkholderia pseudomallei 1710b	36	56	60	32	22	12	38	36	20	12	50	12	56	34	32	44	42	38	40	58
ID1696	Burkholderia mallei	4	10	4	0	6	0	0	0	0	0	0	0	4	4	0	0	2	6	0	0
ID1697	Burkholderia thailandensis E264	8	30	4	6	8	2	4	6	2	0	16	4	8	8	6	10	2	8	2	10
ID1698	Burkholderia cepacia complex	6	10	10	10	2	4	6	28	30	144	16	10	22	6	12	6	6	4	12	8
ID1699	Burkholderia multivorans	20	18	20	14	32	20	14	56	46	100	36	14	20	20	32	30	30	10	6	20
ID1700	Burkholderia multivorans ATCC 17616	226	230	396	270	610	1068	182	404	704	1598	508	930	326	260	398	412	178	278	196	190
ID1701	Burkholderia cenocepacia	6	4	0	4	0	4	2	6	4	40	0	2	10	2	0	2	0	0	2	2
ID1702	Burkholderia cenocepacia MC0-3	2	6	2	4	2	4	6	2	6	2	2	0	6	2	2	2	10	4	2	14
ID1703	Burkholderia cenocepacia J2315	6	0	14	10	2	4	2	2	38	18	8	0	4	4	4	2	8	4	4	6
ID1704	Burkholderia cenocepacia HI2424	12	4	0	0	0	0	10	6	4	26	0	0	2	2	0	0	4	0	0	0
ID1705	Burkholderia sp. 383	8	8	18	10	12	6	2	10	18	60	10	2	10	4	14	18	12	10	8	20
ID1706	Burkholderia ambifaria	10	2	10	6	4	2	4	4	6	6	2	0	4	0	24	6	6	2	16	10
ID1707	Burkholderia ambifaria AMMD	6	4	158	14	20	52	6	14	42	104	22	36	22	10	8	14	18	10	6	54
ID1708	Burkholderia vietnamiensis G4	4	6	12	2	2	4	6	6	4	8	8	0	0	6	6	0	4	28	0	6
ID1709	Burkholderia glumae BGR1	8	12	28	12	10	4	2	14	4	40	2	2	34	2	16	14	8	4	4	10
ID1710	Burkholderia gladioli BSR3	32	26	26	12	12	4	16	24	10	28	14	8	54	42	36	32	40	18	24	44
ID1711	Burkholderia xenovorans LB400	52	52	662	234	100	224	80	170	1246	1304	136	372	334	84	38	58	462	100	88	360
ID1712	Burkholderia sp. CCGE1003	2	2	16	16	0	0	6	6	14	2	4	2	12	0	8	4	6	24	6	6
ID1713	Burkholderia sp. CCGE1002	12	24	36	14	10	6	14	18	36	16	18	10	32	8	12	4	34	24	16	24
ID1714	Burkholderia phymatum STM815	22	52	62	96	16	2	10	16	26	12	8	12	58	18	30	14	50	20	38	38
ID1715	Burkholderia sp. YI23	26	24	62	10	28	4	28	32	24	14	10	14	50	20	46	12	26	52	38	12
ID1716	Burkholderia phytofirmans PsJN	12	32	28	6	14	2	20	46	6	2	4	30	14	12	12	8	10	48	14	20
ID1717	Burkholderia rhizoxinica HKI 454	22	12	54	54	24	8	24	38	240	202	28	82	124	34	32	20	188	40	48	114
ID1718	Polynucleobacter necessarius	4	12	30	0	0	0	12	8	2	0	0	0	34	4	8	0	24	6	14	6
ID1719	Polynucleobacter necessarius subsp. necessarius STIR1	6	6	6	0	16	2	6	8	2	0	2	0	22	8	8	4	10	2	14	0
ID1720	Polynucleobacter necessarius subsp. asymbioticus QLW-P1DMWA-1	6	8	40	2	4	2	24	10	2	2	4	6	24	6	12	0	22	12	6	2
ID1721	Cupriavidus	18	30	62	10	2	12	28	26	22	40	32	6	76	16	18	12	30	52	18	6
ID1722	Cupriavidus taiwanensis LMG 19424	10	16	38	22	6	2	12	18	18	66	10	38	20	20	8	4	22	6	14	32
ID1723	Cupriavidus necator	12	2	14	8	2	0	4	8	10	40	6	6	4	2	0	0	4	0	6	6
ID1724	Ralstonia eutropha H16	8	16	22	0	4	2	10	8	12	8	16	4	4	2	4	6	12	22	6	6
ID1725	Cupriavidus necator N-1	12	10	54	26	22	20	20	12	50	78	10	16	18	12	20	10	32	10	6	34
ID1726	Cupriavidus metallidurans CH34	12	20	72	28	20	34	18	28	54	88	24	18	60	16	28	24	48	30	32	30
ID1727	Ralstonia eutropha JMP134	10	24	44	12	4	10	6	4	16	10	12	6	26	18	14	8	14	16	8	6
ID1728	Ralstonia	26	6	102	12	2	2	26	8	54	50	8	10	62	4	18	18	56	14	22	12
ID1729	Ralstonia solanacearum	12	12	40	28	4	4	14	14	34	6	8	8	72	8	16	10	60	10	18	14
ID1730	Ralstonia solanacearum CFBP2957	2	2	14	2	12	0	0	4	2	10	0	2	6	2	2	4	4	2	4	4
ID1731	Ralstonia solanacearum GMI1000	4	8	22	0	2	0	6	6	6	16	0	0	14	2	12	0	2	2	0	4
ID1732	Ralstonia solanacearum PSI07	2	6	18	6	16	0	12	10	8	20	6	2	16	12	8	6	24	14	10	12
ID1733	Ralstonia solanacearum Po82	4	4	2	0	2	0	0	6	6	28	0	8	0	4	4	10	0	0	4	2
ID1734	Ralstonia pickettii	18	28	170	52	28	40	28	52	236	244	56	72	86	28	22	32	72	24	32	54
ID1735	Ralstonia pickettii 12D	2	4	28	2	6	22	0	6	22	22	12	6	4	4	6	6	4	0	2	2
ID1736	Ralstonia pickettii 12J	2	2	8	6	0	0	4	2	18	2	2	4	2	0	0	2	14	2	4	6
ID1737	Alcaligenaceae	6	24	84	4	12	0	60	36	4	2	8	4	194	14	68	22	124	38	28	10
ID1738	Bordetella	6	18	40	10	0	4	22	22	16	14	6	4	88	8	22	8	64	8	8	16
ID1739	Bordetella avium	2	6	12	0	2	0	0	0	0	0	0	0	0	0	0	0	2	0	0	0
ID1740	Bordetella avium 197N	24	50	130	28	8	6	20	30	2	6	4	8	68	14	88	28	32	26	28	14
ID1741	Bordetella parapertussis 12822	6	0	0	0	0	0	0	0	0	0	0	0	4	0	0	0	0	2	0	0
ID1742	Bordetella petrii DSM 12804	8	64	94	4	10	4	38	8	8	20	6	4	54	10	36	20	34	16	12	4
ID1743	Achromobacter xylosoxidans A8	16	26	128	48	18	26	40	52	92	240	32	24	82	12	32	44	92	36	34	40
ID1744	Advenella kashmirensis WT001	16	28	28	12	26	6	36	42	16	10	30	16	82	6	38	36	30	46	32	20
ID1745	Pusillimonas	2	0	0	0	0	0	0	2	0	0	0	0	0	0	0	0	0	0	0	0
ID1746	Pusillimonas sp. T7-7	8	16	48	6	12	2	30	38	12	56	16	16	96	22	42	22	84	98	30	24
ID1747	Taylorella	8	10	38	0	4	0	16	14	0	4	16	8	84	14	18	0	42	8	10	6
ID1748	Taylorella asinigenitalis MCE3	32	22	60	16	12	2	50	18	14	4	30	2	104	38	30	22	94	18	14	16
ID1749	Taylorella equigenitalis	8	0	0	0	0	0	0	0	0	0	0	0	0	0	6	0	0	0	0	0
ID1750	Taylorella equigenitalis MCE9	104	50	22	24	2	2	42	38	10	0	2	4	84	40	236	28	52	20	10	10
ID1751	Oxalobacteraceae	10	20	120	10	0	2	34	34	16	328	8	32	102	8	50	14	60	28	32	8
ID1752	Herbaspirillum seropedicae SmR1	26	64	96	16	32	28	18	30	32	226	24	24	90	18	28	30	42	14	16	18
ID1753	Herminiimonas arsenicoxydans	26	34	172	58	38	64	28	58	438	510	46	188	136	36	42	24	188	54	26	168
ID1754	Collimonas fungivorans Ter331	28	32	126	34	24	26	42	34	86	186	82	40	120	24	42	22	86	36	26	36
ID1755	Candidatus Zinderia insecticola CARI	30	26	48	24	6	16	26	32	44	34	62	34	44	20	22	14	32	26	8	24
ID1756	Janthinobacterium sp. Marseille	12	10	52	6	12	0	16	8	16	30	0	8	54	8	14	2	34	22	14	24
ID1757	Burkholderiales Genera incertae sedis	6	2	80	12	6	8	14	12	90	50	6	20	68	2	16	6	40	14	8	16
ID1758	Thiomonas intermedia K12	16	26	82	6	26	2	22	40	18	8	16	4	98	18	56	10	68	22	22	10
ID1759	Leptothrix cholodnii SP-6	40	46	242	54	30	74	52	74	236	220	44	52	136	44	46	30	98	58	36	74
ID1760	Methylibium petroleiphilum	4	2	12	0	2	2	2	0	4	12	0	4	2	2	2	0	0	4	0	6
ID1761	Methylibium petroleiphilum PM1	60	58	454	138	36	142	66	88	672	666	74	214	240	84	60	72	288	84	78	242
ID1762	Rubrivivax gelatinosus IL144	22	50	194	42	32	14	60	36	174	170	56	50	146	28	62	40	110	28	44	40
ID1763	Candidatus Accumulibacter phosphatis clade IIA str. UW-1	36	62	90	38	28	12	68	70	62	84	38	24	130	44	40	26	94	46	38	50
ID1764	Neisseriaceae	6	4	30	2	2	8	20	14	10	2	14	4	20	6	6	2	12	4	16	6
ID1765	Neisseria	38	60	346	94	6	166	58	46	30	10	18	14	290	42	50	32	66	58	62	146
ID1766	Neisseria meningitidis	2	18	70	44	86	222	8	8	6	22	22	2	86	6	32	22	10	6	22	52
ID1767	Neisseria meningitidis M01-240355	2	2	2	2	0	0	0	2	0	0	0	0	0	0	0	0	0	0	2	0
ID1768	Neisseria gonorrhoeae	2	2	18	2	6	20	6	2	2	2	0	0	10	0	0	2	2	0	2	14
ID1769	Neisseria gonorrhoeae NCCP11945	4	0	0	0	0	0	0	0	0	0	0	2	4	0	2	0	0	0	0	0
ID1770	Neisseria lactamica 020-06	8	20	56	16	0	48	2	4	4	58	64	12	26	2	10	4	34	20	18	34
ID1771	Chromobacterium violaceum ATCC 12472	24	56	36	8	34	2	20	36	34	6	36	22	62	20	24	14	44	38	50	36
ID1772	Laribacter hongkongensis HLHK9	28	36	106	36	18	4	28	36	46	32	94	12	62	26	40	32	46	58	32	24
ID1773	Pseudogulbenkiania sp. NH8B	26	42	34	10	4	10	22	24	18	8	10	8	84	4	24	10	34	18	30	30
ID1774	Rhodocyclaceae	10	26	92	2	12	4	24	18	22	36	2	2	76	6	34	10	52	30	16	12
ID1775	Aromatoleum aromaticum EbN1	12	40	66	22	2	2	26	26	34	74	4	10	60	18	22	42	34	20	40	22
ID1776	Thauera sp. MZ1T	22	30	64	68	18	10	28	16	26	112	20	18	54	6	14	8	40	8	14	24
ID1777	Azoarcus sp. BH72	8	22	56	22	6	4	32	60	24	32	18	14	68	6	14	14	62	76	36	40
ID1778	Dechloromonas aromatica	2	2	38	6	0	6	2	4	18	16	0	4	2	2	2	2	2	0	0	8
ID1779	Dechloromonas aromatica RCB	58	44	678	84	44	60	60	92	354	458	122	100	176	72	50	38	128	98	94	224
ID1780	Dechlorosoma suillum PS	18	44	114	10	0	0	30	30	30	128	38	16	72	30	40	42	76	38	26	22
ID1781	Nitrosomonas	16	20	36	28	10	0	4	8	10	0	32	2	40	10	50	4	30	34	22	18
ID1782	Nitrosomonas europaea ATCC 19718	22	68	48	6	52	2	42	34	2	28	10	8	68	46	22	20	22	10	36	10
ID1783	Nitrosomonas eutropha	2	2	2	0	0	0	0	0	0	0	0	0	2	0	0	0	4	0	0	0
ID1784	Nitrosomonas eutropha C91	20	24	46	12	4	0	12	12	0	74	114	6	22	16	22	6	34	24	14	12
ID1785	Nitrosomonas sp. Is79A3	12	32	18	46	2	36	20	118	12	6	10	0	52	10	24	12	36	18	24	12
ID1786	Nitrosomonas sp. AL212	18	40	8	8	0	12	10	6	6	8	22	4	134	28	10	6	14	6	12	16
ID1787	Nitrosospira multiformis	4	6	0	0	0	4	0	0	0	0	0	0	0	0	0	0	2	0	0	0
ID1788	Nitrosospira multiformis ATCC 25196	14	22	18	2	4	0	24	26	2	14	8	2	26	6	16	8	16	14	12	10
ID1789	Methylophilaceae	4	10	34	32	0	0	16	8	6	0	2	2	32	12	18	10	30	12	8	6
ID1790	Methylobacillus flagellatus	4	2	4	0	0	0	2	4	4	20	4	0	2	0	0	2	0	2	0	2
ID1791	Methylobacillus flagellatus KT	8	24	12	6	14	2	14	34	8	14	8	4	46	8	14	10	46	14	10	8
ID1792	Methylovorus	2	20	14	4	0	0	10	10	4	0	0	4	48	6	18	6	28	16	14	0
ID1793	Methylovorus glucosetrophus SIP3-4	10	4	2	0	2	0	2	6	0	0	2	0	2	0	0	2	0	2	0	12
ID1794	Methylotenera	2	0	4	0	0	0	4	2	2	0	8	0	26	2	4	0	12	2	4	2
ID1795	Methylotenera mobilis JLW8	10	30	30	10	0	4	10	12	12	4	4	0	52	14	32	8	24	10	18	14
ID1796	Methylotenera versatilis 301	14	14	8	2	0	2	34	24	6	14	18	10	14	4	6	16	8	58	8	8
ID1797	Thiobacillus denitrificans ATCC 25259	18	22	46	6	2	0	22	14	8	2	14	6	58	10	34	8	62	22	18	20
ID1798	Gallionella capsiferriformans ES-2	16	24	32	8	10	6	24	14	22	8	16	26	66	4	40	16	48	12	22	8
ID1799	Sideroxydans lithotrophicus	2	0	0	0	0	0	0	0	0	0	0	0	8	2	2	0	10	0	0	0
ID1800	Sideroxydans lithotrophicus ES-1	22	34	44	6	0	0	18	34	24	0	4	14	94	24	40	18	58	18	24	12
ID1801	uncultured Termite group 1 bacterium	6	0	2	0	6	0	2	2	0	0	10	0	0	2	0	2	0	0	2	2
ID1802	uncultured Termite group 1 bacterium phylotype Rs-D17	48	56	12	6	10	10	46	42	16	0	50	18	16	28	14	12	22	64	12	18
ID1803	Elusimicrobium minutum	4	8	0	2	4	0	0	2	6	0	6	0	4	10	2	2	2	2	0	2
ID1804	Elusimicrobium minutum Pei191	168	188	74	60	80	28	72	112	108	12	172	54	102	64	82	48	38	92	106	104
ID1805	Aquificales	4	2	10	2	2	4	2	4	0	0	12	2	0	0	0	0	0	0	0	0
ID1806	Desulfurobacteriaceae	12	14	4	0	0	0	6	12	10	2	14	8	4	12	0	4	2	2	14	20
ID1807	Desulfurobacterium thermolithotrophum	2	0	0	0	0	0	2	0	0	0	0	0	0	0	0	0	2	0	0	0
ID1808	Desulfurobacterium thermolithotrophum DSM 11699	38	26	20	4	4	4	22	32	4	4	32	10	12	10	22	14	10	26	22	20
ID1809	Thermovibrio ammonificans	2	0	0	0	0	0	4	2	0	0	0	0	0	0	0	0	0	6	2	0
ID1810	Thermovibrio ammonificans HB-1	10	36	8	22	22	0	26	16	2	0	16	0	36	18	14	8	22	20	16	30
ID1811	Aquifex aeolicus VF5	22	26	6	8	10	0	10	4	6	0	10	10	6	10	20	12	14	14	6	18
ID1812	Hydrogenobacter thermophilus	38	32	150	58	24	48	46	64	264	256	38	68	82	32	16	18	110	44	38	98
ID1813	Hydrogenobaculum sp. Y04AAS1	16	22	12	14	0	4	34	36	18	0	38	4	22	22	14	26	10	70	16	26
ID1814	Thermocrinis albus DSM 14484	22	28	4	8	6	0	26	20	6	0	0	2	2	10	6	2	0	46	12	4
ID1815	Sulfurihydrogenibium azorense Az-Fu1	10	18	8	0	6	0	10	10	2	0	14	2	6	6	2	4	4	6	6	10
ID1816	Sulfurihydrogenibium sp. YO3AOP1	2	8	0	0	0	2	12	14	4	4	12	0	4	0	6	6	4	10	0	4
ID1817	Persephonella marina	2	2	0	0	0	0	0	2	0	2	2	2	0	0	0	2	0	0	0	0
ID1818	Persephonella marina EX-H1	8	18	4	10	18	0	14	12	0	2	28	14	14	14	14	8	12	6	8	12
ID1819	Deinococci	10	10	2	16	0	0	8	0	2	0	8	0	6	12	6	4	14	6	4	4
ID1820	Deinococcus	30	30	104	56	8	2	48	30	18	2	20	14	42	34	22	22	50	28	68	54
ID1821	Deinococcus maricopensis DSM 21211	18	42	30	36	12	4	40	22	2	2	28	10	52	46	12	32	34	14	48	50
ID1822	Deinococcus proteolyticus MRP	12	36	36	68	38	6	30	36	12	2	28	4	50	46	40	14	28	24	22	46
ID1823	Deinococcus deserti VCD115	32	14	36	14	16	16	22	16	8	10	28	12	20	20	6	18	24	10	18	38
ID1824	Deinococcus gobiensis I-0	14	20	28	4	6	0	4	10	8	34	8	10	44	20	10	10	4	2	20	40
ID1825	Deinococcus radiodurans R1	20	12	12	2	0	2	14	22	2	2	4	4	12	30	10	8	2	6	14	20
ID1826	Deinococcus geothermalis	2	0	4	2	0	4	0	0	18	24	0	8	6	0	4	2	0	0	0	8
ID1827	Deinococcus geothermalis DSM 11300	110	60	192	124	60	118	90	118	502	448	84	174	176	92	40	84	176	88	90	202
ID1828	Truepera radiovictrix DSM 17093	26	40	24	8	2	16	22	34	2	2	30	16	22	8	18	24	2	42	44	38
ID1829	Thermaceae	10	12	20	8	6	6	16	6	2	2	12	0	6	8	2	6	6	6	6	2
ID1830	Thermus sp. CCB_US3_UF1	18	24	68	28	0	0	20	16	6	0	6	2	88	40	10	26	18	16	32	46
ID1831	Thermus thermophilus	4	2	8	0	2	0	6	12	2	0	2	6	24	4	2	0	8	2	0	4
ID1832	Thermus scotoductus SA-01	8	8	10	0	2	0	6	4	12	4	0	4	54	2	2	0	18	12	4	2
ID1833	Marinithermus hydrothermalis DSM 14884	12	16	10	4	4	4	12	8	6	2	14	6	18	10	2	12	10	4	8	10
ID1834	Oceanithermus profundus DSM 14977	12	38	4	28	16	2	8	16	12	0	2	2	10	10	6	12	14	20	10	24
ID1835	Meiothermus	2	2	0	0	0	0	2	0	0	0	16	0	2	2	2	0	4	2	0	2
ID1836	Meiothermus silvanus DSM 9946	28	22	10	12	12	2	50	50	4	12	12	14	18	22	12	18	40	270	30	34
ID1837	Meiothermus ruber DSM 1279	22	18	16	20	20	2	8	10	12	0	30	8	14	10	10	14	26	18	16	42
ID1838	Chlamydiae/Verrucomicrobia group	2	0	0	0	0	0	2	0	0	0	4	0	0	2	0	0	0	0	0	0
ID1839	Chlamydiales	4	2	0	0	0	0	0	2	0	0	0	0	0	0	2	0	0	0	0	0
ID1840	Chlamydia/Chlamydophila group	4	4	6	12	0	0	6	8	0	2	48	12	2	4	8	10	4	18	4	2
ID1841	Chlamydia	2	2	4	0	2	0	2	2	0	2	0	0	0	2	0	2	0	0	2	0
ID1842	Chlamydia trachomatis	8	0	10	0	0	0	0	0	2	0	0	0	0	0	0	0	0	0	2	2
ID1843	Chlamydia pneumoniae	14	0	2	2	0	0	0	4	6	2	2	2	0	2	4	2	2	2	4	10
ID1844	Chlamydophila pneumoniae AR39	36	24	16	24	0	0	14	4	0	0	0	4	28	28	38	26	18	26	18	38
ID1845	Chlamydia psittaci	76	26	820	356	178	306	64	170	2022	2194	216	686	468	130	48	72	752	148	120	644
ID1846	Chlamydophila pecorum E58	12	8	54	8	12	42	4	4	12	8	6	10	0	8	10	0	10	8	4	8
ID1847	Chlamydophila felis Fe/C-56	2	0	0	0	0	0	0	0	0	0	2	2	2	0	2	0	0	0	0	0
ID1848	Candidatus Protochlamydia amoebophila UWE25	54	60	12	18	14	8	24	38	22	6	110	12	32	54	10	14	12	22	22	22
ID1849	Parachlamydia acanthamoebae UV-7	46	22	20	18	10	16	12	8	10	32	12	18	36	32	16	30	38	10	28	34
ID1850	Simkania negevensis Z	20	30	18	22	8	2	12	24	6	12	30	6	4	12	4	6	8	22	16	30
ID1851	Waddlia chondrophila WSU 86-1044	36	34	14	2	14	0	12	2	4	0	16	2	10	16	4	10	2	0	0	4
ID1852	Verrucomicrobia	10	14	0	0	0	0	0	4	0	0	0	0	0	0	0	10	2	2	0	0
ID1853	Akkermansia muciniphila	1304	1994	4	8	12	2	210	18	2	6	2	1194	14	0	120	436	10	24	278	130
ID1854	Akkermansia muciniphila ATCC BAA-835	83226	118114	1076	1004	706	78	6358	448	188	96	260	56622	1262	264	6060	22360	286	612	10036	4486
ID1855	Methylacidiphilum infernorum V4	28	74	32	4	16	6	22	28	26	6	26	8	12	10	14	20	30	18	22	2
ID1856	Opitutae	8	14	0	2	4	2	2	4	10	0	8	4	4	2	0	2	0	2	0	4
ID1857	Coraliomargarita akajimensis DSM 45221	42	84	50	54	20	8	40	28	14	36	28	14	62	50	42	36	72	46	60	50
ID1858	Opitutus terrae PB90-1	136	152	232	146	46	68	114	106	262	248	276	108	138	72	66	124	114	94	102	152
ID1859	Spirochaetales	28	58	46	36	50	10	32	20	8	2	12	12	30	30	24	32	46	60	44	42
ID1860	Spirochaetaceae	154	382	200	122	466	50	136	174	52	10	164	98	118	166	100	94	94	142	76	136
ID1861	Treponema	210	378	290	144	200	46	170	218	796	748	262	234	360	210	116	150	418	250	208	404
ID1862	Treponema denticola	142	150	194	70	12	6	92	94	18	14	20	2	182	198	50	90	32	28	66	76
ID1863	Treponema denticola ATCC 35405	858	1356	1012	514	492	396	728	946	648	368	864	352	832	758	504	564	728	446	528	630
ID1864	Treponema brennaborense	48	110	114	28	38	16	42	40	10	2	38	14	74	60	34	34	36	24	48	52
ID1865	Treponema brennaborense DSM 12168	1822	3690	3762	2050	1480	352	1736	1716	568	24	1662	506	2532	1956	1222	1466	1910	1240	2244	2600
ID1866	Treponema pallidum subsp. pertenue str. SamoaD	2	0	8	8	2	0	2	6	42	30	4	8	14	2	0	2	20	6	0	20
ID1867	Treponema pallidum subsp. pallidum	10	10	42	36	18	14	8	18	24	8	14	8	6	14	14	24	16	12	16	8
ID1868	Treponema pallidum subsp. pallidum DAL-1	4	4	18	2	2	0	2	4	36	12	4	4	6	2	0	2	10	2	2	4
ID1869	Treponema azotonutricium	12	28	16	6	22	2	24	12	6	2	0	8	8	8	18	20	14	2	18	24
ID1870	Treponema azotonutricium ZAS-9	722	948	878	420	648	432	724	676	350	6	500	234	510	582	348	470	376	468	464	534
ID1871	Treponema succinifaciens	146	166	118	78	30	2	72	76	86	0	108	34	142	158	70	92	206	86	112	136
ID1872	Treponema succinifaciens DSM 2489	3692	2748	2750	1362	694	428	2230	2154	684	50	1092	392	2458	2318	1318	1438	1804	1408	2302	2672
ID1873	Treponema primitia	10	28	4	4	26	0	22	26	0	0	20	4	6	12	8	12	6	10	10	22
ID1874	Treponema primitia ZAS-2	836	1360	778	474	784	206	696	598	266	58	940	380	590	550	452	676	400	414	620	886
ID1875	Spirochaeta	4	32	0	2	2	2	4	6	0	0	2	2	10	4	4	2	2	0	8	2
ID1876	Spirochaeta thermophila	54	116	90	46	44	14	48	76	44	28	56	24	54	48	42	42	14	52	36	54
ID1877	Spirochaeta thermophila DSM 6192	496	338	1566	676	358	508	732	864	1308	1450	456	488	494	254	260	280	590	368	340	688
ID1878	Spirochaeta thermophila DSM 6578	20	24	22	4	0	4	8	10	10	2	8	2	28	8	8	16	2	2	14	30
ID1879	Spirochaeta caldaria	4	0	2	0	2	0	6	0	0	0	0	0	0	0	2	0	0	0	0	0
ID1880	Spirochaeta caldaria DSM 7334	162	214	240	70	62	44	192	136	30	6	82	20	158	182	110	106	110	106	104	146
ID1881	Spirochaeta smaragdinae	2	10	10	6	10	6	6	12	2	0	2	0	2	4	4	6	2	6	0	6
ID1882	Spirochaeta smaragdinae DSM 11293	370	648	684	300	1106	100	1082	850	190	14	360	232	272	322	264	492	280	336	202	260
ID1883	Spirochaeta africana DSM 8902	66	66	46	50	50	8	36	40	8	6	60	14	48	38	24	26	58	38	60	50
ID1884	Borrelia	18	24	10	22	4	4	12	16	8	0	42	6	12	12	8	8	10	14	10	14
ID1885	Borrelia burgdorferi group	16	12	12	34	0	2	0	4	0	0	12	0	4	8	12	2	24	8	14	10
ID1886	Borrelia garinii BgVir	2	0	0	0	0	0	2	0	0	0	0	0	0	0	4	0	0	2	0	0
ID1887	Borrelia hermsii DAH	2	2	2	2	0	0	0	0	0	0	14	2	4	0	0	2	0	0	0	0
ID1888	Borrelia turicatae 91E135	2	4	4	0	0	0	2	0	4	0	0	2	0	2	2	0	0	0	0	0
ID1889	Sphaerochaeta	368	564	818	560	644	74	258	278	386	220	158	188	496	326	250	358	616	306	646	562
ID1890	Sphaerochaeta coccoides	4	20	6	22	20	0	0	4	8	2	38	4	2	10	2	14	8	4	14	2
ID1891	Sphaerochaeta coccoides DSM 17374	576	1002	988	410	566	118	504	506	184	22	1058	226	512	434	292	370	472	504	476	422
ID1892	Sphaerochaeta pleomorpha	34	26	62	52	92	12	26	28	22	0	32	20	24	28	22	24	58	32	30	40
ID1893	Sphaerochaeta pleomorpha str. Grapes	806	1314	1938	952	1656	140	816	764	408	64	910	510	656	732	550	762	1046	808	950	1012
ID1894	Sphaerochaeta globus	48	28	78	92	52	8	22	22	8	0	46	30	38	42	38	56	86	36	72	80
ID1895	Sphaerochaeta globus str. Buddy	682	880	1028	864	1036	140	644	702	354	48	628	222	758	688	382	532	890	800	772	864
ID1896	Turneriella parva DSM 21527	20	48	16	4	8	10	32	30	6	10	76	10	34	34	20	26	12	34	24	24
ID1897	Leptospira	8	24	18	10	0	0	10	24	0	2	2	0	4	4	10	6	20	8	18	6
ID1898	Leptospira biflexa serovar Patoc	14	34	30	14	18	54	22	26	10	30	58	40	24	12	24	26	34	26	14	14
ID1899	Leptospira interrogans	6	16	4	2	0	0	8	4	0	4	16	4	2	4	12	0	2	14	2	8
ID1900	Brachyspira	752	872	1460	738	864	166	838	814	388	22	958	338	1124	754	542	648	838	772	1178	1122
ID1901	Brachyspira murdochii	2	0	0	6	8	0	4	4	2	0	8	2	2	2	0	4	2	2	6	4
ID1902	Brachyspira murdochii DSM 12563	152	208	286	66	338	38	220	192	96	20	134	100	150	140	132	128	132	264	124	148
ID1903	Brachyspira intermedia	2	6	0	4	2	0	6	4	0	0	16	16	4	0	6	8	2	4	6	0
ID1904	Brachyspira intermedia PWS/A	72	90	58	70	86	26	86	60	38	10	72	38	70	104	56	84	90	82	62	78
ID1905	Brachyspira pilosicoli	10	4	12	2	12	10	26	38	6	16	16	2	10	10	4	4	12	74	12	6
ID1906	Brachyspira pilosicoli 95/1000	186	256	464	184	368	116	376	480	166	118	230	98	252	290	182	152	200	876	218	198
ID1907	Brachyspira hyodysenteriae WA1	130	112	198	84	24	10	102	86	26	4	28	20	126	94	74	100	154	52	152	138
ID1908	Cyanobacteria	164	82	224	192	20	12	48	90	54	46	40	24	82	68	40	80	102	54	88	82
ID1909	Chroococcales	36	42	94	36	6	0	52	36	4	8	36	4	16	20	8	10	24	74	14	12
ID1910	Synechococcus	36	34	90	16	6	4	26	30	14	24	52	18	20	8	4	14	12	22	16	20
ID1911	Synechococcus sp. JA-3-3Ab	12	8	14	4	2	0	6	16	8	0	10	2	2	12	2	8	12	0	6	14
ID1912	Synechococcus sp. RCC307	14	10	10	16	6	2	12	16	54	26	6	22	8	4	6	2	20	6	8	34
ID1913	Synechococcus sp. PCC 7002	34	26	44	20	6	4	10	8	8	0	4	10	24	10	16	8	16	8	22	30
ID1914	Synechococcus sp. JA-2-3B'a(2-13)	2	12	4	0	0	2	2	4	10	2	0	10	0	12	12	8	4	4	10	0
ID1915	Synechococcus sp. CC9605	8	16	0	2	4	0	8	8	2	2	2	4	10	6	2	6	6	0	0	2
ID1916	Synechococcus sp. CC9902	6	14	2	6	0	4	16	10	4	0	10	4	6	8	8	6	6	10	8	10
ID1917	Synechococcus sp. WH 7803	6	22	68	4	0	4	26	14	6	6	46	4	18	10	10	10	4	4	6	6
ID1918	Synechococcus sp. CC9311	2	2	2	0	0	2	12	20	2	0	0	2	12	4	2	2	8	12	4	2
ID1919	Synechococcus elongatus	30	30	72	40	20	16	16	52	42	70	38	20	16	22	6	14	38	14	10	36
ID1920	Synechocystis	10	22	28	12	4	6	10	6	10	4	12	8	0	2	14	6	12	10	10	14
ID1921	Cyanothece	36	32	34	26	4	6	22	22	24	10	42	8	28	18	14	10	26	18	12	20
ID1922	Cyanothece sp. PCC 7822	18	34	10	10	6	2	22	34	10	6	16	2	28	24	12	14	18	28	14	28
ID1923	Cyanothece sp. PCC 7424	38	20	18	20	4	4	22	40	14	2	12	0	10	30	14	8	14	4	24	24
ID1924	Cyanothece sp. ATCC 51142	16	26	30	10	20	6	14	48	6	4	26	14	12	28	24	8	10	16	10	16
ID1925	Cyanothece sp. PCC 7425	22	26	44	20	8	12	24	36	24	36	14	24	14	18	4	8	24	8	20	14
ID1926	Thermosynechococcus elongatus BP-1	44	26	82	6	6	6	30	38	12	2	22	8	18	22	20	22	10	24	16	18
ID1927	cyanobacterium UCYN-A	16	16	0	2	2	0	4	16	0	0	4	4	4	0	4	8	6	10	6	4
ID1928	Acaryochloris marina	2	0	2	2	4	0	2	0	0	0	0	2	0	0	2	2	0	2	2	0
ID1929	Acaryochloris marina MBIC11017	52	56	32	54	46	14	30	46	20	10	42	6	50	14	34	16	44	40	20	30
ID1930	Microcystis aeruginosa	4	0	2	4	0	0	0	0	0	6	0	0	8	0	2	0	6	0	0	0
ID1931	Microcystis aeruginosa NIES-843	32	52	132	42	24	58	32	44	144	186	46	98	66	26	22	18	68	24	20	36
ID1932	Prochlorococcus marinus	54	28	22	22	2	4	46	48	18	4	18	6	42	32	8	18	18	52	30	28
ID1933	Prochlorococcus marinus str. MIT 9313	2	2	0	2	6	0	0	0	0	0	0	0	2	2	2	4	2	0	0	0
ID1934	Prochlorococcus marinus subsp. pastoris str. CCMP1986	14	4	2	2	0	0	4	8	0	0	2	2	2	0	4	6	8	4	2	0
ID1935	Prochlorococcus marinus str. AS9601	2	0	0	0	0	0	2	0	0	0	0	0	0	0	2	0	2	0	0	0
ID1936	Prochlorococcus marinus str. MIT 9312	2	2	0	2	0	0	0	0	0	0	0	0	6	0	12	0	0	0	4	4
ID1937	Prochlorococcus marinus subsp. marinus str. CCMP1375	4	16	0	4	4	0	2	6	0	4	10	2	2	4	6	0	4	2	8	2
ID1938	Prochlorococcus marinus str. MIT 9303	4	4	12	0	2	0	10	2	0	0	0	0	14	2	4	4	0	0	0	4
ID1939	Prochlorococcus marinus str. MIT 9215	4	4	0	0	0	4	0	6	0	0	2	0	2	0	0	0	4	0	0	0
ID1940	Prochlorococcus marinus str. MIT 9211	16	24	80	2	0	2	30	26	2	4	8	0	26	18	14	2	6	0	8	8
ID1941	Prochlorococcus marinus str. NATL1A	2	2	0	0	0	2	0	0	0	0	0	0	0	4	0	0	0	0	8	2
ID1942	Nostocaceae	20	28	72	12	10	10	52	52	20	4	32	18	26	28	4	18	4	42	14	18
ID1943	Nostoc	8	8	2	2	0	2	2	6	0	0	10	0	2	0	0	0	0	2	2	2
ID1944	Nostoc punctiforme PCC 73102	30	22	14	10	2	4	22	20	10	8	8	4	20	20	12	26	22	22	8	20
ID1945	Nostoc sp. PCC 7120	6	8	10	0	12	0	12	4	8	2	16	2	10	8	2	12	2	18	14	20
ID1946	'Nostoc azollae' 0708	20	40	12	2	4	0	12	38	2	6	6	4	6	28	6	10	6	60	10	8
ID1947	Anabaena variabilis ATCC 29413	16	4	6	10	4	0	8	8	6	6	4	0	6	2	6	4	4	4	0	8
ID1948	Gloeobacter violaceus PCC 7421	32	58	32	14	24	2	36	44	16	14	38	20	22	16	8	18	8	40	16	18
ID1949	Trichodesmium erythraeum IMS101	44	52	32	28	14	18	36	50	16	14	42	20	30	28	14	32	36	26	48	54
ID1950	Thermotogaceae	32	34	12	12	16	10	14	16	8	8	56	6	10	10	6	16	10	26	10	12
ID1951	Thermotoga	92	136	114	58	28	6	148	124	26	6	54	26	78	60	52	38	18	64	72	66
ID1952	Thermotoga petrophila RKU-1	2	2	0	0	0	0	0	0	2	0	0	0	2	0	0	2	0	0	0	0
ID1953	Thermotoga neapolitana DSM 4359	16	32	24	6	38	2	44	36	2	4	20	2	24	18	8	14	14	38	28	32
ID1954	Thermotoga lettingae TMO	34	48	76	68	22	2	30	26	14	8	26	6	18	26	14	4	18	38	36	28
ID1955	Thermotoga thermarum DSM 5069	36	50	28	26	30	2	38	50	14	6	60	16	24	42	36	30	24	38	42	44
ID1956	Marinitoga piezophila KA3	44	74	10	20	20	6	32	60	28	12	42	12	20	26	18	20	22	38	22	26
ID1957	Fervidobacterium	20	14	4	4	12	0	6	22	6	4	2	2	18	8	8	10	6	30	16	4
ID1958	Fervidobacterium nodosum Rt17-B1	12	34	8	2	22	6	24	30	6	0	14	8	12	8	14	8	2	6	8	8
ID1959	Fervidobacterium pennivorans DSM 9078	588	232	1356	740	62	56	406	282	108	100	92	110	374	164	584	372	478	550	308	324
ID1960	Thermosipho	4	6	2	2	6	6	4	10	12	0	12	8	6	10	4	6	4	6	4	4
ID1961	Thermosipho africanus TCF52B	32	24	4	6	6	16	24	32	20	2	26	8	14	20	10	8	8	24	10	22
ID1962	Thermosipho melanesiensis	4	0	0	0	0	0	0	0	0	0	0	0	0	0	0	0	0	0	0	0
ID1963	Thermosipho melanesiensis BI429	10	46	12	18	28	14	12	14	4	2	38	18	10	10	28	10	6	24	14	24
ID1964	Kosmotoga olearia	4	0	2	0	0	0	0	0	0	0	0	0	0	0	0	2	0	2	0	0
ID1965	Kosmotoga olearia TBF 19.5.1	46	62	50	24	36	2	48	60	28	2	16	16	52	16	58	28	26	62	50	34
ID1966	Mesotoga prima MesG1.Ag.4.2	38	80	52	48	84	16	68	108	30	2	86	32	34	54	34	48	24	158	30	48
ID1967	Petrotoga mobilis	2	6	0	0	0	0	4	4	2	0	0	0	4	4	0	4	4	0	4	4
ID1968	Petrotoga mobilis SJ95	60	78	56	38	86	46	98	72	32	4	76	20	58	70	42	44	26	44	72	62
ID1969	Chloroflexi	12	26	40	10	4	0	22	18	4	0	16	16	8	24	6	24	22	34	28	24
ID1970	Chloroflexaceae	2	8	0	4	2	0	2	0	0	0	4	2	0	2	0	2	22	8	4	4
ID1971	Chloroflexus	50	78	56	40	14	4	30	38	18	4	78	4	46	48	12	30	82	42	56	86
ID1972	Chloroflexus aggregans	6	0	8	12	0	0	4	2	2	0	2	0	2	4	0	2	2	0	14	2
ID1973	Chloroflexus aggregans DSM 9485	14	14	12	6	12	4	14	14	10	2	22	0	6	14	12	10	38	14	16	20
ID1974	Roseiflexus	10	28	0	4	2	8	26	10	4	4	22	10	10	10	6	8	6	4	10	12
ID1975	Roseiflexus castenholzii	2	0	2	0	0	0	2	0	0	0	0	0	0	0	0	0	0	0	0	0
ID1976	Roseiflexus castenholzii DSM 13941	44	46	24	14	26	10	12	18	6	10	54	10	14	8	16	14	24	6	18	22
ID1977	Roseiflexus sp. RS-1	16	32	22	10	20	4	36	32	16	4	10	8	6	6	10	8	8	44	20	10
ID1978	Herpetosiphon aurantiacus DSM 785	50	66	42	8	24	16	86	140	12	46	24	32	40	20	24	20	16	154	56	36
ID1979	Dehalococcoidetes	4	8	0	0	0	2	4	6	0	0	38	8	10	12	4	2	2	4	2	4
ID1980	Dehalococcoides mccartyi	46	82	8	50	2	12	40	18	12	0	64	8	58	34	36	34	26	20	56	70
ID1981	Dehalococcoides ethenogenes 195	444	1522	510	936	30	64	882	302	474	34	68	16	558	334	250	188	142	214	616	722
ID1982	Dehalococcoides sp. BAV1	6	4	0	0	0	0	4	2	0	0	0	0	0	2	0	0	0	0	0	6
ID1983	Dehalococcoides sp. VS	4	4	6	0	0	0	6	0	0	0	0	0	0	2	2	4	2	2	2	4
ID1984	Dehalogenimonas lykanthroporepellens BL-DC-9	38	36	10	8	2	10	30	30	6	2	36	12	30	18	12	4	22	44	14	18
ID1985	Thermomicrobia	6	4	12	30	0	2	2	0	0	0	0	0	16	6	2	8	14	8	10	18
ID1986	Sphaerobacter thermophilus DSM 20745	16	58	38	36	26	8	38	46	8	0	32	16	62	30	34	44	36	32	46	36
ID1987	Thermomicrobium roseum	2	2	2	0	0	0	2	0	0	0	0	0	0	0	0	0	0	0	0	0
ID1988	Thermomicrobium roseum DSM 5159	26	32	18	16	10	0	30	24	6	2	32	8	24	14	6	10	10	48	14	10
ID1989	Caldilinea aerophila DSM 14535 = NBRC 104270	96	160	86	50	32	14	126	140	38	18	42	44	124	72	56	68	88	82	82	158
ID1990	Anaerolinea thermophila UNI-1	94	154	58	22	24	8	56	76	30	2	94	30	38	62	44	46	34	22	32	58
ID1991	Thermodesulfatator indicus DSM 15286	42	62	58	18	16	0	22	30	2	2	4	2	34	28	16	28	28	24	30	36
ID1992	Thermodesulfobacterium	4	6	0	0	0	0	0	0	0	0	0	0	0	0	0	0	0	0	0	0
ID1993	Thermodesulfobacterium sp. OPB45	20	38	40	10	8	0	20	24	8	0	18	0	18	20	8	6	2	16	22	42
ID1994	Fusobacteriales	16	22	14	8	12	6	42	34	2	2	42	20	12	16	14	16	6	44	16	8
ID1995	Leptotrichiaceae	14	16	28	0	2	8	12	6	10	2	74	20	4	10	2	4	6	14	6	4
ID1996	Leptotrichia buccalis	8	10	12	2	4	2	6	0	2	4	10	0	8	4	4	4	0	6	6	4
ID1997	Leptotrichia buccalis C-1013-b	376	358	372	176	342	128	600	566	190	98	660	110	382	222	186	154	114	286	240	332
ID1998	Sebaldella termitidis	32	40	38	30	44	22	26	22	46	6	78	50	40	10	24	22	16	38	22	28
ID1999	Sebaldella termitidis ATCC 33386	314	704	708	556	1132	404	520	536	504	96	1870	738	596	314	356	470	442	730	494	598
[truncated: 1,183 more rows]
