# Supplementary material for: Diversity of Gut Microbiota Metabolic Pathways in 10 Pairs of Chinese Infant Twins
Source: PLoS One. 2016 Sep 1;11(9):e0161627. doi: 10.1371/journal.pone.0161627 (PMC5008625; doi:10.1371/journal.pone.0161627)
Supplement: S3 Table — (XLSX) [file pone.0161627.s014.xlsx]

## Sheet: KEGG_level1
Id	Label	Twins-10A	Twins-10B	Twins-1A	Twins-1B	Twins-2A	Twins-2B	Twins-3A	Twins-3B	Twins-4A	Twins-4B	Twins-5A	Twins-5B	Twins-6A	Twins-6B	Twins-7A	Twins-7B	Twins-8A	Twins-8B	Twins-9A	Twins-9B
L1_1	Metabolism	574110	468376	1398738	985204	647038	848664	574656	631902	637862	1406606	549754	810522	654612	766826	1010730	769438	506050	739830	551942	614562
L1_2	Organismal Systems	14542	10942	30810	21252	13606	14778	15572	16644	12926	29028	10912	15022	17280	21726	26420	17192	12394	19476	13082	14910
L1_3	Environmental Information Processing	122626	106538	362148	245978	286548	380290	158174	179328	269770	592708	189884	349660	171428	245460	286358	226446	124466	163870	148982	182208
L1_4	Cellular Processes	38778	29294	82648	63376	54168	66166	54818	59354	45322	105966	27996	61642	44402	77802	64244	55036	26690	40826	33062	42318
L1_5	Unclassified	257802	204832	1276370	763824	467066	784678	281412	428144	2279340	2685514	431898	1124170	835052	420804	501694	439872	852270	388186	350724	723006
L1_6	Human Diseases	17130	14664	41216	28562	23662	32238	16966	18590	20272	39624	16218	36154	18558	21670	25250	24758	13808	18806	15824	17834
L1_7	Genetic Information Processing	309964	261492	676628	463484	310026	388206	320664	349230	336824	642682	267898	363422	347192	430554	463850	366672	256904	355632	283888	338204

## Sheet: KEGG_level2
Id	Label	Twins-10A	Twins-10B	Twins-1A	Twins-1B	Twins-2A	Twins-2B	Twins-3A	Twins-3B	Twins-4A	Twins-4B	Twins-5A	Twins-5B	Twins-6A	Twins-6B	Twins-7A	Twins-7B	Twins-8A	Twins-8B	Twins-9A	Twins-9B
L2_01	Carbohydrate Metabolism	161510	129268	413164	296652	190686	242110	153766	172876	184322	398102	162310	240932	187526	208986	299504	222522	149870	219940	160270	175532
L2_02	Lipid Metabolism	32766	25726	95602	72276	44704	55266	31610	36104	43806	110044	33194	59696	43398	49916	73090	51842	33112	49842	34642	38704
L2_03	Amino Acid Metabolism	202434	162762	413356	282978	185210	229880	193784	210748	182628	404634	172932	221970	209742	247562	299380	230476	158882	231592	177840	201522
L2_04	Metabolism of Cofactors and Vitamins	66866	56540	184108	126070	81096	111736	77322	86906	82524	184788	69924	102112	82484	102448	132150	99238	62028	97308	70602	77822
L2_05	Xenobiotics Biodegradation and Metabolism	16968	16202	43764	29816	27972	36502	17896	20302	27530	85622	23570	37398	21324	23708	35764	26308	16662	22444	18268	19766
L2_06	Biosynthesis of Other Secondary Metabolites	17944	11710	44068	33692	14218	19818	16398	17446	17292	31282	14538	20158	18240	21252	28190	22790	16822	20912	16590	18136
L2_07	Energy Metabolism	98874	83160	234762	161642	99750	136048	92626	98870	97646	232592	86808	126408	106308	115280	160704	127100	83506	119150	92054	98702
L2_08	Metabolism of Terpenoids and Polyketides	23076	17580	62170	46744	23888	35700	21746	24424	23850	70868	21112	32030	24948	28320	41756	33078	20290	27960	21014	23098
L2_09	Digestive System	1322	1034	5156	3564	1788	2122	722	810	1670	2908	1012	2454	2498	1696	4850	2544	2352	3440	1864	1904
L2_10	Signal Transduction	21784	19572	71462	53022	59658	94486	32624	37078	54634	133720	37544	87448	27718	41942	59864	54766	18778	29940	25010	27008
L2_11	Metabolism of Other Amino Acids	31666	24670	90516	65572	42638	62198	31422	34986	46176	103054	35622	58684	40360	47230	63510	50472	32450	44596	33978	37384
L2_12	Transport and Catabolism	6654	6910	35966	27032	5002	5836	5056	5320	6208	11144	4234	7076	12454	8800	22358	12056	11092	16834	8554	8606
L2_13	Metabolism	34900	32370	113056	82882	66718	104440	39426	44134	67090	149320	46552	97104	47230	50840	84528	67508	34538	52578	41770	42410
L2_14	Nucleotide Metabolism	99240	82594	189688	129212	89432	105896	97648	103558	87394	157914	84332	97962	103032	124976	131560	104816	76012	108734	87424	100660
L2_15	Glycan Biosynthesis and Metabolism	39904	32068	129668	100980	47602	65566	35124	39808	49254	100922	35470	63100	49222	47346	95968	62866	42806	68330	41040	41352
L2_16	Neurodegenerative Diseases	2106	2262	5984	3794	2312	4018	1812	1806	2508	7178	2582	3430	2132	1910	3302	2914	1766	1942	2124	2138
L2_17	Endocrine System	9670	6912	20654	14022	8066	8254	9932	10880	7614	14742	6206	8456	11346	14230	16248	11048	8326	12294	8596	9776
L2_18	Poorly Characterized	114992	77540	832838	446818	217200	397698	124666	249008	1997452	2060060	253554	758342	637842	207994	172044	178020	703274	181516	189772	550314
L2_19	Excretory System	352	552	1488	1214	738	1150	216	202	770	3410	654	1156	632	154	1502	1056	414	946	388	194
L2_20	Transcription	29814	27420	78096	58408	50390	74248	34268	37822	51798	120512	36284	67806	37126	48234	59968	49286	25716	36596	32054	35646
L2_21	Circulatory System	0	2	8	0	0	0	4	2	58	44	8	4	0	0	0	0	0	0	0	4
L2_22	Cellular Processes and Signaling	71626	60238	216610	157620	120616	194202	74932	87742	117458	306650	83724	172406	90214	100828	172658	134124	70424	103446	76078	75660
L2_23	Genetic Information Processing	36284	34684	113866	76504	62532	88338	42388	47260	97340	169484	48068	96318	59766	61142	72464	60220	44034	50646	43104	54622
L2_24	Infectious Diseases	10662	8916	22096	16164	16492	21356	10844	12128	12596	23292	9966	26126	11434	14178	14524	15322	7836	11952	9718	11616
L2_25	Replication and Repair	114102	101322	258106	179264	122274	146356	121706	130460	123960	236956	104568	137986	134660	169592	182092	142478	99530	137844	109510	127294
L2_26	Translation	127116	102068	220552	150320	97862	112480	123938	133042	106920	186886	96566	106106	126426	155228	149704	122472	91210	128332	104532	125662
L2_27	Folding, Sorting and Degradation	59460	47760	159302	102876	56940	75232	60144	67510	72546	134136	46410	70404	70784	82880	99004	73838	57168	76316	56722	71250
L2_28	Cell Motility	21876	13774	23528	19816	39424	49176	38524	41582	29348	76312	16146	44296	19998	53278	25810	29952	6820	10762	15092	22268
L2_29	Enzyme Families	42666	35614	118966	85256	62224	87122	46892	52892	62246	131296	42990	82518	55796	67500	93572	71938	42640	59946	43976	50632
L2_30	Signaling Molecules and Interaction	3246	3098	11636	8302	5172	5080	2784	3200	4718	8762	3426	5046	5894	5680	10038	5532	5010	8386	4576	4674
L2_31	Cancers	2314	1574	6594	4108	2060	2774	2058	2158	1886	4282	1708	2694	1958	2132	3226	2668	2058	1980	1624	1584
L2_32	Metabolic Diseases	3906	3590	8098	5754	3582	4912	3400	3794	3870	5720	3170	4594	4402	4562	5464	4808	3248	4526	3694	3996
L2_33	Immune System	2162	1322	5532	3206	1100	1316	2102	2220	1404	2532	1084	1312	1752	2028	2914	2052	1592	2300	1424	1468
L2_34	Environmental Adaptation	6376	4920	10244	6648	5198	5898	7686	8118	4768	12564	5080	5416	5724	9186	8014	5920	3762	5080	4594	5562
L2_35	Cell Growth and Death	11838	9700	26040	18654	11010	12418	12896	14130	10902	20394	8588	11564	13428	18004	17842	14546	9722	14646	10506	12880
L2_36	Cardiovascular Diseases	0	2	2	0	0	0	0	0	2	0	0	0	0	2	0	0	0	0	0	0
L2_37	Membrane Transport	98418	84680	282010	186864	224304	285394	123746	140338	212580	456984	150536	260996	139134	199236	218726	168590	101552	127396	120290	151564
L2_38	Immune System Diseases	696	524	1808	1186	746	840	1046	1086	1022	1788	484	832	918	1508	1154	1012	548	674	702	808
L2_39	Cell Communication	0	0	0	0	0	0	2	6	2	0	0	0	0	0	0	0	0	0	0	2

## Sheet: KEGG_level3
Id	Label	Twins-10A	Twins-10B	Twins-1A	Twins-1B	Twins-2A	Twins-2B	Twins-3A	Twins-3B	Twins-4A	Twins-4B	Twins-5A	Twins-5B	Twins-6A	Twins-6B	Twins-7A	Twins-7B	Twins-8A	Twins-8B	Twins-9A	Twins-9B
L3_041	Biosynthesis and biodegradation of secondary metabolites	1058	778	3836	2838	3040	4842	594	934	2362	6384	1642	4534	1312	1114	2698	2728	1118	1210	1514	1332
L3_058	Energy metabolism	22134	21042	60236	40860	26018	41624	22886	24982	26642	58824	21476	38718	23868	25580	39262	32666	19274	25864	22604	22680
L3_060	Amino acid metabolism	974	1538	7502	5564	5240	8860	1822	2216	5104	12314	3766	8570	2074	2114	4716	4588	1750	3210	1816	1438
L3_064	Others	7986	6970	31152	23976	17876	24182	9702	11444	21622	42586	12916	24588	15144	16152	21318	15416	10102	14230	10524	13428
L3_080	Lipid metabolism	714	578	1538	1232	2016	3602	1302	1356	2284	7210	1260	2812	612	886	2942	1406	282	1008	662	638
L3_091	Function unknown	14514	11966	52420	37880	31412	50046	16940	20214	32878	74874	24582	45194	23876	31358	40842	31104	15570	25606	18616	21334
L3_104	Metabolism of cofactors and vitamins	702	658	4712	3344	2984	5146	852	1066	2998	8108	2008	4678	1462	1558	3204	2724	1096	1406	1080	832
L3_111	Other ion-coupled transporters	32082	26218	100738	73216	53614	87770	32228	38538	51426	136122	37008	77396	42352	44444	78768	61434	33434	51050	37026	35970
L3_112	Inorganic ion transport and metabolism	1342	1458	8280	6774	6570	11300	2174	2474	6086	16914	4094	10272	2720	3386	7566	5556	2370	3302	2334	2028
L3_114	Protein folding and associated processing	7058	6552	31360	18910	15792	26386	7234	9172	45394	64342	13702	32420	22044	12876	19000	15172	18396	13278	9900	18022
L3_118	General function prediction only	100478	65574	780418	408938	185788	347652	107726	228794	1964574	1985186	228972	713148	613966	176636	131202	146916	687704	155910	171156	528980
L3_126	Translation proteins	12514	10546	29332	20846	17144	23364	13902	15202	17730	37700	12944	22574	14964	20336	23056	18076	10698	15762	11978	13854
L3_131	Replication, recombination and repair proteins	7764	8312	23916	17918	17848	28170	9186	10522	21120	36872	13362	25158	10816	13682	18678	17448	7668	12056	10698	11256
L3_132	Membrane and intracellular structural molecules	9024	6738	31234	23164	17066	29248	7302	8910	17700	45026	10486	28300	10750	8732	23692	19474	9830	13206	8922	7888
L3_146	Sporulation	4658	4138	2108	1942	3424	2346	9798	11100	2572	1358	2178	1348	5068	15276	3426	3834	1608	2300	2570	5046
L3_163	Signal transduction mechanisms	7714	6120	15474	10490	9686	14344	8220	9148	10080	19246	7896	13564	7916	11002	10750	10096	5818	7772	7224	8326
L3_167	Transcription related proteins	908	478	1364	1188	1496	2450	926	1030	1188	3254	742	2042	758	1022	1170	1218	486	716	676	734
L3_168	Carbohydrate metabolism	3264	2402	5704	5112	7190	10624	5182	5352	8304	11658	4100	8226	5766	7342	10306	6954	2980	7168	4440	5098
L3_175	Nucleotide metabolism	186	330	1840	1376	3240	6494	298	558	2852	5864	1502	6008	282	246	1326	2222	244	488	612	330
L3_181	Restriction enzyme	5538	6626	21540	14002	7014	3012	7686	7194	4618	16904	4018	9376	7298	8962	6780	5052	3936	6060	7698	7036
L3_212	Other transporters	7262	6984	15564	11510	6908	8638	6860	7208	6204	16120	6086	7700	7984	8322	12054	8928	6062	7500	7222	7366
L3_226	Pores ion channels	4378	4338	31004	21778	14354	27354	3616	4784	14546	52814	9628	21586	8442	4182	26968	16676	7838	12410	6022	4146
L3_253	Cell motility and secretion	4686	3644	8322	5964	4080	5560	3356	3888	4392	9284	3670	5070	3500	3118	5194	4572	2566	4400	3444	3402
L3_289	Cell division	382	418	1930	1276	1146	1516	476	588	1112	2670	826	1516	1116	1334	1868	1206	794	1172	782	982
L3_290	Electron transfer carriers	28	100	1880	1468	3642	6094	112	308	3292	7080	1804	5616	296	52	2110	2030	64	292	450	182
L3_297	Germination	70	82	76	38	126	32	790	796	48	16	48	38	70	980	262	318	40	42	82	324
L3_300	Glycan biosynthesis and metabolism	384	244	2890	2220	2352	4022	242	366	2212	6784	1182	3718	596	112	2536	2058	542	768	672	354
ko00010	Glycolysis / Gluconeogenesis	26216	22540	53944	36940	27722	33852	24746	27202	26418	57344	29892	32514	29840	36124	42058	31136	21512	29038	25452	28982
ko00020	Citrate cycle (TCA cycle)	18952	15612	46342	31948	17372	24362	15438	16252	16932	49252	15506	22910	18346	16428	29652	24246	15180	22502	16360	17004
ko00030	Pentose phosphate pathway	18028	16196	41806	28014	21842	25164	19698	22672	20814	39914	19446	24266	23184	28468	32634	24326	16926	25118	19008	22222
ko00040	Pentose and glucuronate interconversions	16114	9700	32758	23688	17698	21748	10660	14718	15032	32332	13726	21534	16970	16140	26424	18900	12686	17732	13484	13390
ko00051	Fructose and mannose metabolism	16548	13468	43024	30954	18296	22356	15192	17132	16608	34584	14994	22774	17834	17522	32296	21718	14832	24216	14434	14638
ko00052	Galactose metabolism	21234	15822	56102	44490	23312	27038	19592	21664	22170	34910	16748	27674	26270	30842	40914	29448	20472	32240	22420	25364
ko00053	Ascorbate and aldarate metabolism	2386	1450	7402	5272	5896	9326	1900	2526	5070	17598	4954	8758	1954	1484	5534	4156	2768	3480	1886	1672
ko00061	Fatty acid biosynthesis	7606	5072	17530	12044	8546	7354	6834	7564	7094	15290	6062	8284	10634	13410	13632	8822	7412	11078	7904	10030
ko00071	Fatty acid metabolism	4276	4568	12304	9204	10934	13138	4272	5096	9972	27786	7350	15344	7418	9130	11208	8366	5112	6810	5984	6938
ko00072	Synthesis and degradation of ketone bodies	678	646	1204	850	760	876	882	1034	1154	5172	972	2234	652	968	1322	818	468	402	722	784
ko00100	Steroid biosynthesis	98	132	2	8	4	0	8	2	4	774	0	62	0	4	14	18	6	0	4	8
ko00120	Primary bile acid biosynthesis	884	730	2096	1058	232	138	1044	1318	280	92	360	248	1326	1566	1644	962	628	1150	760	886
ko00121	Secondary bile acid biosynthesis	884	730	2096	1058	232	136	1044	1318	280	90	358	248	1326	1566	1644	962	628	1150	760	886
ko00130	Ubiquinone and other terpenoid-quinone biosynthesis	1958	1856	10412	7850	6282	11476	1746	2110	7062	17804	4698	10234	3066	2396	8744	5428	2642	4854	2714	2336
ko00140	Steroid hormone biosynthesis	350	364	3252	2848	250	18	134	204	112	652	210	486	796	262	1928	786	818	1208	488	232
ko00190	Oxidative phosphorylation	18082	13998	45680	33120	17492	23668	15876	16426	17636	45472	14568	23030	18490	19178	29732	23852	15444	22900	16662	17038
ko00194	Photosynthesis proteins	8382	5774	12090	8574	3986	5144	9186	9736	4782	8732	4842	4576	8740	12828	8384	7234	5830	8224	7302	9308
ko00195	Photosynthesis	8380	5774	12090	8574	3986	5144	9184	9734	4780	8732	4842	4574	8738	12826	8384	7234	5828	8224	7302	9308
ko00196	Photosynthesis - antenna proteins	0	0	0	0	0	0	2	2	0	0	0	2	2	2	0	0	0	0	0	0
ko00230	Purine metabolism	76056	65768	146900	99646	71392	85564	75272	79940	69968	128962	65266	78370	80396	96652	102222	81562	58524	83552	68452	78688
ko00240	Pyrimidine metabolism	60348	50330	116530	79278	51368	56798	59146	61992	49110	83976	51378	53248	61432	75324	78830	61364	46672	67108	51972	59808
ko00250	Alanine, aspartate and glutamate metabolism	44924	32364	81742	56402	29102	34568	39304	40772	30536	56388	30608	34634	42698	44784	59160	45106	33316	48772	35480	39718
ko00253	Tetracycline biosynthesis	1236	1068	4458	3466	1380	1974	826	1272	1244	3212	1056	1714	1984	1716	3026	1626	1512	1680	1300	1258
ko00260	Glycine, serine and threonine metabolism	19920	16786	47020	33060	24926	28900	18480	21036	21266	52824	18794	28394	21604	25190	34816	25858	16978	26888	18914	20714
ko00270	Cysteine and methionine metabolism	28294	22878	59468	40370	25196	32488	27432	29900	27144	52640	25040	30044	30718	37578	39824	32434	23246	31512	26172	29250
ko00280	Valine, leucine and isoleucine degradation	4836	5038	19326	13592	6614	10392	4302	5158	7112	29152	6462	11182	5716	5456	10942	8684	6138	7902	5278	5128
ko00281	Geraniol degradation	144	310	3316	2600	2402	4282	250	414	2102	15742	1166	4388	630	164	2732	1856	572	1152	594	304
ko00290	Valine, leucine and isoleucine biosynthesis	28240	20902	45354	30792	23386	25670	25878	28450	22668	44894	24264	24848	27628	33640	33904	26634	20250	29316	23996	29040
ko00300	Lysine biosynthesis	17868	11672	32342	21918	16018	17570	18062	19648	15014	29144	14266	16662	18270	24944	23202	18216	13068	19132	15272	18294
ko00310	Lysine degradation	2384	2812	8988	6246	5266	7992	2622	3140	5356	21546	4610	9712	3414	3758	6760	5308	2750	3354	3028	2932
ko00311	Penicillin and cephalosporin biosynthesis	148	204	1568	1104	1162	3018	158	324	624	3354	372	2374	666	216	2118	710	224	1016	382	198
ko00312	beta-Lactam resistance	74	92	1032	852	604	1152	82	144	542	2824	322	1544	254	76	1096	404	92	342	204	92
ko00330	Arginine and proline metabolism	31376	24920	62420	42522	28406	37478	29954	32272	27528	64996	25422	34904	31922	36406	51290	37752	24784	35536	27516	29540
ko00340	Histidine metabolism	9022	8034	26018	17532	6182	7160	9822	11018	6690	18612	6648	7522	11714	14616	18668	12890	8910	13278	8616	10022
ko00350	Tyrosine metabolism	4578	4074	11716	7824	10412	14924	5150	6062	9236	25384	7396	14946	6792	7894	10538	6434	4750	6302	5840	6482
ko00351	1,1,1-Trichloro-2,2-bis(4-chlorophenyl)ethane (DDT) degradation	0	0	0	0	0	0	0	2	0	0	0	0	12	0	4	0	4	0	0	0
ko00360	Phenylalanine metabolism	3674	2924	11846	8140	6440	12570	3558	3850	6670	20148	5090	11034	4596	3878	10002	7588	3598	5462	3818	3364
ko00361	Chlorocyclohexane and chlorobenzene degradation	16	28	358	306	810	1386	26	60	814	3630	410	1242	112	4	678	456	32	74	116	96
ko00362	Benzoate degradation	2890	2898	6096	4090	6412	8170	3468	4106	6824	21260	6472	10030	4270	5486	7068	4480	2856	2700	3620	4396
ko00363	Bisphenol degradation	346	576	1552	1310	564	660	920	896	574	2414	532	1010	626	1558	954	786	606	964	564	710
ko00364	Fluorobenzoate degradation	8	30	446	330	880	1386	24	56	802	4258	528	1238	112	6	1072	446	4	60	92	36
ko00380	Tryptophan metabolism	2742	3080	7694	5982	6430	9520	2634	3094	6162	24570	4624	9608	3200	3908	5974	5062	2320	2732	3204	3370
ko00400	Phenylalanine, tyrosine and tryptophan biosynthesis	14542	10574	31954	22478	13728	17558	16194	16388	13978	31454	13292	16000	15452	21430	22964	17890	12110	17938	12452	14876
ko00401	Novobiocin biosynthesis	2996	2132	6804	4870	2544	3658	3126	3178	2724	5884	2362	3188	3044	3732	4436	3674	2658	3668	2612	2832
ko00410	beta-Alanine metabolism	2722	2472	9594	7198	5716	11076	3112	4098	6050	18200	4196	10518	3782	4396	7830	6018	2820	4738	3152	2656
ko00430	Taurine and hypotaurine metabolism	2714	2356	8700	6020	3356	5138	2442	2778	4212	9044	2704	5152	3690	3140	5940	4800	2920	3916	2710	2924
ko00440	Phosphonate and phosphinate metabolism	882	522	5534	3790	594	878	490	546	782	2124	884	808	906	556	2334	990	1220	1444	762	684
ko00450	Selenocompound metabolism	9112	8022	21986	15734	14864	21434	10072	11138	13518	28390	11586	19132	11686	16440	16590	14340	8494	11696	10030	11308
ko00460	Cyanoamino acid metabolism	8456	5668	24688	18668	5976	6976	8182	8606	8960	13450	7822	7358	9506	11050	13638	11738	9792	11136	9112	9790
ko00471	D-Glutamine and D-glutamate metabolism	3078	2390	7124	5448	2966	4226	3108	3454	3386	8842	2520	3986	3906	4278	5518	4222	2642	4092	2764	3242
ko00472	D-Arginine and D-ornithine metabolism	0	18	224	60	12	174	36	52	60	250	96	36	76	26	28	12	14	82	6	24
ko00473	D-Alanine metabolism	2460	1378	3424	2352	2350	3362	2072	2180	2574	5010	1724	2898	2194	2692	3754	2666	1456	2390	1732	2248
ko00480	Glutathione metabolism	3986	3444	16012	11312	9632	14522	3920	4772	9728	26202	6378	13368	7474	7456	13112	9630	5254	8304	5680	6252
ko00500	Starch and sucrose metabolism	30206	20440	65332	46500	31780	33140	31564	34678	33026	51158	27468	36676	36560	49338	50150	38000	29350	36648	30126	37058
ko00510	N-Glycan biosynthesis	352	224	1054	644	104	184	226	318	264	274	224	78	406	272	586	344	462	404	244	230
ko00511	Other glycan degradation	10718	9448	48650	39030	6204	4902	6060	7136	5770	6332	5030	8498	16386	10572	33172	17486	15062	26144	11970	10610
ko00513	Various types of N-glycan biosynthesis	12	22	8	0	0	0	4	4	0	0	0	0	10	0	2	6	2	2	2	0
ko00520	Amino sugar and nucleotide sugar metabolism	36542	28096	92668	67102	34950	36816	35500	39178	32582	56240	29094	37480	40218	45788	63594	43220	35844	49080	32590	37178
ko00521	Streptomycin biosynthesis	8906	5614	18156	14224	5016	4764	7712	8036	5258	9474	5112	5562	7676	8476	11978	9050	6544	9082	6816	7622
ko00522	Biosynthesis of 12-, 14- and 16-membered macrolides	4	4	18	4	2	8	6	4	4	12	10	4	6	2	8	2	6	0	6	4
ko00523	Polyketide sugar unit biosynthesis	5874	3630	13272	10368	2318	1884	4790	4934	2510	5178	3040	2608	4242	4532	6494	5258	4260	4942	4210	4580
ko00524	Butirosin and neomycin biosynthesis	896	594	1882	1794	600	552	776	800	344	654	410	846	670	1188	1270	1044	1008	810	502	600
ko00531	Glycosaminoglycan degradation	2630	3096	19418	15462	508	746	1598	1908	1368	606	1092	1604	5420	1984	12242	5548	4940	9402	3540	2732
ko00540	Lipopolysaccharide biosynthesis	3584	2976	15776	12492	7524	15610	2244	2708	7438	23144	5510	13116	3634	990	11098	8654	4260	6444	4118	2224
ko00550	Peptidoglycan biosynthesis	19484	14454	43482	32246	21646	26078	20682	23044	22506	43444	16560	25196	21534	29650	32184	24090	16768	24430	17872	22022
ko00561	Glycerolipid metabolism	5334	4184	14364	11468	10044	10254	6420	7822	10880	22944	7818	12352	6224	8710	13214	8332	4674	8540	5430	6264
ko00562	Inositol phosphate metabolism	1716	1256	4034	2872	1936	1866	2312	2518	2974	10424	1788	1866	2398	1648	5346	2348	1452	4834	1920	1910
ko00564	Glycerophospholipid metabolism	7152	5056	17830	13018	11594	16672	9670	10794	11194	29336	7672	15608	7518	12586	13382	11552	4932	6662	6682	7618
ko00565	Ether lipid metabolism	46	44	50	40	16	12	38	12	86	1890	78	22	18	30	12	20	14	6	12	16
ko00590	Arachidonic acid metabolism	222	112	1170	890	852	1530	188	208	914	3184	608	1158	256	58	1146	642	180	322	192	112
ko00591	Linoleic acid metabolism	290	526	1438	1226	280	74	868	772	258	1020	398	460	618	1540	936	650	604	936	524	684
ko00592	alpha-Linolenic acid metabolism	22	52	442	410	1044	1974	38	104	926	3080	560	1896	96	4	760	624	132	104	158	52
ko00600	Sphingolipid metabolism	9542	6930	32258	26686	4024	3608	5514	6252	6470	6606	4714	5500	11246	7932	21440	11722	10752	16746	9042	8848
ko00601	Glycosphingolipid biosynthesis - lacto and neolacto series	0	0	0	0	0	0	0	0	2	0	0	0	0	0	0	0	0	0	0	0
ko00603	Glycosphingolipid biosynthesis - globo series	4122	3830	24748	19910	1958	1406	2772	3030	3524	2954	1926	2104	5894	3080	13956	6566	6232	11052	4736	4314
ko00604	Glycosphingolipid biosynthesis - ganglio series	1810	2254	16662	13210	22	116	1142	1218	358	132	446	632	3832	1230	9488	4064	4062	7226	2476	1834
ko00620	Pyruvate metabolism	30934	26786	72132	48186	32384	42018	27334	30670	31838	76958	31732	41048	33286	35686	51110	38258	25618	34042	29082	31498
ko00621	Dioxin degradation	1014	1346	2062	1342	3576	4430	1380	1698	3362	4362	3022	4802	2114	2948	1830	2072	860	1120	1488	2214
ko00622	Xylene degradation	1014	1342	2060	1300	3658	4192	1378	1690	3256	3902	2906	4620	2110	2948	1752	2006	866	1116	1484	2204
ko00623	Toluene degradation	2658	1570	6096	4358	3454	5160	1698	1534	3368	10568	2580	4764	2218	1218	4826	3644	2060	3622	2082	1976
ko00624	Polycyclic aromatic hydrocarbon degradation	556	504	1758	1310	786	190	1258	1396	772	2886	654	484	1222	1876	1568	874	750	972	942	1314
ko00625	Chloroalkane and chloroalkene degradation	1710	2280	4322	2844	4564	4176	2196	2586	4158	8992	3642	5236	3334	5450	3874	2680	1816	2970	2596	3496
ko00626	Naphthalene degradation	1378	1922	5362	3222	4048	3898	1462	1986	3846	11172	3706	4616	3012	3308	3912	2704	2154	3054	2248	2830
ko00627	Aminobenzoate degradation	528	738	3426	2134	2338	3346	540	788	2918	12384	2078	3560	1700	638	3386	2036	1482	1758	1386	910
ko00630	Glyoxylate and dicarboxylate metabolism	11088	10148	33466	23690	19042	30454	12460	14646	17014	48240	13292	28324	14186	16896	24000	22348	10690	16560	12572	13346
ko00633	Nitrotoluene degradation	1048	1186	2430	1264	2676	4724	994	1546	2466	5300	2700	3570	1030	880	1334	1794	878	1076	880	840
ko00640	Propanoate metabolism	11394	10152	36352	25218	16184	24436	10528	12962	16420	45892	16330	24980	14228	13856	23178	19054	11124	16828	12014	12156
ko00642	Ethylbenzene degradation	144	142	1092	492	1052	1992	174	332	1114	3710	1292	2260	280	130	776	882	556	358	364	246
ko00643	Styrene degradation	80	134	496	208	356	534	120	104	536	3996	400	676	110	154	510	152	124	96	152	46
ko00650	Butanoate metabolism	14420	12852	33500	24014	20424	26848	14194	15948	20496	49648	19122	29288	16348	17564	26900	20856	12164	17694	14262	15968
ko00660	C5-Branched dibasic acid metabolism	5336	3932	12504	8856	7092	7312	5356	5948	6318	13438	5268	7508	6224	7658	8376	6382	5112	6690	5336	6654
ko00670	One carbon pool by folate	11840	10252	27172	19406	10532	12706	11816	12688	10098	20996	8998	11574	12926	14760	19132	14718	10026	15480	11288	12342
ko00680	Methane metabolism	18918	16850	45576	30444	24914	31744	19458	21588	24528	55876	20004	30046	22834	24984	33830	26358	16704	25380	20094	21586
ko00710	Carbon fixation in photosynthetic organisms	21194	17898	43970	28088	16232	19146	20050	20464	16354	32428	15606	18492	21702	24286	30098	22772	16988	23356	19368	21670
ko00720	Carbon fixation pathways in prokaryotes	22420	19228	58640	40416	21996	30964	18752	20440	21852	59644	20036	30326	23798	22128	37766	29856	19668	29192	21356	22154
ko00730	Thiamine metabolism	9028	7360	18576	12976	7510	10120	11218	12894	9364	16270	7216	9892	9750	15406	13994	10452	6566	11048	8682	10236
ko00740	Riboflavin metabolism	4792	4016	11810	9420	5170	6600	6050	7340	4458	11620	3038	5660	5966	7138	8650	7068	5050	6128	6088	5864
ko00750	Vitamin B6 metabolism	4710	4036	11570	8354	5482	6018	5130	5824	4328	9106	3592	6008	5292	7130	7808	6268	4088	6672	4558	4968
ko00760	Nicotinate and nicotinamide metabolism	8142	6346	18952	13192	10524	11858	9182	9798	8990	19376	7994	11712	10358	13004	14440	11114	7294	11574	8394	9830
ko00770	Pantothenate and CoA biosynthesis	11988	9146	22980	16298	13794	17174	12438	13956	12310	26146	12768	15816	13352	16322	18304	14782	10076	15026	11810	13898
ko00780	Biotin metabolism	1364	1834	9628	6768	2664	5436	2324	2602	2840	7604	2404	4556	2680	2956	5896	4368	2462	4334	2154	2006
ko00785	Lipoic acid metabolism	320	566	3130	2184	1316	1664	186	372	1114	2662	618	1960	842	652	1822	1354	814	1182	664	640
ko00790	Folate biosynthesis	2282	2222	11160	8040	5498	7338	2588	3106	6104	13922	3730	7304	5418	4868	8322	5822	3734	5834	3780	4380
ko00791	Atrazine degradation	130	232	358	202	712	138	196	194	570	2116	476	122	170	180	994	166	156	112	102	158
ko00830	Retinol metabolism	286	254	924	480	842	1190	268	338	954	2922	484	1298	562	682	1266	716	190	704	558	576
ko00860	Porphyrin and chlorophyll metabolism	10358	8814	38746	21834	12330	21432	14686	16228	15666	38356	14952	17338	12796	17708	24778	17842	9356	14912	10254	11200
ko00900	Terpenoid backbone biosynthesis	9214	6788	19608	14742	7448	9254	8844	9796	8128	17040	7170	9692	9692	12438	14374	10318	6960	10046	7818	9304
ko00901	Indole alkaloid biosynthesis	0	2	0	0	0	0	0	0	0	0	0	0	0	0	0	0	0	0	0	0
ko00903	Limonene and pinene degradation	370	248	1546	788	1970	2958	238	546	1844	9262	1902	3556	490	946	1518	1022	640	546	550	428
ko00906	Carotenoid biosynthesis	50	56	10	0	2	0	6	2	10	0	6	28	0	0	4	14	4	4	0	6
ko00908	Zeatin biosynthesis	3280	2440	10448	8104	2832	3568	3376	3336	2568	5360	2160	3072	3640	4176	6200	4600	3632	4160	3040	3240
ko00910	Nitrogen metabolism	22996	18656	53504	37310	26400	37766	20772	21998	24766	57560	23456	33668	24802	26798	38182	30784	19856	26752	20452	22196
ko00920	Sulfur metabolism	5938	5352	16892	11942	6924	10892	7202	7676	7114	17696	5664	9424	8294	10696	11918	9320	5590	7866	5904	6752
ko00930	Caprolactam degradation	32	32	904	646	1864	2832	80	138	1434	7354	856	2924	160	28	1352	792	36	114	220	96
ko00940	Phenylpropanoid biosynthesis	5482	3460	16254	12496	3170	3896	5122	5230	6470	7496	5510	4816	6274	8382	8354	8036	7158	6854	6244	6952
ko00941	Flavonoid biosynthesis	6	10	4	0	0	0	6	4	18	0	26	12	16	4	2	2	0	0	4	10
ko00944	Flavone and flavonol biosynthesis	328	168	468	358	486	604	178	386	584	428	196	708	416	420	114	442	220	132	260	390
ko00945	Stilbenoid, diarylheptanoid and gingerol biosynthesis	0	4	6	0	12	46	2	4	46	48	24	40	2	0	4	18	2	6	6	14
ko00950	Isoquinoline alkaloid biosynthesis	1960	1298	4302	3042	1690	3444	1772	1710	1946	5248	1502	2974	1690	1650	2992	2150	1690	2230	1606	1478
ko00960	Tropane, piperidine and pyridine alkaloid biosynthesis	2824	1976	6560	4694	3666	6940	2626	2790	3726	9774	2910	6058	2728	2868	5036	4004	2344	3288	2588	2504
ko00970	Aminoacyl-tRNA biosynthesis	53602	43164	81814	54860	36618	39566	49236	53550	37612	63580	37776	37052	49720	62442	56928	46758	34794	49480	42608	50668
ko00980	Metabolism of xenobiotics by cytochrome P450	286	262	1136	660	1236	1834	280	368	1288	6396	670	1906	610	688	1678	1016	190	738	600	588
ko00982	Drug metabolism - cytochrome P450	286	262	1140	664	1236	1834	280	368	1300	6400	674	1908	610	688	1678	1016	192	736	600	582
ko00983	Drug metabolism - other enzymes	7864	7490	17164	11672	7288	8624	7914	8770	6892	10904	6822	8154	8130	9432	11004	9386	7192	8688	6946	7880
ko01001	Protein kinases	3954	3284	14186	10964	17194	27228	6604	7936	16010	40482	9530	25218	6332	10700	14878	13594	3554	5676	5882	6712
ko01002	Peptidases	38712	32330	104780	74292	45030	59894	40288	44956	46236	90814	33460	57300	49464	56800	78694	58344	39086	54270	38094	43920
ko01003	Glycosyltransferases	4492	3386	17248	12932	10714	18852	5772	6342	10746	28570	6514	15724	5460	5880	15756	10780	4778	7550	5268	4668
ko01004	Lipid biosynthesis proteins	10014	6762	28084	19826	13610	17272	9912	10394	11084	31434	8938	15946	14402	17858	20184	17342	10676	16268	10884	13116
ko01005	Lipopolysaccharide biosynthesis proteins	5110	4452	21986	17498	13460	26124	3824	4392	13080	38318	9116	21856	5472	1906	17050	13496	6470	8794	6084	3674
ko01006	Prenyltransferases	4992	3992	15976	12384	5562	7800	4956	5240	5448	11948	4446	7008	6088	6752	10412	7600	5564	6906	4876	5230
ko01007	Amino acid related enzymes	63528	50656	109922	74518	46626	56324	58308	63514	48590	89006	46228	52704	59856	72110	76162	60862	43344	63554	51396	59290
ko01040	Biosynthesis of unsaturated fatty acids	1274	770	2528	1858	3212	4168	1356	1506	2296	10586	1742	4406	1430	2172	2822	2250	936	1284	1104	1238
ko01051	Biosynthesis of ansamycins	2474	2366	4474	2890	2634	3554	3152	3650	2876	6970	2898	3216	2946	3704	4640	3218	1878	3660	2604	3136
ko01053	Biosynthesis of siderophore group nonribosomal peptides	158	312	4104	3072	3292	9058	120	310	2688	10584	1504	4772	798	108	2564	5042	338	1060	642	522
ko01055	Biosynthesis of vancomycin group antibiotics	2242	1534	4750	3592	1266	1074	1822	1840	1112	2118	1430	1246	2022	1838	2674	2056	1662	1976	1772	2088
ko01056	Biosynthesis of type II polyketide backbone	0	2	0	0	0	0	0	0	0	0	2	0	0	0	2	0	0	0	0	0
ko01057	Biosynthesis of type II polyketide products	0	0	0	0	0	0	0	0	0	0	0	0	2	2	0	0	0	0	0	0
ko02000	Transporters	77078	67048	202298	137170	170246	196818	97008	107506	155744	320078	120788	184468	112464	162986	174868	130982	80614	104200	98448	119428
ko02010	ABC transporters	35560	31968	90586	59046	90208	109176	43520	50870	82390	182038	58456	97238	50770	70358	89276	66478	32060	45826	43574	49584
ko02020	Two-component system	20830	18232	59474	43884	55664	88682	31586	35600	50842	125966	34954	81896	24712	39332	53906	50350	15536	26300	22676	24608
ko02022	Two-component system	5536	4866	21164	16528	24242	38958	9640	11548	21692	57264	13358	36092	8096	13322	21176	19424	4372	7474	7512	8002
ko02030	Bacterial chemotaxis	6850	3340	4438	4494	10386	13168	13840	14908	7930	12978	3790	12480	5680	17630	6926	9438	1104	2320	4032	6814
ko02035	Bacterial motility proteins	13702	6638	12414	10878	29478	39984	28762	31416	19650	57872	10354	36084	10798	40154	14916	21022	1348	3564	7582	12866
ko02040	Flagellar assembly	6930	2864	4884	4542	15844	15290	14348	15404	8552	17638	4028	15572	5406	19992	5228	9820	704	1702	3496	6342
ko02042	Bacterial toxins	1856	1992	7248	5280	1930	2672	1996	2264	2668	3970	2120	2512	2956	3946	4450	2488	2718	4324	2334	2456
ko02044	Secretion system	21718	17982	80698	50384	54724	90900	27214	33356	57540	139660	30306	76910	27332	37028	44992	38160	21306	23874	22322	32718
ko02060	Phosphotransferase system (PTS)	1388	1208	4654	4290	8248	11472	1888	2490	7600	22954	7400	10838	1766	1590	6956	4054	1148	4374	2028	2360
ko03000	Transcription factors	9370	8882	33270	26344	37336	59732	13696	16754	39288	98336	22706	53944	15740	23732	33940	28608	8834	12772	14226	15848
ko03008	Ribosome biogenesis in eukaryotes	802	472	3316	1620	1270	1876	690	904	4288	5768	1130	2460	1966	1458	1344	1066	1754	1164	872	2046
ko03009	Ribosome Biogenesis	22292	16834	54108	38094	27460	37712	23518	26346	33806	65956	21618	36124	26690	33490	37506	30982	20832	25984	20820	25882
ko03010	Ribosome	30410	25378	48294	32436	19446	19348	30314	31448	20792	31576	22010	18530	30400	35376	31042	24856	20638	31880	24644	29998
ko03011	Ribosome	30410	25378	48294	32436	19446	19348	30314	31448	20792	31576	22010	18530	30400	35376	31042	24856	20638	31880	24644	29998
ko03012	Translation factors	18820	14986	31666	21616	12030	13900	18030	18332	12662	21802	13866	12248	17276	20040	20924	17174	13152	18544	14848	16970
ko03013	RNA transport	2020	1788	5198	3682	2358	2080	2862	3404	2118	4102	1340	2280	2472	3918	3606	2896	1940	2626	1694	2194
ko03015	mRNA surveillance pathway	0	0	0	0	0	0	0	0	2	0	0	0	0	0	0	0	0	0	0	0
ko03018	RNA degradation	21702	17228	45158	31876	17916	19186	20322	21396	18296	32374	15770	19936	23382	27750	30046	23620	18964	24962	20566	24352
ko03020	RNA polymerase	20440	18534	44826	32062	13054	14516	20572	21066	12488	22174	13572	13854	21386	24502	26022	20676	16882	23822	17826	19798
ko03022	Basal transcription factors	2	0	0	2	0	0	0	0	22	2	6	8	0	0	2	0	0	0	0	0
ko03030	DNA replication	16538	14022	36130	25544	17688	20780	18516	20496	18794	32176	15118	18836	19560	27472	25816	20224	14180	20526	15318	19316
ko03032	DNA replication proteins	35974	32312	72552	49324	35096	37852	36412	39784	35698	59332	30050	36110	41354	51308	51626	40498	29424	39758	33650	41054
ko03036	Chromosome	25668	22124	61822	44484	30014	39488	28210	30232	32010	69236	23688	36140	30946	37436	46708	35892	22882	31670	24740	27356
ko03040	Spliceosome	2	4	0	0	0	0	0	2	0	0	0	0	0	0	4	2	0	2	2	0
ko03041	Spliceosome	2	4	0	0	0	0	0	2	0	0	0	0	0	0	4	2	0	2	2	0
ko03050	Proteasome	16	20	104	44	238	42	12	2	314	128	176	186	286	420	74	38	168	238	194	332
ko03051	Proteasome	2198	1360	5790	3304	1824	1448	1958	2034	1934	2218	1524	1948	2648	3526	2702	2164	2058	2482	1988	2408
ko03060	Protein export	12892	9596	48866	24582	12788	22678	13166	16076	26734	44686	10360	18024	16756	17716	19724	15604	16360	16812	11756	19398
ko03070	Bacterial secretion system	14756	13202	58512	31434	24644	41342	14284	17454	30852	59744	15708	36232	19600	18640	22988	22782	18784	17764	16158	24418
ko03110	Chaperones and folding catalysts	27580	23486	65890	46498	23432	29728	28360	31150	25154	52078	20482	28826	31688	37138	48470	34204	23388	35684	25640	29194
ko03320	PPAR signaling pathway	2386	2212	7508	5890	2942	2378	2512	2698	2792	7448	2454	3114	4462	4880	6322	3842	3914	4910	3184	3744
ko03400	DNA repair and recombination proteins	81334	71926	182016	125068	85236	100378	87302	93100	85368	158570	75348	95112	94784	122670	124798	98230	69916	98682	77324	91320
ko03410	Base excision repair	8090	6810	19696	14924	9730	12332	9136	9612	9420	19840	8448	11056	9298	11778	14226	10846	7560	10204	7784	8912
ko03420	Nucleotide excision repair	18368	15354	36880	25094	15820	17118	19890	21004	16030	27518	15254	16882	20694	27544	25260	20622	14718	21030	16602	20076
ko03430	Mismatch repair	20760	17714	45456	32172	21310	25726	24618	27074	22756	38328	17974	22450	23862	34672	32986	26084	16870	25404	18714	23026
ko03440	Homologous recombination	22084	18776	48618	34456	25274	28782	24530	26844	25076	48118	20098	27308	25650	36676	34838	27576	18616	26850	20168	24478
ko03450	Non-homologous end-joining	8	8	52	20	8	14	4	14	132	122	40	26	56	18	6	6	44	22	10	18
ko04011	MAPK signaling pathway - yeast	98	120	1032	666	192	268	106	146	250	638	248	206	206	102	418	310	256	288	198	156
ko04020	Calcium signaling pathway	0	0	0	0	14	0	0	0	0	0	0	0	0	0	2	4	0	0	0	0
ko04030	G protein-coupled receptors	0	0	0	0	0	0	0	0	0	0	0	0	0	2	0	0	0	0	0	0
ko04040	Ion channels	122	160	638	620	818	1018	104	188	804	1658	474	964	308	300	590	598	320	374	306	392
ko04070	Phosphatidylinositol signaling system	462	594	3936	2738	1252	2012	700	908	1342	2898	946	1564	1262	1236	2432	1570	982	1372	1082	1070
ko04090	Cellular antigens	1268	946	3750	2402	2424	1390	682	742	1244	3134	832	1570	2630	1432	4998	2446	1972	3688	1936	1824
ko04112	Cell cycle - Caulobacter	11776	9572	25002	17942	11000	12414	12822	14032	10870	19574	8568	11536	13222	17942	17408	14286	9498	14278	10358	12788
ko04113	Meiosis - yeast	10	2	4	6	8	2	4	6	24	28	18	2	2	4	4	8	0	26	0	10
ko04115	p53 signaling pathway	0	2	2	0	0	0	0	0	0	0	0	0	0	0	0	0	0	0	0	0
ko04121	Ubiquitin system	0	24	100	64	258	412	8	34	174	738	106	396	26	68	154	104	16	44	54	46
ko04122	Sulfur relay system	3108	2534	7376	5396	5026	6772	4110	4964	5044	10444	3244	6038	3682	5542	6222	4962	1820	3280	3058	3562
ko04141	Protein processing in endoplasmic reticulum	2226	1418	6020	3590	1290	1340	2122	2282	1190	1932	1052	1320	2082	2486	3398	2394	1808	2348	1608	1546
ko04142	Lysosome	2912	3490	23416	17924	630	794	1758	2126	1954	932	912	1662	6576	2410	14136	6392	6294	10782	4096	3382
ko04146	Peroxisome	3742	3420	12550	9108	4372	5042	3298	3194	4254	10212	3322	5414	5878	6390	8222	5664	4798	6052	4458	5224
ko04210	Apoptosis	52	126	1034	706	2	2	70	92	8	792	2	26	204	58	430	252	224	342	148	82
ko04260	Cardiac muscle contraction	0	2	8	0	0	0	4	2	58	44	8	4	0	0	0	0	0	0	0	4
ko04370	VEGF signaling pathway	0	0	0	0	0	0	0	0	2	0	0	0	0	0	0	0	0	0	0	0
ko04510	Focal adhesion	0	0	0	0	0	0	2	6	2	0	0	0	0	0	0	0	0	0	0	2
ko04512	ECM-receptor interaction	0	0	0	0	0	0	2	6	2	0	0	0	0	0	0	0	0	0	0	2
ko04516	CAM ligands	0	0	0	0	0	0	2	6	2	0	0	0	0	0	0	0	0	0	0	2
ko04612	Antigen processing and presentation	2154	1316	5464	3166	1056	1310	1932	2026	1106	1888	970	1276	1734	2024	2524	2050	1592	1778	1390	1444
ko04614	Renin-angiotensin system	0	0	0	0	0	0	0	0	2	218	0	0	0	2	0	0	0	0	0	0
ko04621	NOD-like receptor signaling pathway	2154	1316	5466	3166	1056	1310	1932	2026	1160	1894	970	1292	1734	2024	2562	2050	1592	1780	1390	1444
ko04622	RIG-I-like receptor signaling pathway	8	6	66	40	44	6	170	194	244	638	114	20	18	4	352	2	0	520	34	24
ko04626	Plant-pathogen interaction	6376	4920	10244	6648	5198	5898	7686	8118	4768	12564	5080	5416	5724	9186	8014	5920	3762	5080	4594	5562
ko04812	Cytoskeleton proteins	6460	6156	9534	7564	5604	5190	6256	6382	6810	12880	4458	4264	7460	8962	7504	6112	4992	6008	6034	7038
ko04910	Insulin signaling pathway	5244	3596	7710	4996	4078	4584	5582	6178	3790	5990	2894	4184	5166	7342	7480	5238	2828	5620	4056	4624
ko04914	Progesterone-mediated oocyte maturation	2154	1316	5464	3166	1056	1310	1932	2026	1106	1888	970	1276	1734	2024	2524	2050	1592	1778	1390	1444
ko04920	Adipocytokine signaling pathway	1466	1256	6184	4840	1778	1048	1380	1182	1696	2836	1370	2004	3270	3376	4354	2604	3090	3892	2230	2664
ko04930	Type II diabetes mellitus	1142	974	2792	1840	1392	2070	1130	1242	1554	2168	1280	1822	1520	1802	2078	1782	1080	1396	1336	1530
ko04940	Type I diabetes mellitus	2764	2616	5306	3914	2190	2842	2270	2552	2316	3552	1890	2772	2882	2760	3386	3026	2168	3130	2358	2466
ko04964	Proximal tubule bicarbonate reclamation	352	552	1488	1214	738	1150	216	202	770	3410	654	1156	632	154	1502	1056	414	946	388	194
ko04973	Carbohydrate digestion and absorption	170	232	1784	1462	1112	2058	104	216	1088	2496	680	1944	172	352	846	688	432	258	220	190
ko04974	Protein digestion and absorption	1152	794	3368	2098	676	64	618	594	566	294	328	506	2322	1344	4002	1854	1920	3176	1644	1704
ko04976	Bile secretion	0	0	0	0	0	0	0	0	0	0	0	0	0	0	0	0	0	2	0	6
ko04978	Mineral absorption	0	8	4	4	0	0	0	0	16	118	4	4	4	0	2	2	0	4	0	4
ko05010	Alzheimer's disease	1770	1542	2960	1666	1152	1388	1686	1580	1236	2666	1662	1324	1684	1814	1908	1610	1194	1436	1652	1770
ko05012	Parkinson's disease	0	4	10	0	0	0	4	2	58	44	8	4	0	0	0	0	0	0	0	4
ko05014	Amyotrophic lateral sclerosis (ALS)	220	540	1892	1438	746	1636	76	132	770	2976	582	1306	228	60	722	720	386	188	286	226
ko05016	Huntington's disease	128	212	1274	762	506	1286	78	152	692	2246	436	1032	238	38	744	668	186	322	220	160
ko05020	Prion diseases	12	26	130	72	92	292	24	56	132	666	90	228	18	2	72	84	0	4	34	14
ko05100	Bacterial invasion of epithelial cells	26	22	2180	2052	3220	5960	82	364	1684	3412	820	10890	130	56	52	2512	20	92	518	102
ko05110	Vibrio cholerae infection	0	0	0	0	0	2	0	36	0	2	0	6	0	0	0	0	0	0	0	0
ko05111	Vibrio cholerae pathogenic cycle	1394	694	3660	2958	3842	6612	1074	1360	2252	5762	1482	5838	1324	1082	3014	3012	790	1558	1080	1032
ko05120	Epithelial cell signaling in Helicobacter pylori infection	2600	2062	5234	3820	2134	3008	2578	2858	2636	5212	2196	2956	2488	3548	4080	2982	1914	2834	1952	2280
ko05130	Pathogenic Escherichia coli infection	0	0	554	404	2022	0	84	24	0	4	2	0	0	2	0	0	0	2	16	188
ko05131	Shigellosis	2	0	390	410	312	0	18	2	6	16	14	1042	10	12	0	0	4	0	2	38
ko05140	Leishmaniasis	0	0	0	0	0	0	0	0	2	0	0	0	0	0	0	0	0	0	0	0
ko05142	Chagas disease (American trypanosomiasis)	36	56	498	300	1144	994	40	44	978	1284	602	1338	576	874	496	416	354	474	446	654
ko05143	African trypanosomiasis	36	56	502	300	1144	994	40	44	980	1502	604	1338	582	872	496	416	354	474	446	654
ko05145	Toxoplasmosis	0	2	2	0	0	0	0	0	0	0	0	0	0	0	0	0	0	0	0	0
ko05146	Amoebiasis	94	122	52	24	4	0	46	62	202	86	14	10	58	6	200	80	248	48	40	14
ko05150	Staphylococcus aureus infection	24	60	60	74	18	58	230	186	582	216	170	30	66	40	26	26	4	144	40	238
ko05152	Tuberculosis	6488	5900	9944	6616	4418	4724	6724	7230	4256	7098	4678	5060	6786	8570	6656	6294	4506	6800	5628	7146
ko05200	Pathways in cancer	2264	1510	5760	3418	1650	2116	2016	2110	1546	3412	1478	2008	1832	2072	2912	2360	1866	1872	1510	1502
ko05210	Colorectal cancer	0	2	2	0	0	0	0	0	0	0	0	0	0	0	0	0	0	0	0	0
ko05211	Renal cell carcinoma	110	192	294	252	594	806	84	80	438	1524	508	732	98	48	388	310	274	94	120	58
ko05215	Prostate cancer	2168	1342	6136	3674	1056	1310	1934	2034	1106	1888	970	1276	1786	2044	2584	2084	1736	1824	1408	1466
ko05219	Bladder cancer	36	38	162	182	410	658	40	40	340	870	230	686	74	40	254	274	48	62	96	60
ko05222	Small cell lung cancer	0	2	2	0	0	0	0	4	2	0	0	0	0	0	0	0	0	0	0	0
ko05322	Systemic lupus erythematosus	0	0	2	0	0	0	0	0	0	0	0	12	0	0	0	0	0	0	0	0
ko05340	Primary immunodeficiency	696	524	1806	1186	746	840	1046	1086	1022	1788	484	820	918	1508	1154	1012	548	674	702	808
ko05410	Hypertrophic cardiomyopathy (HCM)	0	0	0	0	0	0	0	0	2	0	0	0	0	2	0	0	0	0	0	0
ko05416	Viral myocarditis	0	2	2	0	0	0	0	0	0	0	0	0	0	0	0	0	0	0	0	0

## Sheet: KEGG_level4(KOs)
Id	Label	Twins-10A	Twins-10B	Twins-1A	Twins-1B	Twins-2A	Twins-2B	Twins-3A	Twins-3B	Twins-4A	Twins-4B	Twins-5A	Twins-5B	Twins-6A	Twins-6B	Twins-7A	Twins-7B	Twins-8A	Twins-8B	Twins-9A	Twins-9B
K00001	alcohol dehydrogenase [EC:1.1.1.1]	280	242	502	220	236	44	250	278	228	784	162	190	510	670	818	304	184	636	410	512
K00002	alcohol dehydrogenase (NADP+) [EC:1.1.1.2]	0	2	2	2	0	4	36	2	0	0	4	0	2	0	0	4	0	0	2	4
K00003	homoserine dehydrogenase [EC:1.1.1.3]	798	490	450	264	642	460	906	1136	680	1408	710	420	984	1892	518	434	370	646	620	1022
K00004	(R,R)-butanediol dehydrogenase / diacetyl reductase [EC:1.1.1.4 1.1.1.303]	4	0	0	2	0	8	0	0	12	376	2	0	0	0	0	0	0	0	0	8
K00005	glycerol dehydrogenase [EC:1.1.1.6]	48	54	334	294	670	1128	238	234	710	1716	516	800	96	40	586	350	68	538	134	66
K00007	D-arabinitol 4-dehydrogenase [EC:1.1.1.11]	2	2	30	12	14	6	0	0	118	298	52	0	18	0	212	0	2	6	2	0
K00008	L-iditol 2-dehydrogenase [EC:1.1.1.14]	128	118	206	28	52	98	162	52	68	276	16	26	198	84	62	36	16	68	38	124
K00009	mannitol-1-phosphate 5-dehydrogenase [EC:1.1.1.17]	6	16	212	208	594	974	16	56	472	1128	200	796	58	4	288	334	2	78	84	38
K00010	myo-inositol 2-dehydrogenase [EC:1.1.1.18]	18	18	74	56	78	4	246	244	204	676	130	32	62	26	406	24	14	564	44	12
K00012	UDPglucose 6-dehydrogenase [EC:1.1.1.22]	1826	1042	4374	2788	994	1030	1234	1370	754	1958	1784	1290	1202	518	2168	1604	2414	1628	880	944
K00013	histidinol dehydrogenase [EC:1.1.1.23]	1162	918	2270	1414	920	1242	1208	1324	964	1696	890	1110	1304	1624	1606	1292	836	1320	1108	1244
K00014	shikimate dehydrogenase [EC:1.1.1.25]	544	466	1182	840	500	574	940	1080	764	2008	472	670	704	1374	1516	928	440	656	492	738
K00015	glyoxylate reductase [EC:1.1.1.26]	2	0	4	0	0	2	0	0	0	4	0	0	2	2	6	4	0	4	6	2
K00016	L-lactate dehydrogenase [EC:1.1.1.27]	616	554	502	240	726	422	768	908	374	578	646	404	744	1514	558	322	234	428	406	662
K00018	glycerate dehydrogenase [EC:1.1.1.29]	84	102	836	602	196	198	110	136	144	238	136	52	238	116	584	258	226	438	124	68
K00019	3-hydroxybutyrate dehydrogenase [EC:1.1.1.30]	0	0	70	36	18	8	10	20	50	310	28	318	0	0	94	0	0	6	0	0
K00020	3-hydroxyisobutyrate dehydrogenase [EC:1.1.1.31]	6	10	22	6	32	14	60	64	36	462	24	2	10	0	120	24	26	208	20	4
K00023	acetoacetyl-CoA reductase [EC:1.1.1.36]	2	2	4	4	0	0	0	0	6	4	0	0	4	6	0	2	0	0	6	6
K00024	malate dehydrogenase [EC:1.1.1.37]	616	386	2752	1866	396	678	426	402	530	1268	244	776	642	204	1470	1102	740	1244	560	360
K00027	malate dehydrogenase (oxaloacetate-decarboxylating) [EC:1.1.1.38]	912	1044	1024	586	1144	1282	784	1036	1080	2388	890	1026	814	1180	1008	798	364	472	748	910
K00028	malate dehydrogenase (decarboxylating) [EC:1.1.1.39]	0	0	0	0	0	0	0	0	0	6	0	0	0	0	0	0	2	0	0	0
K00029	malate dehydrogenase (oxaloacetate-decarboxylating)(NADP+) [EC:1.1.1.40]	962	584	3234	2176	616	1162	612	462	570	2210	342	1106	772	248	1920	1490	918	1238	838	584
K00030	isocitrate dehydrogenase (NAD+) [EC:1.1.1.41]	40	110	142	150	96	8	346	310	36	10	220	42	38	62	56	78	68	740	74	78
K00031	isocitrate dehydrogenase [EC:1.1.1.42]	1636	1366	2144	1310	902	730	1222	1204	766	1810	676	700	1476	1664	1636	1208	662	1034	1254	1486
K00033	6-phosphogluconate dehydrogenase [EC:1.1.1.44]	202	300	2230	1378	732	716	194	296	886	1218	444	878	958	664	1302	958	920	1424	686	790
K00034	glucose 1-dehydrogenase [EC:1.1.1.47]	0	2	0	0	2	0	0	0	4	8	2	6	0	4	2	0	0	2	0	2
K00036	glucose-6-phosphate 1-dehydrogenase [EC:1.1.1.49]	144	210	1960	1390	818	686	98	120	516	822	432	854	776	838	1306	892	722	1054	458	520
K00038	3alpha(or 20beta)-hydroxysteroid dehydrogenase [EC:1.1.1.53]	0	0	0	0	0	0	0	0	4	0	0	0	0	0	0	0	0	0	0	0
K00039	ribitol 2-dehydrogenase [EC:1.1.1.56]	0	0	4	2	22	0	0	2	58	190	32	2	6	0	130	2	0	0	2	0
K00040	fructuronate reductase [EC:1.1.1.57]	1082	656	1424	990	812	918	918	998	752	1552	580	868	806	862	718	982	612	378	866	770
K00041	tagaturonate reductase [EC:1.1.1.58]	932	502	1386	958	480	856	584	834	586	1212	390	742	910	682	1312	1048	544	776	876	754
K00042	2-hydroxy-3-oxopropionate reductase [EC:1.1.1.60]	112	38	220	194	588	880	42	148	374	1276	246	784	88	194	172	340	24	90	96	78
K00043	4-hydroxybutyrate dehydrogenase [EC:1.1.1.61]	0	0	0	0	4	0	0	0	14	2	8	6	0	0	0	0	0	2	0	2
K00045	mannitol 2-dehydrogenase [EC:1.1.1.67]	6	0	0	0	0	0	0	0	0	0	0	0	0	0	2	0	2	2	0	0
K00046	gluconate 5-dehydrogenase [EC:1.1.1.69]	1004	654	2002	1284	344	134	510	760	224	474	384	240	956	744	960	902	872	762	1126	1112
K00048	lactaldehyde reductase [EC:1.1.1.77]	1172	962	2174	1802	932	968	1450	1560	882	1148	1474	860	1554	2172	1626	1232	980	1684	1440	1730
K00050	hydroxypyruvate reductase [EC:1.1.1.81]	334	290	432	346	36	10	266	284	6	44	82	36	488	544	204	276	294	190	392	560
K00052	3-isopropylmalate dehydrogenase [EC:1.1.1.85]	1348	814	2052	1424	934	1094	1238	1234	838	1564	1284	1050	1084	1386	1456	1136	834	1356	1036	1176
K00053	ketol-acid reductoisomerase [EC:1.1.1.86]	1624	1256	2664	1710	1630	1636	1488	1548	1388	2274	1918	1670	1790	2402	1958	1428	1328	2078	1590	1904
K00054	hydroxymethylglutaryl-CoA reductase [EC:1.1.1.88]	2	4	16	8	12	10	36	34	52	16	54	26	14	4	6	4	10	22	6	56
K00055	aryl-alcohol dehydrogenase [EC:1.1.1.90]	2	2	52	10	172	2	2	2	42	18	44	6	10	0	4	0	12	6	0	0
K00057	glycerol-3-phosphate dehydrogenase (NAD(P)+) [EC:1.1.1.94]	964	690	1782	1272	814	728	908	1034	754	1412	684	818	922	1192	1242	958	722	1180	800	1076
K00058	D-3-phosphoglycerate dehydrogenase [EC:1.1.1.95]	974	720	1736	1152	1052	850	1402	1460	940	2572	930	1074	946	1588	2014	1224	690	1734	820	1126
K00059	3-oxoacyl-[acyl-carrier protein] reductase [EC:1.1.1.100]	1230	692	1486	1060	1012	648	1300	1338	488	2608	650	718	1008	1862	1468	1016	804	990	702	866
K00060	threonine 3-dehydrogenase [EC:1.1.1.103]	58	84	156	152	252	540	2	20	226	736	134	410	22	4	216	172	0	10	42	8
K00064	D-threo-aldose 1-dehydrogenase [EC:1.1.1.122]	0	0	0	0	0	0	0	0	0	0	0	0	0	0	0	0	0	0	0	4
K00065	2-deoxy-D-gluconate 3-dehydrogenase [EC:1.1.1.125]	82	40	158	134	312	424	26	116	340	752	150	420	162	226	298	154	6	94	46	48
K00066	GDP-mannose 6-dehydrogenase [EC:1.1.1.132]	0	0	0	0	0	0	0	0	0	0	0	0	12	0	4	0	0	0	2	0
K00067	dTDP-4-dehydrorhamnose reductase [EC:1.1.1.133]	874	768	2104	1764	212	58	670	916	316	750	350	350	580	864	1084	834	614	912	614	568
K00067,ko:K01790	_	20	34	154	30	0	2	150	126	230	108	18	20	174	50	44	20	104	212	372	568
K00068	sorbitol-6-phosphate 2-dehydrogenase [EC:1.1.1.140]	6	8	184	164	374	360	112	104	222	768	180	570	72	8	156	200	2	248	48	22
K00073	ureidoglycolate dehydrogenase [EC:1.1.1.154]	0	8	114	90	340	566	0	24	180	524	72	362	12	6	8	190	2	14	40	8
K00074	3-hydroxybutyryl-CoA dehydrogenase [EC:1.1.1.157]	816	546	996	610	502	594	868	858	458	1528	384	1134	666	1140	730	548	518	312	788	898
K00075	UDP-N-acetylmuramate dehydrogenase [EC:1.1.1.158]	648	454	1530	1214	706	1158	760	882	834	1694	700	1006	888	1386	1256	786	650	994	646	1016
K00076	7-alpha-hydroxysteroid dehydrogenase [EC:1.1.1.159]	2	12	116	92	204	444	10	12	174	208	104	354	10	2	6	174	4	12	38	18
K00077	2-dehydropantoate 2-reductase [EC:1.1.1.169]	300	334	246	240	448	344	270	378	482	926	184	552	562	400	914	498	278	570	474	562
K00086	1,3-propanediol dehydrogenase [EC:1.1.1.202]	0	0	4	4	44	4	6	4	136	62	40	10	20	6	8	2	4	18	0	0
K00087	xanthine dehydrogenase molybdenum-binding subunit [EC:1.17.1.4]	56	380	214	194	520	930	50	138	376	468	234	944	42	36	46	276	12	52	80	62
K00088	IMP dehydrogenase [EC:1.1.1.205]	2230	2276	5058	3008	1734	1554	2268	2162	1766	2218	2174	1614	2396	2958	2528	2072	2460	2270	2180	2856
K00090	gluconate 2-dehydrogenase [EC:1.1.1.215]	4	6	138	126	358	542	6	32	292	1080	146	466	36	2	236	182	0	36	54	18
K00091	dihydroflavonol-4-reductase [EC:1.1.1.219]	6	8	4	0	0	0	6	4	18	0	26	12	14	4	2	2	0	0	4	10
K00094	galactitol-1-phosphate 5-dehydrogenase [EC:1.1.1.251]	0	2	140	90	246	512	2	40	54	232	86	484	12	2	8	190	0	16	38	8
K00096	glycerol-1-phosphate dehydrogenase [NAD(P)] [EC:1.1.1.261]	262	38	4	4	4	32	370	354	14	8	18	14	60	434	134	180	66	52	112	146
K00097	4-hydroxythreonine-4-phosphate dehydrogenase [EC:1.1.1.262]	232	426	1596	1428	872	692	578	656	426	1428	354	850	380	696	1066	922	650	828	498	406
K00098	L-idonate 5-dehydrogenase [EC:1.1.1.264]	2	0	0	0	4	6	0	0	72	326	58	356	16	2	2	78	2	22	6	2
K00099	1-deoxy-D-xylulose-5-phosphate reductoisomerase [EC:1.1.1.267]	1044	756	1860	1310	832	1070	786	996	800	1368	826	1018	1018	1222	1458	1076	806	1040	802	1070
K00100	_	290	526	1438	1226	278	70	868	772	258	796	398	460	616	1540	936	646	604	936	524	684
K00100,ko:K01726	_	0	2	0	0	0	0	0	0	0	2	2	2	0	0	0	0	0	0	0	2
K00101	L-lactate dehydrogenase (cytochrome) [EC:1.1.2.3]	0	12	176	130	426	696	4	36	346	1538	168	638	18	0	288	206	0	36	42	36
K00102	D-lactate dehydrogenase (cytochrome) [EC:1.1.2.4]	4	4	0	0	0	4	6	2	0	2	0	2	0	0	0	0	2	2	2	2
K00104	glycolate oxidase [EC:1.1.3.15]	112	188	290	182	642	574	138	260	156	378	124	636	108	38	100	398	126	334	192	92
K00105	alpha-glycerophosphate oxidase [EC:1.1.3.21]	0	2	2	2	4	4	2	0	10	50	0	4	2	0	0	2	0	0	2	4
K00108	choline dehydrogenase [EC:1.1.99.1]	4	8	258	200	442	784	6	36	372	1512	232	726	40	2	352	264	2	20	62	18
K00111	glycerol-3-phosphate dehydrogenase [EC:1.1.5.3]	414	426	994	520	1212	1846	760	942	1094	2626	794	1732	310	870	1032	1036	362	210	366	472
K00112	glycerol-3-phosphate dehydrogenase subunit B [EC:1.1.5.3]	8	18	192	164	300	618	6	32	350	714	132	452	36	4	158	268	0	44	36	12
K00113	glycerol-3-phosphate dehydrogenase subunit C [EC:1.1.5.3]	6	26	162	134	222	424	8	38	258	522	202	370	34	4	198	176	0	24	48	20
K00114	alcohol dehydrogenase (cytochrome c) [EC:1.1.2.8]	0	0	4	0	0	0	2	0	4	6	0	0	0	2	0	4	0	0	0	0
K00116	malate dehydrogenase (quinone) [EC:1.1.5.4]	2	6	342	226	518	886	6	38	542	2030	298	856	56	4	502	310	2	28	96	28
K00117	quinoprotein glucose dehydrogenase [EC:1.1.5.2]	2	18	264	264	582	1150	12	64	560	2728	312	1000	32	4	422	404	0	42	72	28
K00119	_	0	0	10	0	4	0	2	2	2	6	0	4	0	2	0	2	0	2	2	2
K00121	S-(hydroxymethyl)glutathione dehydrogenase / alcohol dehydrogenase [EC:1.1.1.284 1.1.1.1]	2	4	160	130	342	660	6	34	378	1564	186	614	14	2	256	212	2	30	74	20
K00123	formate dehydrogenase, alpha subunit [EC:1.2.1.2]	280	142	1180	928	1956	3706	78	268	2138	5442	1054	3188	278	88	1550	1204	130	246	484	200
K00124	formate dehydrogenase, beta subunit [EC:1.2.1.2]	8	14	196	152	394	644	10	36	336	1020	176	576	24	0	214	240	4	48	56	14
K00125	formate dehydrogenase, beta subunit [EC:1.2.1.2]	0	0	4	10	0	0	0	0	0	0	0	0	0	2	0	4	6	2	0	2
K00127	formate dehydrogenase, gamma subunit [EC:1.2.1.2]	2	6	84	70	168	274	2	14	138	546	84	260	2	0	110	108	4	16	24	4
K00128	aldehyde dehydrogenase (NAD+) [EC:1.2.1.3]	212	102	188	124	290	78	74	182	248	1862	354	380	172	804	326	44	84	160	134	150
K00129	aldehyde dehydrogenase (NAD(P)+) [EC:1.2.1.5]	0	0	0	0	8	0	0	0	0	0	4	0	0	0	2	0	0	0	0	0
K00130	betaine-aldehyde dehydrogenase [EC:1.2.1.8]	12	18	230	224	474	556	22	36	318	1848	236	806	44	10	254	234	4	18	64	40
K00131	glyceraldehyde-3-phosphate dehydrogenase (NADP) [EC:1.2.1.9]	4	14	12	12	2	56	28	22	120	406	22	16	10	4	8	0	0	10	8	32
K00132	acetaldehyde dehydrogenase (acetylating) [EC:1.2.1.10]	2	26	46	24	68	8	6	10	16	14	14	26	2	4	6	32	4	22	8	2
K00133	aspartate-semialdehyde dehydrogenase [EC:1.2.1.11]	1664	1168	2746	1774	1052	1324	1528	1648	1152	1884	1188	1068	1508	1882	1602	1438	1212	1522	1506	1622
K00134	glyceraldehyde 3-phosphate dehydrogenase [EC:1.2.1.12]	1770	1538	2950	1666	1152	1388	1682	1578	1178	2622	1654	1320	1684	1814	1908	1610	1194	1436	1652	1766
K00135	succinate-semialdehyde dehydrogenase (NADP+) [EC:1.2.1.16]	10	16	286	296	590	1002	24	38	704	3158	364	862	94	6	744	292	2	32	80	84
K00137	aminobutyraldehyde dehydrogenase [EC:1.2.1.19]	2	2	184	172	276	576	6	24	340	638	164	526	12	0	204	236	2	26	28	12
K00138	aldehyde dehydrogenase [EC:1.2.1.-]	2	12	208	212	510	970	4	62	430	644	184	896	10	4	38	330	0	36	82	2
K00140	methylmalonate-semialdehyde dehydrogenase [EC:1.2.1.27]	8	26	50	56	176	8	12	8	162	2266	108	6	24	16	248	18	4	20	2	0
K00141	benzaldehyde dehydrogenase (NAD) [EC:1.2.1.28]	0	0	0	0	0	0	0	0	2	44	0	0	0	0	0	0	0	0	0	0
K00145	N-acetyl-gamma-glutamyl-phosphate/N-acetyl-gamma-aminoadipyl-phosphate reductase [EC:1.2.1.38 1.2.1.-]	1264	724	1716	1162	842	1002	1068	1242	866	1414	986	982	968	1190	1360	982	708	1372	890	978
K00146	phenylacetaldehyde dehydrogenase [EC:1.2.1.39]	0	6	116	66	232	516	10	26	256	1056	156	504	40	2	402	2	0	16	42	6
K00147	glutamate-5-semialdehyde dehydrogenase [EC:1.2.1.41]	1072	824	2318	1414	962	1176	1020	1168	904	1544	882	1062	1158	1472	1430	1122	760	1112	868	1010
K00148	glutathione-independent formaldehyde dehydrogenase [EC:1.2.1.46]	0	0	0	0	0	0	0	0	0	0	0	0	0	0	0	0	0	0	0	2
K00150	glyceraldehyde-3-phosphate dehydrogenase (NAD(P)) [EC:1.2.1.59]	0	40	8	0	0	0	2	0	0	0	0	0	0	2	0	0	0	0	0	8
K00151	5-carboxymethyl-2-hydroxymuconic-semialdehyde dehydrogenase [EC:1.2.1.60]	0	6	140	120	348	1206	10	64	236	1130	110	1022	24	0	246	2	0	2	98	0
K00153	S-(hydroxymethyl)mycothiol dehydrogenase [EC:1.1.1.306]	0	0	2	2	0	8	0	0	12	10	8	0	0	0	0	0	0	0	2	4
K00154	coniferyl-aldehyde dehydrogenase [EC:1.2.1.68]	0	6	0	2	0	2	0	2	6	1444	2	2	2	0	0	2	0	2	0	4
K00155	_	0	0	2	0	0	0	0	0	0	0	0	0	0	0	0	0	0	0	0	0
K00156	pyruvate dehydrogenase (quinone) [EC:1.2.5.1]	112	248	2472	1664	446	972	60	80	484	1322	408	646	184	66	568	392	736	272	140	80
K00158	pyruvate oxidase [EC:1.2.3.3]	8	4	8	8	6	8	4	6	172	32	0	0	8	18	6	12	0	4	10	20
K00161	pyruvate dehydrogenase E1 component subunit alpha [EC:1.2.4.1]	78	106	36	22	20	14	38	36	102	550	76	38	30	6	144	40	2	20	26	40
K00162	pyruvate dehydrogenase E1 component subunit beta [EC:1.2.4.1]	66	78	30	32	46	6	48	24	86	508	88	42	26	8	148	20	4	34	32	48
K00163	pyruvate dehydrogenase E1 component [EC:1.2.4.1]	6	18	348	292	650	1182	20	66	658	2894	364	1120	74	10	482	428	0	52	132	44
K00164	2-oxoglutarate dehydrogenase E1 component [EC:1.2.4.2]	138	174	372	280	918	1072	18	60	652	2700	354	1014	122	16	408	444	18	78	96	42
K00166	2-oxoisovalerate dehydrogenase E1 component, alpha subunit [EC:1.2.4.4]	0	0	0	0	2	0	0	0	0	2	0	0	0	0	0	0	0	0	0	0
K00167	2-oxoisovalerate dehydrogenase E1 component, beta subunit [EC:1.2.4.4]	0	0	0	0	2	0	0	0	0	4	0	0	2	0	0	0	0	0	0	0
K00169	pyruvate ferredoxin oxidoreductase, alpha subunit [EC:1.2.7.1]	222	124	58	58	24	42	84	248	10	0	562	46	64	24	36	136	32	32	24	16
K00170	pyruvate ferredoxin oxidoreductase, beta subunit [EC:1.2.7.1]	164	44	40	18	8	0	30	80	16	0	8	4	56	28	26	10	12	18	38	16
K00171	pyruvate ferredoxin oxidoreductase, delta subunit [EC:1.2.7.1]	4	0	4	8	0	0	0	2	0	4	4	0	2	0	8	0	0	2	2	8
K00172	pyruvate ferredoxin oxidoreductase, gamma subunit [EC:1.2.7.1]	120	52	6	12	6	6	54	130	2	2	92	8	20	6	24	46	6	16	20	14
K00174	2-oxoglutarate ferredoxin oxidoreductase subunit alpha [EC:1.2.7.3]	742	860	3598	2572	44	374	422	416	166	560	432	186	942	248	2164	1236	1210	1588	956	640
K00175	2-oxoglutarate ferredoxin oxidoreductase subunit beta [EC:1.2.7.3]	678	664	2198	1592	30	188	360	332	122	294	288	124	576	160	1338	876	678	1004	544	438
K00176	2-oxoglutarate ferredoxin oxidoreductase subunit delta [EC:1.2.7.3]	32	52	292	208	8	2	62	54	4	4	6	24	62	16	148	104	82	206	100	46
K00177	2-oxoglutarate ferredoxin oxidoreductase subunit gamma [EC:1.2.7.3]	290	220	660	484	16	0	194	126	20	10	68	52	158	66	342	264	204	308	172	120
K00179	indolepyruvate ferredoxin oxidoreductase, alpha subunit [EC:1.2.7.8]	832	796	2054	1300	484	26	358	594	142	20	28	60	782	612	1180	762	690	858	426	308
K00180	indolepyruvate ferredoxin oxidoreductase, beta subunit [EC:1.2.7.8]	236	252	870	510	150	0	92	154	30	4	6	24	218	232	420	298	266	360	128	90
K00183	molybdopterin oxidoreductase, molybdopterin binding subunit [EC:1.2.7.-]	0	4	4	0	0	0	2	2	12	0	16	2	0	0	0	0	2	12	0	4
K00184	molybdopterin oxidoreductase, iron-sulfur binding subunit [EC:1.2.7.-]	96	200	12	4	0	0	4	2	10	0	10	70	0	0	12	32	2	4	24	14
K00185	molybdopterin oxidoreductase, membrane subunit [EC:1.2.7.-]	56	84	110	2	0	0	0	0	6	2	2	40	16	2	16	12	14	12	14	14
K00186	2-oxoisovalerate ferredoxin oxidoreductase, alpha subunit [EC:1.2.7.7]	0	0	0	0	12	0	0	0	0	0	0	0	0	0	0	2	0	0	0	0
K00187	2-oxoisovalerate ferredoxin oxidoreductase, beta subunit [EC:1.2.7.7]	0	2	0	0	0	0	0	0	0	0	0	0	0	0	0	0	0	0	0	0
K00190	carbon monoxide dehydrogenase / acetyl-CoA synthase subunit beta [EC:1.2.7.4 1.2.99.2 2.3.1.169]	0	0	0	0	0	0	0	2	4	0	0	0	0	0	0	0	2	2	0	0
K00193	acetyl-CoA decarbonylase/synthase complex subunit beta [EC:2.3.1.-]	0	0	0	0	0	0	0	0	0	0	0	0	0	0	0	0	0	0	0	4
K00194	acetyl-CoA decarbonylase/synthase complex subunit delta	2	0	2	0	2	0	2	6	8	0	2	2	2	8	6	8	2	2	2	12
K00196	carbon-monoxide dehydrogenase iron sulfur subunit	0	2	0	0	0	0	0	0	0	0	0	0	0	0	0	0	0	0	0	0
K00197	acetyl-CoA decarbonylase/synthase complex subunit gamma [EC:2.1.1.-]	8	34	26	12	0	0	14	10	40	0	4	4	30	20	16	10	22	10	16	24
K00198	carbon-monoxide dehydrogenase catalytic subunit [EC:1.2.99.2]	48	162	400	168	590	794	56	78	408	752	620	194	148	180	62	44	130	90	80	142
K00208	enoyl-[acyl-carrier protein] reductase I [EC:1.3.1.9]	432	244	1180	826	180	370	234	166	236	790	136	412	326	108	770	540	346	458	308	212
K00210	prephenate dehydrogenase [EC:1.3.1.12]	22	60	702	548	0	4	10	12	2	0	2	8	48	22	106	102	152	96	28	32
K00215	dihydrodipicolinate reductase [EC:1.3.1.26]	698	634	1434	990	992	842	740	804	734	1150	1070	992	872	1274	1054	886	616	930	802	826
K00216	2,3-dihydro-2,3-dihydroxybenzoate dehydrogenase [EC:1.3.1.28]	0	2	100	66	184	406	2	22	174	508	80	338	14	0	120	118	0	4	28	18
K00217	maleylacetate reductase [EC:1.3.1.32]	0	0	0	0	2	0	0	0	0	0	0	0	0	0	0	0	0	0	0	0
K00219	2,4-dienoyl-CoA reductase (NADPH2) [EC:1.3.1.34]	6	16	376	314	670	1394	10	48	614	3056	286	1144	42	10	422	412	4	46	78	16
K00220	cyclohexadienyl dehydrogenase [EC:1.3.1.43]	0	0	2	0	0	0	0	0	0	2	0	0	0	0	0	0	0	0	0	2
K00220,ko:K00800	_	0	0	0	0	0	0	0	0	4	838	2	0	0	0	0	12	0	0	0	2
K00224	_	0	0	0	0	0	0	0	2	0	0	0	0	12	0	4	0	4	0	0	0
K00226	dihydroorotate oxidase [EC:1.3.3.1]	1270	758	3566	2458	874	1044	1016	1206	1020	1298	886	1028	1472	1786	1862	1300	1132	1802	1080	1308
K00228	coproporphyrinogen III oxidase [EC:1.3.3.3]	0	4	90	78	262	292	0	8	162	736	94	300	18	0	166	146	0	18	32	10
K00230	protoporphyrinogen oxidase [EC:1.3.3.4]	0	10	114	80	202	362	2	16	148	462	62	318	20	0	152	78	2	24	26	6
K00231	protoporphyrinogen oxidase [EC:1.3.3.4]	4	10	1090	554	10	364	18	6	160	316	240	54	32	2	54	24	94	30	14	16
K00232	acyl-CoA oxidase [EC:1.3.3.6]	0	0	0	0	0	0	0	0	0	2	2	0	0	0	0	4	0	0	0	0
K00239	succinate dehydrogenase flavoprotein subunit [EC:1.3.99.1]	1544	888	2812	1954	776	1082	1090	900	1032	2422	852	1214	1160	740	1718	1430	1104	2298	1056	1010
K00239,ko:K00244	_	0	0	2	0	0	0	0	0	0	4	0	2	0	0	0	0	0	0	0	0
K00240	succinate dehydrogenase iron-sulfur protein [EC:1.3.99.1]	586	274	1210	862	334	446	300	276	398	1010	442	380	502	336	772	532	508	656	404	466
K00241	succinate dehydrogenase cytochrome b-556 subunit	444	204	902	664	152	180	194	122	124	444	86	196	200	86	566	450	290	418	232	172
K00242	succinate dehydrogenase hydrophobic membrane anchor protein	0	2	44	36	80	148	0	14	62	276	60	126	4	0	44	62	0	12	10	10
K00243	hypothetical protein	364	244	1130	846	96	162	506	576	180	250	146	74	520	666	698	496	348	536	348	352
K00244	fumarate reductase flavoprotein subunit [EC:1.3.99.1]	62	132	448	330	672	976	74	116	666	1770	434	924	212	50	760	440	120	122	224	256
K00245	fumarate reductase iron-sulfur protein [EC:1.3.99.1]	12	32	166	96	224	448	10	22	142	472	148	344	34	2	114	140	20	36	42	12
K00246	fumarate reductase subunit C	2	6	70	70	140	282	8	10	106	310	64	224	10	0	64	96	2	22	20	8
K00247	fumarate reductase subunit D	0	4	42	34	100	220	0	16	100	296	46	116	12	0	122	46	0	4	2	4
K00248	butyryl-CoA dehydrogenase [EC:1.3.99.2]	798	920	608	476	180	52	834	872	132	30	186	198	620	892	394	556	442	358	606	754
K00249	acyl-CoA dehydrogenase [EC:1.3.99.3]	4	0	2	10	2	6	6	2	14	1014	2	4	2	2	2	10	6	4	6	6
K00252	glutaryl-CoA dehydrogenase [EC:1.3.99.7]	2	0	4	2	0	0	0	0	4	528	0	0	4	0	0	4	0	0	0	2
K00253	isovaleryl-CoA dehydrogenase [EC:1.3.99.10]	0	0	2	0	2	0	0	0	6	368	2	2	0	0	0	0	0	2	0	4
K00255	long-chain-acyl-CoA dehydrogenase [EC:1.3.99.13]	0	0	4	0	0	0	0	0	6	222	0	0	2	0	2	4	0	0	0	0
K00256	isoquinoline 1-oxidoreductase [EC:1.3.99.16]	0	0	0	0	2	2	0	0	0	10	2	0	0	0	0	0	0	0	0	0
K00257	_	118	248	1408	1238	14	8	150	166	54	3832	12	20	454	148	1156	482	426	820	244	172
K00259	alanine dehydrogenase [EC:1.4.1.1]	406	226	1364	1014	0	8	240	258	80	16	108	34	364	100	796	456	520	780	180	108
K00260	glutamate dehydrogenase [EC:1.4.1.2]	4	6	10	0	2	4	8	10	20	0	8	8	2	0	4	4	0	2	8	6
K00261	glutamate dehydrogenase (NAD(P)+) [EC:1.4.1.3]	22	34	110	60	240	234	10	12	166	1314	268	58	28	10	168	0	22	14	12	6
K00262	glutamate dehydrogenase (NADP+) [EC:1.4.1.4]	2166	2094	5048	3218	1222	810	2260	2230	1146	1260	1376	1112	2402	2648	3058	2304	2080	2966	2174	2628
K00263	leucine dehydrogenase [EC:1.4.1.9]	0	0	0	0	0	0	0	0	0	0	2	0	0	0	0	0	0	0	0	0
K00265	glutamate synthase (NADPH/NADH) large chain [EC:1.4.1.13 1.4.1.14]	2520	1214	2522	2408	1638	1670	1318	1078	1724	4582	1174	2430	2056	1350	3948	2632	2248	2914	1750	1934
K00266	glutamate synthase (NADPH/NADH) small chain [EC:1.4.1.13 1.4.1.14]	3884	2884	5694	3678	1828	1722	3464	3530	1358	2384	2124	1542	3474	3978	4010	3072	2370	3204	2776	3408
K00273	D-amino-acid oxidase [EC:1.4.3.3]	0	0	0	0	0	0	0	0	0	0	0	0	0	0	2	0	0	0	0	0
K00274	monoamine oxidase [EC:1.4.3.4]	0	0	4	4	0	0	0	0	12	4	4	2	0	0	0	0	2	0	0	0
K00275	pyridoxamine 5'-phosphate oxidase [EC:1.4.3.5]	26	72	954	588	156	298	16	24	146	528	80	332	74	18	206	176	162	66	38	30
K00276	primary-amine oxidase [EC:1.4.3.21]	2	6	110	120	446	1162	18	36	438	1296	146	1088	36	0	340	0	0	8	64	26
K00278	L-aspartate oxidase [EC:1.4.3.16]	1504	862	2868	1774	946	1070	1618	1750	750	1532	720	1156	1146	1736	1910	1406	910	2058	838	1020
K00280	lysyl oxidase-like protein 2/3/4 [EC:1.4.3.-]	0	0	2	0	0	0	0	0	2	0	0	0	0	2	0	0	0	0	0	0
K00281	glycine dehydrogenase [EC:1.4.4.2]	422	686	3702	2524	898	1522	154	272	882	1972	528	1586	680	192	2322	1734	1000	1246	768	538
K00282	glycine dehydrogenase subunit 1 [EC:1.4.4.2]	38	344	124	60	394	0	98	148	6	8	70	92	22	54	20	46	38	298	32	16
K00283	glycine dehydrogenase subunit 2 [EC:1.4.4.2]	92	410	134	114	544	10	164	190	22	10	64	78	26	42	54	66	46	322	56	28
K00284	glutamate synthase (ferredoxin) [EC:1.4.7.1]	2992	1884	2140	628	1546	1744	3102	3260	736	1568	2548	684	2590	4424	1770	1760	1124	1058	1862	2666
K00285	D-amino-acid dehydrogenase [EC:1.4.99.1]	2	6	298	172	404	650	12	24	362	1644	228	632	24	4	414	254	2	28	58	18
K00286	pyrroline-5-carboxylate reductase [EC:1.5.1.2]	394	378	1282	1206	598	746	484	636	676	1452	612	778	678	886	1038	674	528	710	494	642
K00287	dihydrofolate reductase [EC:1.5.1.3]	196	154	678	494	324	374	302	314	346	840	312	486	482	570	720	344	268	414	280	442
K00290	saccharopine dehydrogenase (NAD+, L-lysine forming) [EC:1.5.1.7]	986	1104	2194	1306	136	334	1482	1450	352	32	806	216	1434	1734	1278	986	1028	1354	1314	1482
K00294	1-pyrroline-5-carboxylate dehydrogenase [EC:1.5.1.12]	36	76	152	86	0	0	16	30	0	0	2	2	64	2	92	4	248	28	22	8
K00297	methylenetetrahydrofolate reductase (NADPH) [EC:1.5.1.20]	514	432	1530	1058	824	626	636	680	550	1314	308	668	816	650	1484	926	590	960	676	596
K00298	N5-(carboxyethyl)ornithine synthase [EC:1.5.1.24]	6	0	0	0	0	0	0	0	0	0	0	0	0	2	0	0	0	0	0	0
K00299	FMN reductase [EC:1.5.1.29]	0	2	92	42	112	266	6	18	156	642	62	254	6	2	210	118	4	4	24	10
K00302	sarcosine oxidase, subunit alpha [EC:1.5.3.1]	2	32	20	8	4	24	4	10	2	0	98	10	6	2	0	8	4	6	12	8
K00303	sarcosine oxidase, subunit beta [EC:1.5.3.1]	52	30	6	12	0	0	30	52	2	2	4	0	110	76	8	6	0	22	40	64
K00305	sarcosine oxidase, subunit gamma [EC:1.5.3.1]	0	0	0	0	0	0	0	0	0	2	0	0	0	0	0	0	0	0	0	0
K00309	_	0	0	0	0	0	6	0	0	14	0	0	4	0	2	0	0	0	2	0	4
K00311	electron-transferring-flavoprotein dehydrogenase [EC:1.5.5.1]	0	0	4	2	2	0	0	2	18	660	2	0	4	2	2	8	4	0	2	0
K00313	electron transfer flavoprotein-quinone oxidoreductase [EC:1.5.5.-]	8	16	506	434	1008	1944	28	88	930	1756	460	1710	64	8	72	684	36	70	180	94
K00315	dimethylglycine dehydrogenase [EC:1.5.99.2]	0	2	2	0	0	0	0	0	0	0	0	0	0	0	0	0	0	0	0	2
K00316	spermidine dehydrogenase [EC:1.5.99.6]	0	0	0	0	0	0	0	0	64	32	4	2	0	0	0	0	0	0	0	0
K00318	proline dehydrogenase [EC:1.5.99.8]	16	42	4	2	2	0	6	2	2	2	0	2	28	0	66	2	212	24	10	4
K00322	NAD(P) transhydrogenase [EC:1.6.1.1]	2	2	220	184	526	898	4	34	418	1650	250	726	36	0	300	260	0	50	66	12
K00324	NAD(P) transhydrogenase subunit alpha [EC:1.6.1.2]	18	28	334	186	620	820	22	28	604	1446	354	972	324	324	320	310	220	220	270	356
K00325	NAD(P) transhydrogenase subunit beta [EC:1.6.1.2]	22	26	214	126	484	438	10	20	432	1184	278	578	346	310	260	202	182	252	210	300
K00329	NADH dehydrogenase [EC:1.6.5.3]	2	2	4	2	0	0	0	0	0	0	0	0	0	0	0	0	0	0	0	0
K00329,ko:K00356	_	0	0	0	0	0	0	0	0	2	0	0	0	0	0	0	0	0	0	0	0
K00330	NADH dehydrogenase I subunit A [EC:1.6.5.3]	130	74	632	384	150	302	104	94	138	402	84	300	100	22	296	286	94	160	128	72
K00331	NADH dehydrogenase I subunit B [EC:1.6.5.3]	116	118	770	636	200	312	56	68	164	648	150	336	176	46	426	366	162	306	214	152
K00332	NADH dehydrogenase I subunit C [EC:1.6.5.3]	32	28	8	0	14	4	2	0	8	8	14	10	2	0	0	8	2	0	0	4
K00333	NADH dehydrogenase I subunit D [EC:1.6.5.3]	46	78	18	4	2	0	4	2	4	8	54	48	2	2	2	26	0	4	8	2
K00334	NADH dehydrogenase I subunit E [EC:1.6.5.3]	118	298	394	326	290	142	80	78	188	432	184	236	200	96	374	160	166	226	118	66
K00335	NADH dehydrogenase I subunit F [EC:1.6.5.3]	544	1308	1220	1116	1080	510	460	416	738	1308	1054	920	386	282	666	568	716	732	414	372
K00336	NADH dehydrogenase I subunit G [EC:1.6.5.3]	662	1070	1556	1264	1362	1508	426	614	902	3060	1020	1322	608	644	930	736	668	416	416	320
K00337	NADH dehydrogenase I subunit H [EC:1.6.5.3]	478	288	1384	1000	220	354	254	228	204	926	200	426	330	114	804	694	238	558	340	224
K00338	NADH dehydrogenase I subunit I [EC:1.6.5.3]	182	86	550	496	144	236	104	102	150	456	118	316	144	48	376	252	94	228	152	74
K00339	NADH dehydrogenase I subunit J [EC:1.6.5.3]	148	120	568	506	82	140	66	74	88	402	66	140	186	44	394	262	144	240	108	102
K00340	NADH dehydrogenase I subunit K [EC:1.6.5.3]	82	88	474	320	112	120	44	36	56	230	38	126	90	32	220	172	68	152	92	86
K00341	NADH dehydrogenase I subunit L [EC:1.6.5.3]	688	418	2592	1794	508	732	430	372	460	1776	342	846	592	154	1604	1146	426	978	632	418
K00342	NADH dehydrogenase I subunit M [EC:1.6.5.3]	544	338	2118	1416	424	850	304	306	436	1644	260	854	486	142	1176	992	432	886	522	344
K00343	NADH dehydrogenase I subunit N [EC:1.6.5.3]	440	288	1878	1334	430	782	194	226	402	1360	210	702	416	144	1092	914	362	748	432	226
K00344	NADPH2:quinone reductase [EC:1.6.5.5]	6	8	172	132	376	638	16	36	376	1186	214	668	30	10	270	256	0	36	42	16
K00346	Na+-transporting NADH:ubiquinone oxidoreductase subunit A [EC:1.6.5.-]	224	208	1556	1060	66	12	170	148	50	370	48	16	364	96	1066	508	520	596	316	216
K00347	Na+-transporting NADH:ubiquinone oxidoreductase subunit B [EC:1.6.5.-]	428	196	1386	872	44	4	242	236	48	344	46	18	272	118	916	452	406	530	292	232
K00348	Na+-transporting NADH:ubiquinone oxidoreductase subunit C [EC:1.6.5.-]	110	100	696	446	22	0	38	42	48	222	26	18	170	42	544	256	184	286	144	94
K00349	Na+-transporting NADH:ubiquinone oxidoreductase subunit D [EC:1.6.5.-]	288	128	798	514	16	4	174	174	34	166	30	22	162	50	492	276	194	302	200	104
K00350	Na+-transporting NADH:ubiquinone oxidoreductase subunit E [EC:1.6.5.-]	268	96	732	498	16	0	174	128	34	278	36	6	162	32	456	264	226	270	152	106
K00351	Na+-transporting NADH:ubiquinone oxidoreductase subunit F [EC:1.6.5.-]	620	232	1520	892	38	6	356	248	38	356	46	26	340	98	1022	484	448	658	266	198
K00355	NAD(P)H dehydrogenase (quinone) [EC:1.6.5.2]	2	0	28	16	22	0	0	0	48	660	44	0	12	6	98	0	4	0	2	0
K00356	NADH dehydrogenase [EC:1.6.99.3]	2	4	6	0	8	8	0	0	6	30	10	6	0	12	0	0	0	0	0	2
K00358	_	10	14	234	258	56	308	6	16	64	304	16	106	80	32	52	78	102	84	34	24
K00359	NADH oxidase [EC:1.6.-.-]	4	20	20	4	52	8	60	54	90	40	98	30	6	0	8	12	16	44	12	8
K00362	nitrite reductase (NAD(P)H) large subunit [EC:1.7.1.4]	6	16	470	374	804	1270	16	52	872	3520	516	1150	84	4	1156	496	4	66	102	42
K00363	nitrite reductase (NAD(P)H) small subunit [EC:1.7.1.4]	2	4	52	42	98	218	2	12	72	252	62	150	14	0	92	54	0	8	18	6
K00364	GMP reductase [EC:1.7.1.7]	6	8	240	184	346	948	20	40	412	1028	332	638	64	10	202	198	36	50	48	36
K00366	ferredoxin-nitrite reductase [EC:1.7.7.1]	10	0	88	60	12	318	2	4	190	444	226	84	14	8	38	10	38	14	34	8
K00368	nitrite reductase (NO-forming) [EC:1.7.2.1]	4	0	8	8	2	14	0	0	46	42	28	4	10	0	4	4	0	4	0	34
K00370	nitrate reductase 1, alpha subunit [EC:1.7.99.4]	30	38	780	612	1184	2838	28	110	1328	3100	1032	2016	104	14	632	826	34	88	182	92
K00371	nitrate reductase 1, beta subunit [EC:1.7.99.4]	4	24	262	232	428	978	18	44	500	1144	432	792	68	6	310	312	40	44	72	42
K00372	nitrate reductase catalytic subunit [EC:1.7.99.4]	4	12	54	62	202	12	2	4	208	1488	158	40	32	2	350	6	6	20	4	20
K00373	nitrate reductase 1, delta subunit [EC:1.7.99.4]	2	4	128	96	146	400	0	14	244	528	148	264	20	0	122	130	4	18	22	12
K00374	nitrate reductase 1, gamma subunit [EC:1.7.99.4]	2	2	122	116	196	458	8	8	202	608	176	306	14	0	118	118	0	16	20	16
K00375	GntR family transcriptional regulator / MocR family aminotransferase	566	232	376	340	648	76	678	862	388	4104	364	430	346	1124	1230	328	74	102	166	270
K00376	nitrous-oxide reductase [EC:1.7.99.6]	2	0	2	2	0	0	0	0	0	2	0	0	6	0	0	2	28	8	0	2
K00378	hydroxylamine reductase [EC:1.7.-.-]	1262	1416	3074	2020	848	1374	1798	2364	932	1422	1674	1070	1582	2316	2010	1624	1154	1670	1390	1540
K00380	sulfite reductase (NADPH) flavoprotein alpha-component [EC:1.8.1.2]	76	102	304	260	630	1220	14	46	670	2296	290	950	56	4	368	376	0	34	60	48
K00381	sulfite reductase (NADPH) hemoprotein beta-component [EC:1.8.1.2]	2	4	148	188	466	656	6	40	430	1458	222	634	24	6	240	232	2	32	54	22
K00382	dihydrolipoamide dehydrogenase [EC:1.8.1.4]	358	630	3402	2516	908	908	208	254	854	3106	826	952	870	592	1852	1168	1176	1196	670	690
K00383	glutathione reductase (NADPH) [EC:1.8.1.7]	16	20	248	256	448	802	42	82	472	1120	204	778	50	8	352	292	6	110	76	78
K00384	thioredoxin reductase (NADPH) [EC:1.8.1.9]	666	560	2008	1230	1548	828	1138	970	852	1164	1036	1298	1026	2700	1246	992	1296	1280	920	1546
K00385	anaerobic sulfite reductase subunit C [EC:1.8.1.-]	4	20	76	38	356	20	16	18	114	32	352	102	12	18	26	26	60	30	24	28
K00386	_	0	0	0	0	0	0	0	2	10	0	0	0	2	0	0	0	4	0	2	4
K00389	putative membrane protein	0	2	352	228	186	286	6	16	138	354	66	184	20	2	102	74	30	22	20	8
K00390	phosphoadenosine phosphosulfate reductase [EC:1.8.4.8]	24	60	114	76	194	450	40	62	152	832	132	390	20	10	184	124	0	22	40	24
K00392	sulfite reductase (ferredoxin) [EC:1.8.7.1]	0	0	2	0	2	0	0	0	8	2	4	0	2	6	0	0	2	0	2	4
K00394	adenylylsulfate reductase, subunit A [EC:1.8.99.2]	526	460	122	60	4	56	752	824	128	18	14	10	688	1290	352	388	86	132	304	550
K00395	adenylylsulfate reductase, subunit B [EC:1.8.99.2]	2	6	0	0	0	0	0	0	0	0	0	0	6	0	0	8	0	0	6	0
K00397	anaerobic dimethyl sulfoxide reductase [EC:1.8.99.-]	0	0	0	0	2	0	0	0	0	0	0	0	0	0	0	0	2	0	0	0
K00400	methyl coenzyme M reductase system, component A2	0	6	0	0	0	0	0	0	0	0	0	0	0	0	0	0	0	0	0	0
K00404	cb-type cytochrome c oxidase subunit I [EC:1.9.3.1]	0	0	6	2	0	0	2	0	6	2	0	0	6	0	2	2	2	0	0	4
K00405	cb-type cytochrome c oxidase subunit II [EC:1.9.3.1]	0	0	0	0	0	0	0	0	2	0	0	0	0	0	0	0	0	0	0	2
K00406	cb-type cytochrome c oxidase subunit III [EC:1.9.3.1]	0	0	0	4	2	2	0	0	0	0	0	0	0	0	4	0	0	2	0	0
K00410	_	0	0	0	0	2	0	0	0	0	0	0	0	0	2	0	0	0	0	0	0
K00411	ubiquinol-cytochrome c reductase iron-sulfur subunit [EC:1.10.2.2]	0	0	2	0	0	0	0	0	12	18	4	2	0	0	0	0	0	0	0	0
K00412	ubiquinol-cytochrome c reductase cytochrome b subunit [EC:1.10.2.2]	0	0	6	0	0	0	2	2	46	26	4	2	0	0	0	0	0	0	0	2
K00413	ubiquinol-cytochrome c reductase cytochrome c1 subunit [EC:1.10.2.2]	0	2	0	0	0	0	2	0	0	0	0	0	0	0	0	0	0	0	0	2
K00425	cytochrome bd-I oxidase subunit I [EC:1.10.3.-]	528	356	2324	1674	874	1700	338	362	1140	3112	688	1498	554	148	1490	1184	568	834	462	220
K00426	cytochrome bd-I oxidase subunit II [EC:1.10.3.-]	450	242	1576	1118	534	996	206	234	908	2030	450	846	396	108	1076	818	420	620	346	226
K00427	L-lactate permease	2	6	294	218	678	1020	20	60	490	2028	306	884	44	0	392	414	2	52	78	30
K00428	cytochrome c peroxidase [EC:1.11.1.5]	130	190	1222	1016	260	502	24	38	228	678	60	512	74	8	132	290	314	100	104	94
K00432	glutathione peroxidase [EC:1.11.1.9]	202	52	804	600	128	318	154	106	268	768	206	198	150	46	532	210	132	242	76	52
K00433	chloride peroxidase [EC:1.11.1.10]	0	0	14	16	20	16	4	12	48	572	46	2	8	0	164	0	0	8	2	2
K00436	hydrogen dehydrogenase [EC:1.12.1.2]	0	0	0	0	2	0	0	0	4	0	0	0	0	0	0	0	0	0	0	0
K00437	cytochrome-c3 hydrogenase [EC:1.12.2.1]	0	0	0	0	0	0	0	2	6	0	2	2	0	0	0	0	0	0	0	0
K00441	coenzyme F420 hydrogenase beta subunit [EC:1.12.98.1]	0	2	6	0	0	0	0	0	0	0	0	0	2	0	0	0	0	0	0	0
K00443	coenzyme F420 hydrogenase gamma subunit [EC:1.12.98.1]	4	4	0	0	0	0	0	0	0	0	0	0	2	0	0	0	0	0	0	0
K00446	catechol 2,3-dioxygenase [EC:1.13.11.2]	2	0	2	0	0	0	0	0	0	2	0	0	0	0	0	0	0	0	0	0
K00448	protocatechuate 3,4-dioxygenase, alpha subunit [EC:1.13.11.3]	0	0	12	8	16	2	2	0	22	304	32	2	4	0	90	0	2	2	0	0
K00449	protocatechuate 3,4-dioxygenase, beta subunit [EC:1.13.11.3]	0	0	8	6	14	2	2	0	26	430	30	0	10	0	88	0	0	4	0	0
K00450	gentisate 1,2-dioxygenase [EC:1.13.11.4]	0	0	6	20	6	0	4	6	68	322	88	42	42	6	10	2	16	28	12	6
K00451	homogentisate 1,2-dioxygenase [EC:1.13.11.5]	0	0	0	4	0	0	2	0	4	0	0	0	0	0	0	0	0	2	0	0
K00453	tryptophan 2,3-dioxygenase [EC:1.13.11.11]	0	0	0	0	2	0	0	2	0	0	0	0	0	0	0	0	0	0	0	0
K00455	3,4-dihydroxyphenylacetate 2,3-dioxygenase [EC:1.13.11.15]	4	8	84	42	228	774	12	28	146	780	74	662	12	0	200	0	0	4	68	0
K00457	4-hydroxyphenylpyruvate dioxygenase [EC:1.13.11.27]	4	0	40	18	46	6	0	2	66	826	84	0	28	0	248	8	0	8	0	0
K00459	nitronate monooxygenase [EC:1.13.12.16]	4	6	24	14	24	10	6	2	60	788	26	12	12	4	138	4	0	2	2	8
K00470	_	0	0	0	0	0	0	0	0	0	24	2	0	0	0	0	2	0	0	0	0
K00471	gamma-butyrobetaine dioxygenase [EC:1.14.11.1]	0	0	0	0	0	0	0	0	0	2	0	0	0	0	0	0	0	0	0	0
K00472	prolyl 4-hydroxylase [EC:1.14.11.2]	0	0	4	0	0	0	0	0	0	0	0	0	0	0	0	2	0	0	0	0
K00476	aspartate beta-hydroxylase [EC:1.14.11.16]	0	0	2	0	0	0	0	0	0	0	2	0	0	0	0	0	0	0	0	0
K00479	Rieske 2Fe-2S family protein	0	0	0	4	0	0	0	0	0	0	0	0	0	0	0	2	0	2	0	0
K00480	salicylate hydroxylase [EC:1.14.13.1]	0	0	0	2	4	4	2	0	48	342	100	6	0	0	14	2	0	2	0	0
K00481	p-hydroxybenzoate 3-monooxygenase [EC:1.14.13.2]	0	0	44	12	40	6	0	0	58	738	60	0	10	0	226	0	0	4	0	0
K00481,ko:K01031	_	0	0	0	0	0	0	0	0	0	0	0	0	0	0	0	0	0	2	0	0
K00483	4-hydroxyphenylacetate-3-hydroxylase large chain [EC:1.14.13.3]	6	4	68	50	914	568	10	48	210	888	98	586	26	2	264	12	6	10	54	0
K00484	4-hydroxyphenylacetate-3-hydroxylase small chain [EC:1.14.13.3]	0	2	38	24	120	340	2	16	86	618	46	432	6	0	96	0	0	6	16	2
K00486	kynurenine 3-monooxygenase [EC:1.14.13.9]	0	0	0	0	0	0	0	0	2	0	0	0	0	0	0	2	0	0	0	0
K00491	nitric-oxide synthase, bacterial [EC:1.14.13.39]	0	0	0	0	2	0	0	0	0	0	0	0	0	0	0	2	0	0	0	0
K00492	_	0	0	0	0	0	0	0	0	6	738	0	0	0	0	0	2	0	0	0	2
K00492,ko:K01066	_	0	0	0	0	0	0	0	0	0	2	0	0	0	0	0	0	0	2	0	0
K00493	unspecific monooxygenase [EC:1.14.14.1]	0	4	2	0	0	0	0	0	0	0	0	0	0	0	0	0	0	0	0	0
K00496	alkane 1-monooxygenase [EC:1.14.15.3]	0	2	2	0	2	0	0	0	0	270	0	0	0	0	2	0	2	0	0	4
K00499	choline monooxygenase [EC:1.14.15.7]	0	0	2	0	0	0	0	0	0	0	0	0	0	0	0	0	0	0	0	0
K00500	phenylalanine-4-hydroxylase [EC:1.14.16.1]	0	0	0	0	0	0	0	0	4	2	0	0	0	0	0	0	0	0	0	0
K00507	stearoyl-CoA desaturase (delta-9 desaturase) [EC:1.14.19.1]	2	0	2	0	0	0	0	0	6	780	2	0	0	0	2	2	0	0	0	0
K00508	linoleoyl-CoA desaturase [EC:1.14.19.3]	0	0	0	0	2	4	0	0	0	224	0	0	2	0	0	4	0	0	0	0
K00510	heme oxygenase [EC:1.14.99.3]	0	0	4	4	0	0	0	0	16	2	4	4	0	0	0	0	0	2	0	2
K00517	_	0	2	6	0	12	46	2	4	46	48	24	40	0	0	4	18	2	6	6	14
K00518	superoxide dismutase [EC:1.15.1.1]	4	0	0	0	0	0	0	2	0	0	0	0	0	0	0	0	0	0	2	10
K00519	_	8	0	0	0	0	0	2	6	0	0	0	0	0	0	0	0	0	0	0	0
K00520	mercuric reductase [EC:1.16.1.1]	0	4	62	108	74	150	8	4	64	14	14	4	16	2	38	14	2	0	166	52
K00523	CDP-4-dehydro-6-deoxyglucose reductase [EC:1.17.1.1]	0	0	0	0	0	0	2	0	10	0	0	10	0	0	2	0	0	0	0	0
K00525	ribonucleoside-diphosphate reductase alpha chain [EC:1.17.4.1]	982	1858	8126	4860	2542	3166	1200	1066	2036	4672	2684	2844	2350	1930	4048	2626	2226	2986	1916	1972
K00526	ribonucleoside-diphosphate reductase beta chain [EC:1.17.4.1]	254	718	2448	1350	1176	1452	414	358	910	2172	1412	1382	912	1042	1158	746	712	774	586	708
K00527	ribonucleoside-triphosphate reductase [EC:1.17.4.2]	5274	4630	6916	4276	3240	2646	4450	4462	2712	2524	4158	2490	4402	4656	4976	3430	3372	4410	4146	4268
K00528	ferredoxin--NADP+ reductase [EC:1.18.1.2]	608	642	748	428	882	762	790	828	866	1410	762	848	1012	1530	690	654	578	664	698	1076
K00529	ferredoxin--NAD+ reductase [EC:1.18.1.3]	2	8	156	84	158	498	4	22	190	732	128	542	36	2	134	242	0	6	28	12
K00531	nitrogenase [EC:1.18.6.1]	0	0	8	0	0	0	0	0	0	0	0	0	0	0	0	0	0	0	0	0
K00532	ferredoxin hydrogenase [EC:1.12.7.2]	4	12	16	12	4	2	2	2	54	8	18	28	8	4	4	8	8	14	10	6
K00533	ferredoxin hydrogenase large subunit [EC:1.12.7.2]	128	94	30	32	32	6	588	610	36	14	16	4	334	862	216	194	2	98	152	326
K00534	ferredoxin hydrogenase small subunit [EC:1.12.7.2]	4	2	6	0	0	0	2	2	0	0	0	0	0	0	0	2	0	2	2	0
K00537	arsenate reductase [EC:1.20.4.1]	22	76	228	162	276	450	68	78	260	862	202	290	60	26	292	208	20	22	58	38
K00540	_	138	246	2802	2270	1866	2662	204	226	1466	2414	624	2322	776	526	1510	1490	886	1106	690	532
K00547	homocysteine S-methyltransferase [EC:2.1.1.10]	354	104	128	182	30	228	164	234	440	496	234	30	274	458	266	58	102	78	170	236
K00548	5-methyltetrahydrofolate--homocysteine methyltransferase [EC:2.1.1.13]	1664	1216	4280	3136	1856	3128	1812	2082	1674	5222	1392	2528	1700	2292	3296	2734	1340	2044	1632	1582
K00549	5-methyltetrahydropteroyltriglutamate--homocysteine methyltransferase [EC:2.1.1.14]	542	456	590	482	1020	1380	348	430	1234	2816	1044	1486	946	1058	1070	460	284	486	584	760
K00551	phosphatidylethanolamine N-methyltransferase [EC:2.1.1.17]	0	0	2	0	0	0	0	0	0	2	0	0	0	0	0	0	0	2	0	0
K00554	tRNA (guanine-N1-)-methyltransferase [EC:2.1.1.31]	714	522	1190	858	544	702	420	456	670	950	540	642	648	590	810	578	522	648	552	540
K00555	tRNA (guanine-N2-)-methyltransferase [EC:2.1.1.32]	0	0	0	0	0	0	0	0	0	0	0	0	0	0	0	0	0	0	2	0
K00556	tRNA (guanosine-2'-O-)-methyltransferase [EC:2.1.1.34]	16	10	130	122	216	306	10	36	188	610	120	304	26	2	160	150	2	16	38	12
K00557	tRNA (uracil-5-)-methyltransferase [EC:2.1.1.35]	0	2	184	142	334	544	10	28	292	1252	156	524	32	0	238	158	2	36	42	22
K00558	DNA (cytosine-5-)-methyltransferase [EC:2.1.1.37]	1620	1928	2368	970	916	924	974	1322	1286	1052	894	1252	1382	804	1250	1248	606	464	1250	1114
K00560	thymidylate synthase [EC:2.1.1.45]	568	632	1320	976	594	762	676	736	800	1276	604	740	740	986	1034	710	572	776	610	742
K00561	23S rRNA (adenine2085-N6)-dimethyltransferase [EC:2.1.1.184]	182	194	522	70	24	38	220	202	394	10	254	112	214	180	114	150	264	308	168	246
K00563	23S rRNA (guanine745-N1)-methyltransferase [EC:2.1.1.187]	16	74	128	126	274	394	54	48	254	694	118	370	44	40	142	144	48	28	42	56
K00564	ribosomal RNA small subunit methyltransferase C [EC:2.1.1.172]	4	8	204	146	322	612	26	58	334	1178	194	580	42	2	188	202	0	16	60	36
K00566	tRNA-specific 2-thiouridylase [EC:2.8.1.-]	1232	896	4316	3170	582	826	1088	1234	686	1224	612	764	1362	1128	2656	1832	1060	1886	1224	1094
K00567	methylated-DNA-[protein]-cysteine S-methyltransferase [EC:2.1.1.63]	108	164	712	566	292	316	100	98	260	648	324	404	318	350	446	220	230	372	176	192
K00567,ko:K01247	_	2	0	0	0	0	0	0	0	0	0	0	0	0	0	0	0	0	0	0	0
K00568	3-demethylubiquinone-9 3-methyltransferase [EC:2.1.1.- 2.1.1.64]	0	2	120	90	218	318	2	6	212	746	80	330	10	2	164	166	0	14	36	14
K00569	thiopurine S-methyltransferase [EC:2.1.1.67]	0	4	0	0	0	0	0	0	0	2	0	0	0	0	0	0	0	0	0	0
K00571	site-specific DNA-methyltransferase (adenine-specific) [EC:2.1.1.72]	24	40	24	12	48	70	170	128	52	652	74	36	44	12	342	162	4	12	208	100
K00571,ko:K03427	_	2	0	0	0	0	0	0	0	0	0	0	0	0	0	0	0	0	0	0	0
K00573	protein-L-isoaspartate(D-aspartate) O-methyltransferase [EC:2.1.1.77]	6	14	50	56	102	176	0	10	118	286	66	124	10	0	120	60	2	8	22	8
K00574	cyclopropane-fatty-acyl-phospholipid synthase [EC:2.1.1.79]	6	30	418	242	776	690	104	136	532	1214	602	800	100	486	432	222	110	346	126	100
K00575	chemotaxis protein methyltransferase CheR [EC:2.1.1.80]	238	82	114	114	308	410	290	406	182	280	126	414	118	430	126	308	8	44	106	150
K00579	tetrahydromethanopterin S-methyltransferase subunit C [EC:2.1.1.86]	0	0	0	0	0	0	0	0	0	0	0	0	0	0	0	0	0	0	2	2
K00588	caffeoyl-CoA O-methyltransferase [EC:2.1.1.104]	0	2	0	0	0	0	0	0	0	0	0	0	2	0	0	0	0	0	0	0
K00590	site-specific DNA-methyltransferase (cytosine-N4-specific) [EC:2.1.1.113]	0	0	0	0	0	0	0	0	2	4	0	0	0	0	0	0	10	0	2	0
K00595	precorrin-6Y C5,15-methyltransferase / precorrin-8W decarboxylase [EC:2.1.1.132 1.-.-.-]	174	166	1022	522	2	4	564	658	26	2	44	30	270	776	744	490	214	428	164	252
K00596	2,2-dialkylglycine decarboxylase (pyruvate) [EC:4.1.1.64]	0	0	0	0	0	0	0	0	0	4	0	0	0	0	0	0	0	0	0	0
K00598	trans-aconitate 2-methyltransferase [EC:2.1.1.144]	0	4	160	102	242	346	10	14	158	432	182	498	50	304	132	126	48	52	50	46
K00599	_	556	502	1694	1276	696	132	1244	1390	564	996	394	434	1174	1876	1118	848	742	950	936	1296
K00600	glycine hydroxymethyltransferase [EC:2.1.2.1]	1610	1062	2398	1628	1216	832	1736	1878	882	1480	958	728	1530	1496	1608	1192	834	2260	1276	1384
K00602	phosphoribosylaminoimidazolecarboxamide formyltransferase / IMP cyclohydrolase [EC:2.1.2.3 3.5.4.10]	2150	1750	3878	2576	1268	1866	1946	1968	1576	2622	1230	1478	1982	1970	2118	2250	1580	2252	1930	2162
K00603	glutamate formiminotransferase [EC:2.1.2.5]	102	336	1096	864	0	2	38	100	24	2	70	62	242	100	742	406	316	488	146	80
K00604	methionyl-tRNA formyltransferase [EC:2.1.2.9]	524	490	1550	1252	700	874	710	714	646	1432	694	836	730	1136	1078	936	572	840	610	718
K00605	aminomethyltransferase [EC:2.1.2.10]	270	750	1430	1004	590	658	216	228	356	800	244	652	312	120	994	702	414	706	380	250
K00606	3-methyl-2-oxobutanoate hydroxymethyltransferase [EC:2.1.2.11]	548	364	1074	778	370	770	664	722	288	866	386	562	310	504	758	744	346	896	398	406
K00609	aspartate carbamoyltransferase catalytic subunit [EC:2.1.3.2]	1404	1160	2018	1236	764	930	1234	1266	826	1498	758	792	1178	1274	1244	1162	774	1116	1156	1212
K00610	aspartate carbamoyltransferase regulatory subunit	252	212	654	470	266	212	292	356	224	268	200	204	358	424	506	320	238	316	230	330
K00611	ornithine carbamoyltransferase [EC:2.1.3.3]	938	1204	1364	882	1016	1192	1214	1130	980	1274	1144	964	1176	1540	862	842	784	988	1162	1424
K00612	carbamoyltransferase [EC:2.1.3.-]	0	2	8	0	0	2	6	0	0	4	2	0	2	2	0	8	0	0	0	6
K00613	glycine amidinotransferase [EC:2.1.4.1]	0	6	4	0	0	0	6	2	12	6	18	0	6	2	0	0	0	10	8	2
K00614	_	2	2	0	0	0	2	18	8	20	100	2	0	0	0	4	2	0	4	4	20
K00615	transketolase [EC:2.2.1.1]	2474	2366	4474	2890	2634	3554	3152	3650	2876	6970	2898	3216	2946	3704	4640	3218	1878	3660	2604	3136
K00616	transaldolase [EC:2.2.1.2]	446	416	1812	1082	1112	1552	654	798	1106	1884	1312	1322	932	918	1170	894	802	846	666	814
K00619	amino-acid N-acetyltransferase [EC:2.3.1.1]	8	8	0	0	0	0	6	12	0	0	0	0	0	0	2	2	0	18	2	0
K00620	glutamate N-acetyltransferase / amino-acid N-acetyltransferase [EC:2.3.1.35 2.3.1.1]	652	612	446	274	658	208	972	1002	380	642	424	392	734	1280	378	422	368	760	516	756
K00625	phosphate acetyltransferase [EC:2.3.1.8]	1058	728	2304	1368	186	360	1064	1084	400	484	492	282	998	1116	1118	1018	856	768	892	1036
K00626	acetyl-CoA C-acetyltransferase [EC:2.3.1.9]	664	616	1000	732	704	858	816	918	866	3618	802	1380	604	944	998	790	414	350	700	722
K00627	pyruvate dehydrogenase E2 component (dihydrolipoamide acetyltransferase) [EC:2.3.1.12]	84	116	368	320	642	1204	44	62	650	2948	380	972	68	10	550	400	4	38	106	98
K00631	glycerol-3-phosphate O-acyltransferase [EC:2.3.1.15]	10	2	280	262	554	830	12	44	484	2788	330	722	54	10	532	316	2	66	82	24
K00632	acetyl-CoA acyltransferase [EC:2.3.1.16]	0	14	308	324	806	1470	32	78	696	2272	388	1460	44	2	496	468	2	64	118	42
K00633	galactoside O-acetyltransferase [EC:2.3.1.18]	18	72	1080	776	196	238	28	42	304	354	168	350	134	284	194	154	228	136	98	148
K00634	phosphate butyryltransferase [EC:2.3.1.19]	236	152	770	594	4	32	88	140	74	16	36	40	306	146	602	264	214	432	138	104
K00635	diacylglycerol O-acyltransferase [EC:2.3.1.20]	0	0	0	0	0	0	0	0	2	194	0	0	0	0	0	4	0	0	0	0
K00638	chloramphenicol O-acetyltransferase [EC:2.3.1.28]	192	202	1288	880	30	4	128	156	48	290	14	36	370	74	800	232	250	580	164	120
K00639	glycine C-acetyltransferase [EC:2.3.1.29]	254	404	1898	1374	474	1074	252	258	584	1190	410	934	400	100	1618	838	512	810	312	170
K00640	serine O-acetyltransferase [EC:2.3.1.30]	630	544	1972	1146	418	550	782	726	442	1228	354	464	718	858	1152	906	752	836	518	594
K00641	homoserine O-acetyltransferase [EC:2.3.1.31]	38	70	18	26	6	12	8	0	28	478	12	32	4	0	6	18	0	4	8	10
K00643	5-aminolevulinate synthase [EC:2.3.1.37]	0	0	2	0	0	0	0	2	2	0	0	0	0	0	2	0	0	0	0	0
K00645	[acyl-carrier-protein] S-malonyltransferase [EC:2.3.1.39]	728	482	1404	956	604	650	864	830	466	1268	474	680	520	726	964	890	466	786	520	524
K00647	3-oxoacyl-[acyl-carrier-protein] synthase I [EC:2.3.1.41]	648	164	778	332	510	808	94	150	302	1164	164	586	642	184	1616	796	178	1128	348	152
K00648	3-oxoacyl-[acyl-carrier-protein] synthase III [EC:2.3.1.180]	538	532	2904	2018	334	624	734	762	498	1280	338	568	744	872	1302	1034	626	752	498	512
K00651	homoserine O-succinyltransferase [EC:2.3.1.46]	662	390	1426	1202	700	800	766	810	720	1230	620	840	954	1228	1208	932	674	1080	700	814
K00652	8-amino-7-oxononanoate synthase [EC:2.3.1.47]	212	300	2762	1978	640	1410	218	180	376	1476	260	1222	576	166	1656	1072	592	1030	420	272
K00654	serine palmitoyltransferase [EC:2.3.1.50]	0	0	0	0	0	0	0	0	0	0	0	0	0	0	0	2	0	0	0	0
K00655	1-acyl-sn-glycerol-3-phosphate acyltransferase [EC:2.3.1.51]	580	298	1216	848	448	576	844	936	512	1008	386	604	670	1362	842	720	408	590	444	604
K00656	formate C-acetyltransferase [EC:2.3.1.54]	3874	3462	9626	6498	4320	5736	4066	4710	4088	6696	6020	5674	4840	4394	7008	5590	3368	5536	4028	4522
K00657	diamine N-acetyltransferase [EC:2.3.1.57]	32	70	590	430	156	214	74	46	110	386	64	212	158	50	354	264	178	240	88	50
K00658	2-oxoglutarate dehydrogenase E2 component (dihydrolipoamide succinyltransferase) [EC:2.3.1.61]	126	210	1764	1178	470	530	44	50	370	1258	248	660	172	54	428	506	456	198	136	86
K00661	maltose O-acetyltransferase [EC:2.3.1.79]	278	296	1174	880	430	364	514	518	556	456	434	506	672	974	866	516	580	934	412	634
K00662	aminoglycoside N3'-acetyltransferase [EC:2.3.1.81]	168	46	46	50	0	10	32	104	6	6	12	96	102	232	126	10	0	10	30	60
K00666	fatty-acyl-CoA synthase [EC:6.2.1.-]	198	360	2466	1714	418	1000	162	186	350	1830	346	1128	498	150	1244	1170	670	922	516	340
K00673	arginine N-succinyltransferase [EC:2.3.1.109]	0	0	158	86	276	498	6	22	272	1380	148	380	28	0	266	154	2	32	24	4
K00674	2,3,4,5-tetrahydropyridine-2-carboxylate N-succinyltransferase [EC:2.3.1.117]	26	36	212	176	430	640	66	56	488	910	262	558	270	408	210	204	152	168	166	382
K00675	N-hydroxyarylamine O-acetyltransferase [EC:2.3.1.118]	0	6	130	114	210	462	10	22	192	642	114	422	4	0	128	156	0	6	14	14
K00676	ribosomal-protein-alanine N-acetyltransferase [EC:2.3.1.128]	0	8	4	130	6	2	6	6	2	214	4	6	4	2	0	8	2	2	0	2
K00677	UDP-N-acetylglucosamine acyltransferase [EC:2.3.1.129]	464	338	1982	1520	300	668	246	268	302	1056	226	450	464	148	1190	752	630	862	470	342
K00680	_	142	118	628	84	88	24	138	232	228	706	776	258	200	126	146	172	554	288	218	192
K00680,ko:K00924	_	0	0	10	0	0	0	2	4	2	0	8	6	0	2	0	2	4	4	0	4
K00681	gamma-glutamyltranspeptidase [EC:2.3.2.2]	20	60	366	290	724	1212	34	102	644	2416	402	960	106	12	614	432	48	80	116	60
K00684	leucyl/phenylalanyl-tRNA--protein transferase [EC:2.3.2.6]	76	110	80	84	214	392	44	74	168	700	124	286	138	34	384	308	2	270	102	38
K00685	arginine-tRNA-protein transferase [EC:2.3.2.8]	6	4	4	0	0	0	0	0	2	342	2	0	0	0	0	2	0	0	0	0
K00687	penicillin-binding protein 2B [EC:2.3.2.-]	8	8	14	6	10	12	68	50	80	36	6	2	10	2	10	10	0	16	6	66
K00688	starch phosphorylase [EC:2.4.1.1]	4634	2890	5870	3570	3616	3934	4556	5244	3424	4218	2490	3498	4298	6014	5808	4200	2374	4544	3360	4010
K00688,ko:K00693	_	0	0	0	0	0	0	0	0	0	0	0	0	2	0	0	0	0	0	2	0
K00689	dextransucrase [EC:2.4.1.5]	8	18	20	0	0	2	0	0	114	0	28	2	10	4	10	2	0	10	4	14
K00690	sucrose phosphorylase [EC:2.4.1.7]	208	90	404	258	770	862	570	640	760	690	476	754	662	1422	440	554	404	416	666	1078
K00691	maltose phosphorylase [EC:2.4.1.8]	6	14	1212	614	6	0	4	2	2	50	18	14	56	2	42	62	130	44	12	8
K00692	levansucrase [EC:2.4.1.10]	2	6	14	2	0	0	2	0	86	0	38	4	8	4	8	10	4	24	8	18
K00694	cellulose synthase (UDP-forming) [EC:2.4.1.12]	0	18	424	418	924	1486	28	78	558	2626	522	1256	120	6	1218	474	8	76	112	46
K00697	alpha,alpha-trehalose-phosphate synthase (UDP-forming) [EC:2.4.1.15]	98	224	174	126	384	734	86	156	410	1358	196	630	426	128	1542	662	344	716	302	160
K00700	1,4-alpha-glucan branching enzyme [EC:2.4.1.18]	2012	1456	3498	2650	2062	1540	2004	2148	1458	2654	1152	1678	2146	2852	2524	1992	1506	2070	1872	2304
K00701	cyclomaltodextrin glucanotransferase [EC:2.4.1.19]	0	0	0	0	0	0	2	0	0	0	0	0	0	0	0	0	0	0	0	0
K00701,ko:K01176	_	0	0	0	0	0	0	0	0	0	0	0	0	2	0	0	0	0	0	0	0
K00702	cellobiose phosphorylase [EC:2.4.1.20]	4	10	0	0	6	0	4	0	0	0	0	0	0	4	0	0	0	0	4	0
K00703	starch synthase [EC:2.4.1.21]	812	618	1602	1098	1120	1024	1572	1568	736	1478	546	908	876	1804	1474	1200	546	766	722	888
K00705	4-alpha-glucanotransferase [EC:2.4.1.25]	1566	1074	4216	2876	2046	1224	1486	1568	1464	1940	1104	1874	2746	3386	3030	2266	1962	2828	2094	2862
K00712	poly(glycerol-phosphate) alpha-glucosyltransferase [EC:2.4.1.52]	0	0	0	0	0	4	0	0	0	0	0	0	6	2	0	0	0	0	0	0
K00713	UDP-glucose:(glucosyl)LPS alpha-1,2-glucosyltransferase [EC:2.4.1.-]	0	0	146	164	330	544	18	2	162	912	28	518	0	0	0	94	0	2	0	30
K00720	ceramide glucosyltransferase [EC:2.4.1.80]	0	2	0	0	0	0	0	2	0	0	4	0	0	0	0	0	0	2	0	2
K00721	dolichol-phosphate mannosyltransferase [EC:2.4.1.83]	340	202	1046	644	104	182	222	312	264	274	224	78	396	272	584	338	460	402	242	230
K00737	beta-1,4-mannosyl-glycoprotein beta-1,4-N-acetylglucosaminyltransferase [EC:2.4.1.144]	0	0	0	0	0	0	0	2	0	0	0	0	0	0	0	0	0	0	0	0
K00743	N-acetyllactosaminide 3-alpha-galactosyltransferase [EC:2.4.1.87]	0	0	0	0	0	0	0	0	2	0	0	0	0	0	0	0	0	0	0	0
K00745	raffinose-raffinose alpha-galactotransferase [EC:2.4.1.166]	0	0	0	0	0	0	0	0	4	0	0	0	0	0	0	0	0	0	0	0
K00748	lipid-A-disaccharide synthase [EC:2.4.1.182]	378	260	1522	1236	350	800	196	242	342	1390	358	624	386	80	946	760	458	744	372	214
K00752	hyaluronan synthase [EC:2.4.1.212]	0	0	0	0	0	0	0	0	8	2	4	0	0	0	0	0	0	2	8	0
K00754	_	6	4	6	6	0	2	12	10	58	198	232	52	8	18	0	4	0	10	0	4
K00756	pyrimidine-nucleoside phosphorylase [EC:2.4.2.2]	324	176	166	148	154	400	334	446	332	422	620	184	250	360	94	166	96	498	196	218
K00757	uridine phosphorylase [EC:2.4.2.3]	256	556	1588	984	602	670	572	604	496	894	314	544	360	610	978	648	432	570	382	372
K00758	thymidine phosphorylase [EC:2.4.2.4]	36	38	162	182	410	658	40	40	340	870	230	686	74	40	254	274	48	62	96	60
K00759	adenine phosphoribosyltransferase [EC:2.4.2.7]	338	252	880	666	484	346	370	396	360	418	146	434	438	528	592	472	246	456	350	388
K00760	hypoxanthine phosphoribosyltransferase [EC:2.4.2.8]	424	268	922	644	400	542	444	484	474	864	370	452	538	672	724	536	360	580	404	488
K00761	uracil phosphoribosyltransferase [EC:2.4.2.9]	668	516	1482	974	558	512	710	792	606	996	520	528	824	1068	818	736	670	818	658	922
K00762	orotate phosphoribosyltransferase [EC:2.4.2.10]	810	528	1156	942	670	746	1002	1084	682	1104	644	538	888	1228	1010	774	518	804	652	816
K00763	nicotinate phosphoribosyltransferase [EC:2.4.2.11]	868	1026	2206	1320	1128	1344	1202	1278	1186	1926	1196	1130	1250	2114	1072	1070	794	1074	988	1580
K00764	amidophosphoribosyltransferase [EC:2.4.2.14]	2792	1752	3500	2504	1390	1416	1842	2080	1352	2122	1578	1492	2160	2190	2718	2002	1388	2116	1842	2044
K00765	ATP phosphoribosyltransferase [EC:2.4.2.17]	950	662	1898	1032	564	590	784	696	494	910	444	756	912	852	1058	964	562	772	766	1088
K00766	anthranilate phosphoribosyltransferase [EC:2.4.2.18]	842	376	1510	1034	348	470	914	966	418	804	714	318	794	1176	902	660	634	950	540	672
K00767	nicotinate-nucleotide pyrophosphorylase (carboxylating) [EC:2.4.2.19]	882	578	1414	950	666	752	1138	1220	568	1052	690	580	812	1112	1180	848	498	1342	646	656
K00768	nicotinate-nucleotide--dimethylbenzimidazole phosphoribosyltransferase [EC:2.4.2.21]	194	270	1280	668	370	700	484	464	474	1096	428	612	346	456	1158	672	258	478	206	228
K00769	xanthine phosphoribosyltransferase [EC:2.4.2.22]	2	4	54	64	92	196	0	8	112	296	50	176	28	0	76	108	0	10	18	6
K00772	5'-methylthioadenosine phosphorylase [EC:2.4.2.28]	6	6	26	16	4	116	18	22	46	170	104	14	6	0	14	4	16	58	8	0
K00773	queuine tRNA-ribosyltransferase [EC:2.4.2.29]	1510	1198	2456	1570	1114	1030	1426	1524	1200	1746	1178	1150	1494	1686	1606	1132	1120	1498	1240	1562
K00782	hypothetical protein	156	58	760	572	258	1064	78	92	340	522	182	424	158	40	394	244	198	282	150	102
K00783	hypothetical protein	282	304	714	492	366	402	308	346	398	708	356	374	430	596	554	416	368	410	292	334
K00784	ribonuclease Z [EC:3.1.26.11]	550	502	1472	1018	606	442	718	840	514	862	322	486	678	962	952	736	576	756	468	586
K00785	beta-galactosamide-alpha-2,3-sialyltransferase [EC:2.4.99.-]	0	0	0	2	0	0	0	0	0	28	0	0	0	0	0	0	0	0	0	0
K00786	_	58	28	6	14	0	0	40	28	18	4	4	0	56	220	4	2	2	24	16	40
K00788	thiamine-phosphate pyrophosphorylase [EC:2.5.1.3]	408	270	878	662	230	532	582	700	356	730	210	468	334	950	814	494	266	380	324	406
K00789	S-adenosylmethionine synthetase [EC:2.5.1.6]	1846	1666	3330	2232	1112	1104	1834	1924	1356	1512	1228	1174	1944	2210	1926	1954	1526	2058	1618	1898
K00790	UDP-N-acetylglucosamine 1-carboxyvinyltransferase [EC:2.5.1.7]	1546	1266	2390	1814	1350	1302	1582	1828	1446	1976	1204	1256	1454	1944	1846	1404	1174	1850	1432	1652
K00791	tRNA dimethylallyltransferase [EC:2.5.1.75]	820	610	2612	2026	708	892	844	834	642	1340	540	768	910	1044	1550	1150	908	1040	760	810
K00793	riboflavin synthase [EC:2.5.1.9]	472	318	990	768	248	338	534	660	230	650	194	276	346	544	642	480	418	400	428	452
K00794	6,7-dimethyl-8-ribityllumazine synthase [EC:2.5.1.78]	448	428	966	824	394	326	544	670	220	596	160	284	568	656	604	590	484	490	590	538
K00795	farnesyl diphosphate synthase [EC:2.5.1.1 2.5.1.10]	14	16	150	140	284	564	6	34	272	974	134	452	42	4	206	200	6	18	46	24
K00796	dihydropteroate synthase [EC:2.5.1.15]	214	308	1448	1086	524	738	150	268	612	2422	342	968	558	350	858	624	660	820	404	456
K00797	spermidine synthase [EC:2.5.1.16]	382	468	1032	574	314	780	860	874	428	860	724	500	684	1008	516	620	450	642	730	784
K00798	cob(I)alamin adenosyltransferase [EC:2.5.1.17]	24	28	208	166	148	484	252	216	272	924	288	444	30	250	192	142	14	130	24	60
K00799	glutathione S-transferase [EC:2.5.1.18]	0	8	212	180	386	644	12	30	334	3474	182	608	48	6	410	300	0	32	42	6
K00800	3-phosphoshikimate 1-carboxyvinyltransferase [EC:2.5.1.19]	722	536	2052	1494	746	760	800	880	756	1086	718	836	886	1388	1484	952	730	1030	688	916
K00801	farnesyl-diphosphate farnesyltransferase [EC:2.5.1.21]	30	52	0	2	4	0	2	0	0	0	0	30	0	0	6	4	0	0	2	4
K00803	alkyldihydroxyacetonephosphate synthase [EC:2.5.1.26]	44	40	32	36	2	0	34	4	4	72	68	4	8	20	0	4	14	6	2	4
K00805	heptaprenyl diphosphate synthase [EC:2.5.1.30]	74	74	6	8	0	20	194	218	56	66	36	26	80	334	70	82	20	10	34	82
K00806	undecaprenyl diphosphate synthase [EC:2.5.1.31]	524	368	1018	856	642	580	526	550	532	870	424	616	652	780	884	644	404	620	522	680
K00808	homospermidine synthase [EC:2.5.1.44]	0	0	2	0	0	4	0	0	0	4	0	0	0	0	0	0	0	0	0	0
K00809	deoxyhypusine synthase [EC:2.5.1.46]	2	6	0	0	0	0	0	0	0	0	0	0	0	0	0	0	0	2	2	0
K00812	aspartate aminotransferase [EC:2.6.1.1]	1412	880	3116	2190	6	354	850	566	210	1150	392	206	688	236	1598	1092	1070	1224	676	494
K00813	aspartate aminotransferase [EC:2.6.1.1]	0	4	176	152	334	638	18	32	326	686	210	636	20	4	150	252	6	22	34	24
K00817	histidinol-phosphate aminotransferase [EC:2.6.1.9]	788	566	1568	1140	594	826	778	832	682	1238	636	718	928	1196	1236	996	642	912	782	934
K00818	acetylornithine aminotransferase [EC:2.6.1.11]	580	332	1332	948	224	18	288	208	208	364	206	266	598	440	860	480	580	840	422	474
K00819	ornithine--oxo-acid transaminase [EC:2.6.1.13]	58	108	6	0	0	2	48	78	0	4	2	8	232	88	750	174	196	416	94	78
K00820	glucosamine--fructose-6-phosphate aminotransferase (isomerizing) [EC:2.6.1.16]	1494	1236	2426	1744	1412	1732	1794	1994	1418	3220	1074	1426	1880	2388	2152	1734	886	1884	1630	1952
K00821	acetylornithine/N-succinyldiaminopimelate aminotransferase [EC:2.6.1.11 2.6.1.17]	724	304	480	384	614	1036	1108	1212	742	1394	456	780	608	1556	676	708	188	270	422	620
K00822	beta-alanine--pyruvate transaminase [EC:2.6.1.18]	0	0	2	0	0	0	0	0	0	350	0	0	0	2	0	0	0	0	0	0
K00823	4-aminobutyrate aminotransferase [EC:2.6.1.19]	58	2	240	154	266	600	76	114	346	1438	228	586	42	4	288	270	0	252	70	22
K00824	D-alanine transaminase [EC:2.6.1.21]	0	18	224	60	12	174	36	52	60	250	96	36	76	26	26	12	14	82	6	24
K00826	branched-chain amino acid aminotransferase [EC:2.6.1.42]	1568	892	2128	1500	828	884	1320	1410	784	1520	952	804	1456	1674	1360	1266	1010	1170	1168	1534
K00830	alanine-glyoxylate transaminase / serine-glyoxylate transaminase / serine-pyruvate transaminase [EC:2.6.1.44 2.6.1.45 2.6.1.51]	0	4	2	2	2	2	0	0	0	2	4	2	0	0	0	0	0	0	2	0
K00831	phosphoserine aminotransferase [EC:2.6.1.52]	1474	1158	1988	1268	1076	798	1204	1410	758	1230	680	862	1118	1560	1354	1184	738	1336	1070	1128
K00832	aromatic-amino-acid transaminase [EC:2.6.1.57]	8	18	298	270	518	1120	76	124	546	1982	448	814	48	8	470	288	54	252	114	16
K00833	adenosylmethionine-8-amino-7-oxononanoate aminotransferase [EC:2.6.1.62]	244	418	3186	2090	458	1152	336	452	534	1934	408	988	484	160	1302	1140	814	1400	540	356
K00835	valine--pyruvate aminotransferase [EC:2.6.1.66]	40	98	210	210	516	902	12	46	446	1158	220	878	28	4	282	272	4	34	56	20
K00836	diaminobutyrate-2-oxoglutarate transaminase [EC:2.6.1.76]	20	10	26	20	28	2	4	24	118	776	72	2	8	4	184	4	0	6	0	0
K00837	_	36	76	854	724	0	4	10	20	18	6	14	12	70	36	286	192	198	146	64	44
K00839	aminotransferase [EC:2.6.1.-]	70	52	16	16	30	4	6	0	118	272	38	30	6	0	140	10	0	4	14	2
K00840	succinylornithine aminotransferase [EC:2.6.1.81]	0	12	170	94	320	534	10	38	344	1602	158	494	36	0	342	234	0	18	38	18
K00841	aminotransferase [EC:2.6.1.-]	0	12	10	8	8	18	50	62	116	22	26	2	12	8	4	16	2	16	16	90
K00842	aminotransferase [EC:2.6.1.-]	0	0	0	0	8	0	0	2	0	0	0	0	0	0	0	0	0	0	0	0
K00844	hexokinase [EC:2.7.1.1]	4	0	0	0	0	0	6	0	0	0	2	0	0	0	20	28	42	0	22	0
K00845	glucokinase [EC:2.7.1.2]	892	594	1882	1794	600	552	770	800	344	654	408	846	670	1188	1250	1016	966	810	480	600
K00847	fructokinase [EC:2.7.1.4]	1096	612	2658	1992	1084	1090	1134	1246	996	2524	704	1654	1140	1592	2118	1292	1036	1302	936	1168
K00848	rhamnulokinase [EC:2.7.1.5]	626	408	2036	1538	702	1310	288	526	632	1392	470	858	674	408	1368	804	606	1096	542	408
K00848,ko:K01813	_	0	0	0	0	0	0	6	4	2	0	0	0	0	0	0	0	0	2	0	0
K00849	galactokinase [EC:2.7.1.6]	1276	686	1866	1108	802	676	906	944	762	722	668	868	1028	1248	1298	1080	824	978	910	1092
K00850	6-phosphofructokinase [EC:2.7.1.11]	2894	2572	4870	3428	1870	1876	2914	3296	1600	1816	1782	1562	3200	3828	3800	2936	2244	2656	2716	3122
K00851	gluconokinase [EC:2.7.1.12]	14	6	98	50	244	210	118	126	212	796	172	334	156	30	212	122	82	434	128	160
K00852	ribokinase [EC:2.7.1.15]	60	174	1250	1264	898	1088	122	152	690	1542	814	1452	390	1256	732	328	394	424	416	618
K00853	L-ribulokinase [EC:2.7.1.16]	24	70	294	210	484	1080	24	100	468	1176	366	970	52	4	340	350	2	112	98	24
K00854	xylulokinase [EC:2.7.1.17]	1344	756	2620	2096	1636	1434	1398	1622	1180	2114	1306	1586	1706	2472	2136	1288	1010	1526	1110	1316
K00855	phosphoribulokinase [EC:2.7.1.19]	0	2	78	76	230	398	2	16	210	630	152	408	12	0	172	132	0	8	22	8
K00856	adenosine kinase [EC:2.7.1.20]	0	8	2	0	36	138	4	16	60	0	136	64	2	10	0	2	2	8	4	0
K00857	thymidine kinase [EC:2.7.1.21]	304	274	1084	720	228	456	188	156	188	382	212	394	278	88	496	410	286	360	266	180
K00858	NAD+ kinase [EC:2.7.1.23]	326	322	1298	974	512	668	460	474	542	1294	412	696	636	810	952	818	520	660	506	556
K00859	dephospho-CoA kinase [EC:2.7.1.24]	120	138	770	622	362	636	240	278	410	840	298	558	330	572	582	430	222	322	182	214
K00860	adenylylsulfate kinase [EC:2.7.1.25]	54	126	724	558	214	418	70	96	172	382	116	388	226	40	484	396	196	318	204	106
K00863	dihydroxyacetone kinase [EC:2.7.1.29]	8	6	66	40	44	6	170	194	244	638	114	20	18	4	352	2	0	520	34	24
K00864	glycerol kinase [EC:2.7.1.30]	914	956	1316	1040	1162	1324	1126	1514	1070	2594	1078	1106	1188	1502	1962	1218	818	1014	948	1074
K00865	glycerate kinase [EC:2.7.1.31]	228	200	438	642	956	1338	594	690	912	2180	620	1540	524	916	1030	826	398	684	468	614
K00867	type I pantothenate kinase [EC:2.7.1.33]	4	14	184	176	402	718	42	52	358	958	194	716	26	0	256	238	6	48	60	76
K00868	pyridoxine kinase [EC:2.7.1.35]	214	252	1466	1084	670	1004	542	514	762	1146	510	984	726	942	1126	808	458	680	464	536
K00869	mevalonate kinase [EC:2.7.1.36]	4	8	14	6	2	14	22	32	62	30	24	2	6	6	10	8	0	10	8	30
K00870	protein kinase [EC:2.7.1.37]	0	0	10	8	0	4	0	0	6	2	12	16	0	2	0	0	6	2	2	10
K00872	homoserine kinase [EC:2.7.1.39]	76	80	370	260	654	700	94	62	636	868	468	606	420	604	296	286	276	250	348	496
K00873	pyruvate kinase [EC:2.7.1.40]	1138	974	2792	1840	1392	2070	1124	1242	1554	2168	1278	1822	1520	1802	2058	1754	1038	1396	1314	1530
K00874	2-dehydro-3-deoxygluconokinase [EC:2.7.1.45]	1632	1198	2910	1934	1148	1132	1090	1276	1034	1468	1002	1116	1752	1606	1892	1590	1290	1022	1472	1548
K00875	D-ribulokinase [EC:2.7.1.47]	0	0	0	0	0	0	0	0	0	0	0	0	0	0	2	0	0	0	0	0
K00876	uridine kinase [EC:2.7.1.48]	1288	798	2670	2084	616	644	1210	1426	502	492	378	598	1218	1392	2032	1686	1078	1430	946	882
K00878	hydroxyethylthiazole kinase [EC:2.7.1.50]	152	282	350	264	472	490	578	606	566	796	348	710	452	1004	378	392	270	464	418	678
K00879	L-fuculokinase [EC:2.7.1.51]	104	212	570	614	434	784	78	98	434	852	188	790	88	30	304	384	166	144	82	42
K00880	L-xylulokinase [EC:2.7.1.53]	4	2	224	234	516	918	8	68	332	1740	174	890	34	4	304	6	2	74	74	0
K00881	allose kinase [EC:2.7.1.55]	2	0	86	100	52	6	0	22	286	350	52	0	14	0	14	160	0	10	60	10
K00882	1-phosphofructokinase [EC:2.7.1.56]	308	158	260	244	302	598	496	560	440	1162	420	382	272	756	354	348	164	116	200	354
K00883	2-dehydro-3-deoxygalactonokinase [EC:2.7.1.58]	0	12	134	96	402	512	8	20	188	922	132	406	28	6	40	228	6	50	62	18
K00884	N-acetylglucosamine kinase [EC:2.7.1.59]	4	10	126	82	244	400	2	18	214	494	94	240	24	0	128	98	4	12	30	14
K00885	N-acylmannosamine kinase [EC:2.7.1.60]	2	8	150	102	278	554	6	22	234	514	112	496	12	2	106	156	2	20	24	4
K00886	polyphosphate glucokinase [EC:2.7.1.63]	8	6	84	16	150	26	10	4	120	58	112	116	198	250	58	16	106	132	120	180
K00891	shikimate kinase [EC:2.7.1.71]	380	216	916	740	472	780	714	748	454	1086	286	644	318	898	770	690	256	352	234	360
K00892	inosine kinase [EC:2.7.1.73]	0	4	174	156	354	682	2	28	310	720	184	598	38	2	262	240	0	32	58	14
K00895	pyrophosphate--fructose-6-phosphate 1-phosphotransferase [EC:2.7.1.90]	326	232	1620	1066	6	6	238	184	42	32	64	62	444	134	1070	502	572	822	290	228
K00897	aminoglycoside 3'-phosphotransferase [EC:2.7.1.95]	8	4	126	0	46	2	0	4	248	550	18	30	6	12	8	38	32	40	16	26
K00899	5-methylthioribose kinase [EC:2.7.1.100]	2	14	72	40	280	8	8	0	148	566	72	20	28	2	220	8	18	8	2	4
K00901	diacylglycerol kinase [EC:2.7.1.107]	26	28	398	226	176	328	188	208	204	536	86	290	108	218	362	242	88	172	88	136
K00903	protein-tyrosine kinase [EC:2.7.10.-]	6	4	208	216	646	1328	12	68	746	1260	310	900	14	2	160	530	0	20	94	42
K00906	isocitrate dehydrogenase kinase/phosphatase [EC:2.7.11.5 3.1.3.-]	0	16	306	288	666	1212	12	90	596	1474	360	1078	42	2	404	396	6	52	100	40
K00908	Ca2+/calmodulin-dependent protein kinase [EC:2.7.11.17]	2	0	0	0	0	0	0	2	0	0	0	0	0	0	0	0	2	0	0	0
K00912	tetraacyldisaccharide 4'-kinase [EC:2.7.1.130]	246	240	1374	1038	252	666	124	148	300	1002	314	480	320	84	892	606	334	484	244	152
K00917	tagatose 6-phosphate kinase [EC:2.7.1.144]	24	30	404	366	730	1612	80	128	418	1250	322	1362	66	16	64	448	42	78	162	132
K00919	4-diphosphocytidyl-2-C-methyl-D-erythritol kinase [EC:2.7.1.148]	292	364	1092	854	576	558	492	590	606	938	562	650	742	1164	906	590	412	608	472	656
K00924	_	6	4	6	6	0	4	2	0	4	94	2	2	0	0	4	0	8	4	0	6
K00925	acetate kinase [EC:2.7.2.1]	964	866	2184	1494	858	986	994	1102	1180	2128	932	1062	1248	1418	1772	1272	828	1138	910	1174
K00926	carbamate kinase [EC:2.7.2.2]	450	440	514	420	1648	1892	674	802	1078	2086	734	1428	358	848	368	884	182	284	394	438
K00927	phosphoglycerate kinase [EC:2.7.2.3]	1948	1544	2924	1878	1176	1230	1660	1716	980	1726	1098	1142	1608	1792	1818	1558	1216	1470	1546	1704
K00928	aspartate kinase [EC:2.7.2.4]	1718	982	3706	2260	1560	1668	1310	1492	1204	2410	1260	1526	1526	1972	1770	1534	1134	1492	1220	1498
K00929	butyrate kinase [EC:2.7.2.7]	276	276	1512	1026	44	56	122	194	88	50	28	58	346	174	708	428	322	554	278	260
K00930	acetylglutamate/acetylaminoadipate kinase [EC:2.7.2.8 2.7.2.-]	1058	620	1566	1060	868	906	810	866	722	1390	632	736	1018	1120	1168	988	618	864	804	942
K00931	glutamate 5-kinase [EC:2.7.2.11]	458	436	1720	1198	798	884	548	628	776	1330	584	822	830	1122	1328	1048	664	938	756	838
K00932	propionate kinase [EC:2.7.2.15]	2	10	286	248	390	756	2	54	358	578	152	674	32	0	198	434	0	48	52	2
K00936	_	232	212	1674	870	52	162	268	266	366	452	242	112	364	268	252	166	212	234	330	132
K00937	polyphosphate kinase [EC:2.7.4.1]	1152	1038	5040	3736	1916	1654	1406	1480	1450	2954	1198	1744	2002	2568	3430	2436	1854	2622	2128	2216
K00938	phosphomevalonate kinase [EC:2.7.4.2]	0	10	2	0	0	12	28	10	70	20	28	4	20	4	4	2	0	6	0	50
K00939	adenylate kinase [EC:2.7.4.3]	584	504	1094	682	538	606	622	772	580	948	556	558	708	904	812	604	436	648	604	710
K00939,ko:K00940	_	2	0	0	0	0	0	0	0	0	2	0	0	0	0	0	0	0	0	2	2
K00940	nucleoside-diphosphate kinase [EC:2.7.4.6]	96	104	720	534	52	224	56	54	146	540	116	154	174	50	434	196	224	270	146	94
K00941	hydroxymethylpyrimidine/phosphomethylpyrimidine kinase [EC:2.7.1.49 2.7.4.7]	380	510	1764	814	540	666	878	1030	670	1138	502	610	892	1170	1084	812	432	920	904	936
K00942	guanylate kinase [EC:2.7.4.8]	286	212	816	802	452	678	380	420	530	1210	388	532	516	502	712	568	276	512	374	462
K00943	dTMP kinase [EC:2.7.4.9]	48	78	174	138	346	402	68	48	372	730	438	452	228	208	180	136	118	198	184	216
K00945	cytidylate kinase [EC:2.7.4.14]	566	302	1020	832	336	532	758	734	332	700	256	436	536	888	828	638	300	430	314	382
K00946	thiamine-monophosphate kinase [EC:2.7.4.16]	540	286	1554	1070	302	670	272	242	264	1060	264	610	328	88	962	668	410	556	328	228
K00947	_	0	0	0	0	0	0	0	0	2	0	0	0	0	0	2	2	0	0	0	0
K00948	ribose-phosphate pyrophosphokinase [EC:2.7.6.1]	1512	1148	2078	1304	1256	978	1548	1668	1284	1980	1190	1138	1582	2078	1434	1304	1142	1400	1460	1778
K00949	thiamine pyrophosphokinase [EC:2.7.6.2]	122	132	490	410	114	24	284	288	196	96	92	98	206	560	402	276	130	282	124	180
K00950	2-amino-4-hydroxy-6-hydroxymethyldihydropteridine diphosphokinase [EC:2.7.6.3]	88	120	848	558	118	282	58	100	188	622	138	250	266	86	588	338	172	408	142	94
K00950,ko:K01495	_	0	0	0	0	0	0	0	0	0	0	0	0	0	2	0	0	0	6	0	0
K00951	GTP pyrophosphokinase [EC:2.7.6.5]	2646	1764	5356	3538	1600	1296	2532	2718	1630	2996	1484	1290	2704	2944	4042	2860	2098	3236	2248	2510
K00951,ko:K01139	_	0	0	0	0	0	0	0	0	2	0	0	0	0	0	0	4	2	0	0	2
K00952	nicotinamide-nucleotide adenylyltransferase [EC:2.7.7.1]	0	0	0	0	0	0	0	0	0	0	0	0	0	0	0	0	0	0	0	2
K00954	pantetheine-phosphate adenylyltransferase [EC:2.7.7.3]	168	232	660	488	344	494	254	340	406	838	202	528	398	446	492	434	296	420	362	376
K00955	bifunctional enzyme CysN/CysC [EC:2.7.7.4 2.7.1.25]	0	8	2	2	0	2	6	0	2	2	0	30	4	0	4	2	0	4	14	8
K00956	sulfate adenylyltransferase subunit 1 [EC:2.7.7.4]	600	554	1532	1222	438	866	922	980	490	1464	200	766	886	1254	1436	932	484	804	510	656
K00957	sulfate adenylyltransferase subunit 2 [EC:2.7.7.4]	388	420	1298	836	316	588	594	646	370	844	148	476	724	794	848	778	370	590	502	500
K00958	sulfate adenylyltransferase [EC:2.7.7.4]	2	12	0	4	0	0	0	0	0	0	0	4	10	0	0	10	0	0	2	0
K00962	polyribonucleotide nucleotidyltransferase [EC:2.7.7.8]	3508	2742	4458	3342	2114	1570	2934	3032	2078	3242	2124	1938	2992	3462	3328	2504	2236	3154	2648	3074
K00963	UTP--glucose-1-phosphate uridylyltransferase [EC:2.7.7.9]	148	200	468	316	742	1128	164	182	842	2004	762	1012	408	328	460	460	172	444	330	440
K00965	UDPglucose--hexose-1-phosphate uridylyltransferase [EC:2.7.7.12]	986	748	1010	746	1186	812	1350	1314	908	696	1070	1134	1186	2304	880	922	868	1174	1202	1592
K00966	mannose-1-phosphate guanylyltransferase [EC:2.7.7.13]	48	68	250	250	0	0	4	6	0	4	2	16	40	14	60	30	68	52	40	16
K00966,ko:K01840	_	0	2	0	0	0	0	0	0	4	0	0	0	2	0	2	0	0	0	0	0
K00968	choline-phosphate cytidylyltransferase [EC:2.7.7.15]	214	80	34	4	44	0	114	84	10	36	24	38	24	30	42	4	48	16	8	8
K00969	nicotinate-nucleotide adenylyltransferase [EC:2.7.7.18]	160	164	804	648	318	378	268	252	330	516	308	468	412	578	672	412	324	426	244	318
K00970	poly(A) polymerase [EC:2.7.7.19]	90	110	1584	1274	926	704	40	62	752	1664	460	950	516	670	560	440	564	512	462	650
K00971	mannose-1-phosphate guanylyltransferase [EC:2.7.7.22]	934	664	2722	1876	500	1128	504	798	730	494	258	676	1082	852	2424	1034	784	1306	632	456
K00972	UDP-N-acetylglucosamine pyrophosphorylase [EC:2.7.7.23]	426	176	2	14	4	4	544	568	0	2	0	0	210	844	168	232	0	48	126	228
K00973	glucose-1-phosphate thymidylyltransferase [EC:2.7.7.24]	1992	1000	4430	3462	678	648	1698	1524	850	1820	1032	802	1280	1280	1814	1744	1374	1384	1430	1508
K00974	tRNA nucleotidyltransferase (CCA-adding enzyme) [EC:2.7.7.72 3.1.3.- 3.1.4.-]	342	200	254	260	490	628	686	846	504	1386	330	694	306	994	448	494	66	176	208	386
K00975	glucose-1-phosphate adenylyltransferase [EC:2.7.7.27]	1804	1472	1788	1002	1958	1406	2814	3138	1538	1270	1308	1286	1884	4052	1506	1502	1082	1192	1524	2228
K00978	glucose-1-phosphate cytidylyltransferase [EC:2.7.7.33]	372	170	678	534	152	16	162	250	38	10	44	48	256	140	548	246	126	160	226	170
K00979	3-deoxy-manno-octulosonate cytidylyltransferase (CMP-KDO synthetase) [EC:2.7.7.38]	146	290	1204	766	206	520	80	164	254	700	208	600	218	82	648	670	404	402	286	182
K00979,ko:K03270	_	0	4	8	0	0	0	2	2	0	2	0	0	0	0	0	0	0	0	0	0
K00980	glycerol-3-phosphate cytidylyltransferase [EC:2.7.7.39]	18	24	12	20	16	4	14	16	34	94	88	24	32	42	30	4	20	28	26	28
K00981	phosphatidate cytidylyltransferase [EC:2.7.7.41]	352	364	2344	1656	646	1170	454	606	644	1202	534	690	744	738	1022	712	496	694	630	638
K00982	glutamate-ammonia-ligase adenylyltransferase [EC:2.7.7.42]	34	40	676	522	1526	1922	66	102	1516	3552	804	2176	718	722	694	660	402	478	546	748
K00983	N-acylneuraminate cytidylyltransferase [EC:2.7.7.43]	150	18	172	80	66	4	50	64	4	8	6	8	136	60	32	22	40	246	46	8
K00984	streptomycin 3"-adenylyltransferase [EC:2.7.7.47]	0	0	276	194	4	2	10	2	60	1156	38	378	10	0	2	2	2	0	2	46
K00985	RNA-directed RNA polymerase [EC:2.7.7.48]	0	0	0	0	0	0	2	0	0	0	0	0	0	0	6	0	0	6	0	0
K00986	RNA-directed DNA polymerase [EC:2.7.7.49]	6	30	2	0	48	0	6	18	16	0	26	16	58	14	6	6	6	2	62	66
K00986,ko:K01175	_	0	12	0	0	0	0	8	2	0	0	0	0	0	0	0	2	0	2	0	6
K00988	ATP adenylyltransferase [EC:2.7.7.53]	0	2	0	0	0	0	0	0	0	0	0	0	0	0	0	0	0	0	0	0
K00989	ribonuclease PH [EC:2.7.7.56]	78	108	222	198	464	724	50	60	530	1318	348	670	152	258	272	188	136	172	200	288
K00990	[protein-PII] uridylyltransferase [EC:2.7.7.59]	50	32	538	342	1212	1414	34	88	1112	2634	650	1598	604	724	610	604	252	420	474	698
K00991	2-C-methyl-D-erythritol 4-phosphate cytidylyltransferase [EC:2.7.7.60]	498	228	1048	1010	468	576	478	450	458	904	352	596	522	784	746	564	414	526	412	438
K00995	CDP-diacylglycerol--glycerol-3-phosphate 3-phosphatidyltransferase [EC:2.7.8.5]	650	362	672	438	460	304	710	738	600	622	266	454	806	1178	524	466	350	452	526	766
K00996	undecaprenyl-phosphate galactose phosphotransferase [EC:2.7.8.6]	14	8	64	64	6	270	22	20	204	314	188	52	8	6	26	6	6	72	14	6
K00997	holo-[acyl-carrier protein] synthase [EC:2.7.8.7]	10	28	56	74	132	190	14	24	236	294	166	212	126	156	94	102	66	122	106	100
K00998	phosphatidylserine synthase [EC:2.7.8.8]	190	228	1020	784	370	784	382	352	424	1362	368	736	258	350	820	620	282	400	268	208
K01000	phospho-N-acetylmuramoyl-pentapeptide-transferase [EC:2.7.8.13]	944	604	1932	1410	706	714	898	946	648	1270	594	684	1014	1126	1296	1072	776	1146	890	950
K01001	UDP-N-acetylglucosamine--dolichyl-phosphate N-acetylglucosaminephosphotransferase [EC:2.7.8.15]	0	0	0	0	0	2	0	0	0	0	0	0	0	0	0	0	0	0	0	0
K01002	phosphoglycerol transferase [EC:2.7.8.20]	2	12	168	138	436	428	10	18	416	1072	184	490	48	4	432	196	4	28	48	16
K01003	carboxyvinyl-carboxyphosphonate phosphorylmutase [EC:2.7.8.23]	0	0	0	0	0	0	0	2	0	2	2	0	0	2	0	0	0	0	0	0
K01004	phosphatidylcholine synthase [EC:2.7.8.24]	0	0	2	0	0	0	0	0	2	2	0	0	0	0	0	0	0	0	0	0
K01005	_	26	64	918	800	2	0	40	38	12	96	0	8	108	18	104	98	264	124	52	30
K01006	pyruvate,orthophosphate dikinase [EC:2.7.9.1]	4588	4218	5846	3482	1106	800	3606	3438	1046	190	1884	756	2880	3668	3232	2724	2226	2410	2832	3008
K01007	pyruvate, water dikinase [EC:2.7.9.2]	94	298	580	344	684	1414	88	138	662	2664	686	1154	134	16	484	510	128	80	242	96
K01008	selenide, water dikinase [EC:2.7.9.3]	120	210	340	304	328	632	540	610	408	786	396	398	262	628	438	374	190	260	404	428
K01011	thiosulfate/3-mercaptopyruvate sulfurtransferase [EC:2.8.1.1 2.8.1.2]	4	18	350	258	844	1150	6	62	684	1752	392	1136	32	10	370	438	2	44	106	30
K01012	biotin synthetase [EC:2.8.1.6]	578	714	1594	1088	478	1062	1132	1290	814	1564	798	730	830	1470	1322	1000	496	916	576	728
K01023	arylsulfate sulfotransferase [EC:2.8.2.22]	76	98	220	130	206	12	26	96	50	50	70	452	386	108	934	276	10	658	168	64
K01026	propionate CoA-transferase [EC:2.8.3.1]	34	52	170	52	80	6	46	22	172	432	144	104	56	136	60	96	78	30	44	6
K01028	3-oxoacid CoA-transferase subunit A [EC:2.8.3.5]	4	4	60	28	18	2	12	10	56	238	52	288	6	2	98	4	4	2	0	2
K01029	3-oxoacid CoA-transferase subunit B [EC:2.8.3.5]	8	10	42	38	12	0	8	36	56	252	44	220	26	6	114	4	22	20	14	2
K01029,ko:K01035	_	0	0	0	0	0	0	2	0	0	0	0	0	0	0	0	0	0	0	0	0
K01031	3-oxoadipate CoA-transferase, alpha subunit [EC:2.8.3.6]	0	0	20	2	18	4	0	0	22	506	26	0	10	0	80	2	0	2	2	0
K01032	3-oxoadipate CoA-transferase, beta subunit [EC:2.8.3.6]	0	0	12	4	20	2	0	0	44	568	14	0	2	0	68	4	0	4	0	0
K01034	acetate CoA-transferase alpha subunit [EC:2.8.3.8]	16	36	30	56	42	4	2	12	74	14	58	124	12	6	10	6	26	18	30	8
K01035	acetate CoA-transferase beta subunit [EC:2.8.3.8]	12	50	60	50	42	0	8	10	82	12	28	104	2	0	2	4	0	2	22	6
K01036	butyrate-acetoacetate CoA-transferase [EC:2.8.3.9]	14	4	0	6	0	2	2	8	0	0	0	0	14	4	4	0	0	6	6	2
K01039	glutaconate CoA-transferase, subunit A [EC:2.8.3.12]	18	16	66	20	0	0	16	10	4	8	8	10	2	6	12	10	8	16	10	20
K01040	glutaconate CoA-transferase, subunit B [EC:2.8.3.12]	24	26	46	32	0	0	34	40	14	0	12	28	10	2	18	20	26	26	26	12
K01041	_	14	20	856	452	0	0	38	42	0	6	2	0	10	6	30	112	120	174	34	18
K01042	L-seryl-tRNA(Ser) seleniumtransferase [EC:2.9.1.1]	18	72	284	236	786	832	34	112	816	2502	236	796	110	34	612	290	38	46	102	34
K01043	_	2	2	108	86	116	386	2	8	152	204	58	288	16	4	10	38	0	8	24	4
K01046	triacylglycerol lipase [EC:3.1.1.3]	186	66	14	18	40	6	50	180	270	578	190	16	148	306	18	4	8	4	28	34
K01048	lysophospholipase [EC:3.1.1.5]	26	40	172	144	544	412	378	304	476	766	254	562	338	864	430	286	176	240	250	418
K01051	pectinesterase [EC:3.1.1.11]	362	222	870	870	252	492	186	322	344	826	150	482	614	982	1296	686	360	824	474	456
K01053	gluconolactonase [EC:3.1.1.17]	0	2	34	18	90	0	2	0	6	2	34	2	2	0	0	0	2	6	0	4
K01055	3-oxoadipate enol-lactonase [EC:3.1.1.24]	0	2	16	4	18	0	0	0	30	602	34	0	10	0	86	0	0	2	0	0
K01056	peptidyl-tRNA hydrolase, PTH1 family [EC:3.1.1.29]	254	280	1024	674	380	452	412	470	406	772	350	506	448	678	616	520	364	506	376	506
K01057	6-phosphogluconolactonase [EC:3.1.1.31]	74	96	940	614	240	144	48	66	200	236	286	224	360	506	472	238	308	478	212	316
K01058	phospholipase A1 [EC:3.1.1.32]	22	38	134	86	238	504	6	26	230	806	170	436	52	2	264	152	130	40	40	10
K01060	cephalosporin-C deacetylase [EC:3.1.1.41]	4	10	14	10	2	2	14	4	22	38	0	4	4	6	6	4	4	2	0	8
K01061	carboxymethylenebutenolidase [EC:3.1.1.45]	6	22	318	296	764	1370	18	52	618	2074	322	1234	48	4	422	444	4	46	90	32
K01062	1-alkyl-2-acetylglycerophosphocholine esterase [EC:3.1.1.47]	0	0	0	0	0	0	0	0	0	0	0	0	0	4	0	0	0	0	0	0
K01066	esterase / lipase [EC:3.1.1.-]	50	44	106	84	274	540	48	114	264	828	104	510	8	12	14	120	0	20	32	10
K01067	acetyl-CoA hydrolase [EC:3.1.2.1]	14	18	2	10	4	0	108	112	2	388	30	18	2	0	6	12	4	252	14	8
K01068	palmitoyl-CoA hydrolase [EC:3.1.2.2]	0	0	0	0	0	0	0	2	0	0	0	0	0	0	0	0	0	0	0	0
K01069	hydroxyacylglutathione hydrolase [EC:3.1.2.6]	0	14	134	96	210	266	4	40	174	708	92	366	24	10	158	108	0	10	36	10
K01070	S-formylglutathione hydrolase [EC:3.1.2.12]	2	6	204	200	430	882	6	30	356	1616	198	832	16	0	196	310	2	30	70	16
K01071	oleoyl-[acyl-carrier-protein] hydrolase [EC:3.1.2.14]	28	6	2	2	2	10	12	38	12	8	0	0	22	74	2	0	0	0	4	14
K01073	acyl-CoA hydrolase [EC:3.1.2.20]	0	0	0	0	0	0	0	0	0	2	0	0	0	0	0	0	0	0	0	0
K01076	_	0	2	0	2	0	0	2	0	2	536	0	0	0	0	0	2	0	0	0	0
K01077	alkaline phosphatase [EC:3.1.3.1]	248	396	1872	1360	858	912	142	174	786	1080	286	814	1104	198	1382	1060	868	1048	718	486
K01078	acid phosphatase [EC:3.1.3.2]	0	0	2	0	0	0	0	0	0	0	0	0	0	0	0	0	0	0	0	0
K01079	phosphoserine phosphatase [EC:3.1.3.3]	120	196	1728	1046	554	658	96	126	428	1438	300	656	488	338	936	670	468	694	428	358
K01081	5'-nucleotidase [EC:3.1.3.5]	96	92	16	14	1024	114	30	52	34	424	102	104	202	74	382	158	4	432	176	62
K01082	3'(2'), 5'-bisphosphate nucleotidase [EC:3.1.3.7]	88	104	1108	738	262	418	78	82	198	864	118	384	242	72	652	404	288	412	176	78
K01083	3-phytase [EC:3.1.3.8]	0	0	0	0	0	0	0	0	0	0	2	0	0	0	0	2	0	0	0	0
K01085	glucose-1-phosphatase [EC:3.1.3.10]	2	6	162	136	350	562	4	24	302	706	132	412	32	2	214	188	2	18	88	68
K01087	trehalose-phosphatase [EC:3.1.3.12]	0	6	128	114	250	442	8	18	250	822	100	430	18	2	170	172	0	12	26	8
K01089	imidazoleglycerol-phosphate dehydratase / histidinol-phosphatase [EC:4.2.1.19 3.1.3.15]	456	190	1562	924	288	444	176	194	248	498	176	534	290	84	920	724	394	566	314	240
K01090	protein phosphatase [EC:3.1.3.16]	136	104	210	604	470	218	356	346	454	304	414	364	532	1042	296	378	364	374	438	846
K01091	phosphoglycolate phosphatase [EC:3.1.3.18]	600	590	2416	1616	426	678	1562	1612	466	2114	420	824	882	2452	1278	1046	746	726	494	842
K01092	myo-inositol-1(or 4)-monophosphatase [EC:3.1.3.25]	84	202	1194	856	430	514	58	94	494	1160	326	584	410	280	1048	616	398	506	364	296
K01093	4-phytase / acid phosphatase [EC:3.1.3.26 3.1.3.2]	2	2	162	116	330	596	8	20	452	636	190	460	26	4	224	200	0	34	46	30
K01095	phosphatidylglycerophosphatase A [EC:3.1.3.27]	32	34	192	230	146	300	8	30	156	388	84	230	18	12	92	160	70	62	26	2
K01096	phosphatidylglycerophosphatase B [EC:3.1.3.27]	4	4	100	66	92	176	0	6	104	492	60	136	20	0	134	62	0	8	18	20
K01101	4-nitrophenyl phosphatase [EC:3.1.3.41]	0	2	2	6	2	6	14	12	26	8	4	0	2	2	0	4	2	2	0	8
K01103	6-phosphofructo-2-kinase / fructose-2,6-bisphosphatase [EC:2.7.1.105 3.1.3.46]	10	20	6	0	0	0	0	0	0	0	0	0	2	2	2	2	0	2	6	0
K01104	protein-tyrosine phosphatase [EC:3.1.3.48]	442	384	1384	894	332	688	800	758	800	760	586	694	736	1416	772	688	750	726	630	752
K01112	_	0	0	6	6	20	28	0	2	34	26	4	30	0	2	0	42	0	6	12	0
K01113	alkaline phosphatase D [EC:3.1.3.1]	0	0	2	0	0	0	0	0	8	666	0	0	0	0	0	2	0	0	2	0
K01114	phospholipase C [EC:3.1.4.3]	2	4	18	4	14	12	4	8	82	1818	10	18	10	6	12	16	0	0	10	12
K01118	FMN-dependent NADH-azoreductase [EC:1.7.-.-]	6	0	118	108	150	394	0	18	256	800	104	358	24	6	212	98	0	18	30	14
K01119	2',3'-cyclic-nucleotide 2'-phosphodiesterase [EC:3.1.4.16]	396	322	2184	1622	708	1132	238	338	838	1690	430	1152	544	148	1446	1152	546	866	378	248
K01119,ko:K08693	_	2	2	6	8	2	0	0	0	76	18	2	8	0	4	2	2	0	2	0	0
K01121	2',3'-cyclic-nucleotide 3'-phosphodiesterase [EC:3.1.4.37]	0	0	0	0	0	2	0	0	0	0	0	0	0	0	0	0	0	0	0	0
K01126	glycerophosphoryl diester phosphodiesterase [EC:3.1.4.46]	410	222	2324	1738	834	1058	422	552	474	1982	360	932	300	622	956	642	510	218	252	346
K01128	_	0	0	0	0	0	0	0	0	0	0	0	0	0	0	0	0	0	2	0	0
K01129	dGTPase [EC:3.1.5.1]	1048	746	2368	1604	962	1156	938	976	834	1942	686	1134	1218	1568	1680	1326	752	1128	914	888
K01130	arylsulfatase [EC:3.1.6.1]	296	316	2580	2340	248	18	108	156	96	652	210	478	612	200	1518	618	674	862	388	168
K01133	choline-sulfatase [EC:3.1.6.6]	0	0	0	0	0	0	0	0	0	0	0	0	2	2	0	0	0	0	0	0
K01134	arylsulfatase A [EC:3.1.6.8]	2	0	0	0	0	0	0	0	0	0	0	0	0	0	0	2	0	2	0	0
K01137	N-acetylglucosamine-6-sulfatase [EC:3.1.6.14]	2	6	0	0	0	0	0	0	0	0	2	0	6	0	0	0	0	0	0	0
K01138	uncharacterized sulfatase [EC:3.1.6.-]	2	16	306	284	656	1622	16	84	552	1348	248	1292	18	14	70	562	14	42	124	34
K01139	guanosine-3',5'-bis(diphosphate) 3'-pyrophosphohydrolase [EC:3.1.7.2]	2	2	222	226	468	806	2	46	482	1812	234	646	50	4	356	246	2	26	72	28
K01141	exodeoxyribonuclease I [EC:3.1.11.1]	10	2	198	178	360	770	8	32	402	726	188	638	28	2	232	290	0	18	46	24
K01142	exodeoxyribonuclease III [EC:3.1.11.2]	758	812	1378	994	760	798	876	896	764	1250	890	722	828	920	1062	774	812	964	746	1006
K01143	exodeoxyribonuclease (lambda-induced) [EC:3.1.11.3]	0	0	0	0	0	10	0	0	0	0	0	0	0	0	0	2	0	0	0	0
K01144	exodeoxyribonuclease V [EC:3.1.11.5]	134	202	1386	986	2	2	96	104	2	0	30	22	382	112	942	398	524	684	258	170
K01145	exodeoxyribonuclease VII [EC:3.1.11.6]	0	0	0	0	0	0	0	0	0	10	0	0	0	0	0	0	0	0	0	0
K01146	protein Xni	0	6	104	82	212	430	8	14	216	564	132	364	14	0	182	124	0	12	40	10
K01147	exoribonuclease II [EC:3.1.13.1]	18	38	314	224	588	890	8	40	520	1102	254	850	44	6	302	350	2	34	80	14
K01150	deoxyribonuclease I [EC:3.1.21.1]	0	6	92	106	198	324	8	16	202	490	116	330	20	2	156	122	0	18	26	8
K01151	deoxyribonuclease IV [EC:3.1.21.2]	598	532	1446	1074	530	610	750	926	374	698	648	490	738	1072	1078	784	586	772	630	648
K01153	type I restriction enzyme, R subunit [EC:3.1.21.3]	2692	3324	10620	7278	3166	1504	3382	3216	2578	9724	2132	5346	3232	4198	3186	2468	2000	2570	3942	3282
K01154	type I restriction enzyme, S subunit [EC:3.1.21.3]	442	492	976	688	1162	498	522	582	570	2146	426	822	606	1180	440	330	212	594	528	782
K01155	type II restriction enzyme [EC:3.1.21.4]	96	96	670	392	118	16	344	390	20	0	106	4	314	246	626	252	122	412	178	256
K01156	type III restriction enzyme [EC:3.1.21.5]	160	256	1994	1364	556	80	702	504	114	24	8	36	800	154	386	274	276	242	294	256
K01157	_	0	0	0	0	0	0	0	0	0	0	0	0	0	0	0	0	0	2	12	8
K01159	crossover junction endodeoxyribonuclease RuvC [EC:3.1.22.4]	212	176	868	632	178	340	152	164	232	526	260	322	324	224	452	370	368	438	304	340
K01160	crossover junction endodeoxyribonuclease RusA [EC:3.1.22.4]	0	6	80	38	16	210	6	6	22	12	34	0	2	0	2	164	0	0	6	0
K01163	hypothetical protein	176	226	1230	896	108	186	194	278	100	296	180	80	276	122	608	386	402	678	216	112
K01167	ribonuclease T1 [EC:3.1.27.3]	0	0	2	0	0	2	0	0	0	0	0	0	0	0	0	0	0	0	0	0
K01169	ribonuclease I (enterobacter ribonuclease) [EC:3.1.27.6]	0	4	140	82	204	318	6	12	168	424	98	336	16	0	82	112	0	6	26	10
K01173	endonuclease [EC:3.1.30.-]	52	124	1032	706	2	2	70	92	8	792	2	26	204	58	430	252	224	342	148	82
K01174	micrococcal nuclease [EC:3.1.31.1]	0	4	0	0	0	0	0	2	4	18	0	0	0	0	0	0	2	0	0	0
K01175	_	2	16	98	60	168	238	8	12	178	314	90	226	18	2	142	90	2	18	46	4
K01176	alpha-amylase [EC:3.2.1.1]	166	232	1784	1462	1112	2058	98	216	1088	2496	678	1944	172	352	826	660	390	258	198	190
K01176,ko:K01200	_	0	2	4	2	0	0	0	0	0	0	0	0	2	4	0	0	0	0	2	4
K01179	endoglucanase [EC:3.2.1.4]	228	178	258	192	320	526	484	554	696	1244	240	524	256	850	568	374	24	76	172	212
K01179,ko:K01225	_	0	0	0	0	0	2	0	0	0	0	0	0	0	0	0	0	0	0	0	0
K01181	endo-1,4-beta-xylanase [EC:3.2.1.8]	96	64	60	32	6	16	48	94	6	2	96	20	268	82	548	154	26	32	218	172
K01182	oligo-1,6-glucosidase [EC:3.2.1.10]	334	340	600	176	508	440	922	924	732	154	896	652	932	2726	518	464	668	792	606	1292
K01183	chitinase [EC:3.2.1.14]	58	112	26	34	32	4	42	64	144	302	128	88	230	84	724	330	4	402	120	64
K01185	lysozyme [EC:3.2.1.17]	0	8	314	184	276	1174	12	18	310	972	118	676	26	4	230	286	22	10	76	74
K01186	sialidase-1 [EC:3.2.1.18]	266	404	2178	1530	20	16	124	108	208	36	176	226	472	136	1014	456	696	1084	406	242
K01187	alpha-glucosidase [EC:3.2.1.20]	1384	1126	4798	3610	2226	1540	1580	1864	1518	2160	880	2452	2922	3194	3902	2832	1788	2914	2028	1872
K01188	beta-glucosidase [EC:3.2.1.21]	1338	658	3132	2960	226	444	1308	1134	222	390	1542	510	1486	1770	2108	1310	754	1672	1060	974
K01190	beta-galactosidase [EC:3.2.1.23]	6474	4438	18566	15480	1816	2242	3598	4110	2816	3042	2790	3284	7438	5554	14074	7970	6474	10664	5808	5774
K01191	alpha-mannosidase [EC:3.2.1.24]	130	278	2510	2176	2744	306	162	264	280	154	772	1990	660	2246	260	592	1066	622	592	684
K01192	beta-mannosidase [EC:3.2.1.25]	138	266	2702	1904	98	12	162	242	608	280	32	32	570	272	1686	686	500	1040	486	552
K01193	beta-fructofuranosidase [EC:3.2.1.26]	68	72	360	138	804	786	1266	1208	1284	2038	700	1292	596	1896	954	300	268	396	406	1054
K01194	alpha,alpha-trehalase [EC:3.2.1.28]	38	54	564	424	1008	1748	46	120	880	2372	564	1630	90	48	732	614	38	114	162	76
K01195	beta-glucuronidase [EC:3.2.1.31]	328	168	468	358	486	604	178	386	584	428	196	708	416	420	114	442	220	132	260	390
K01197	hyaluronoglucosaminidase [EC:3.2.1.35]	316	470	1730	1608	0	24	180	196	416	44	448	240	548	174	1172	472	580	1052	516	326
K01198	xylan 1,4-beta-xylosidase [EC:3.2.1.37]	386	160	182	56	584	56	54	104	676	1172	236	184	940	370	692	292	410	726	704	1034
K01198,ko:K01209	_	338	182	870	258	0	0	594	600	24	6	90	56	526	738	1190	572	322	344	520	430
K01200	pullulanase [EC:3.2.1.41]	384	242	604	892	546	144	778	654	1386	466	44	118	1180	848	1320	584	626	1080	702	1328
K01201	glucosylceramidase [EC:3.2.1.45]	192	194	848	636	4	42	54	64	184	54	54	40	662	192	366	172	738	306	180	182
K01205	alpha-N-acetylglucosaminidase [EC:3.2.1.50]	174	196	558	286	0	2	98	108	10	2	0	24	618	160	1468	570	78	992	288	182
K01206	alpha-L-fucosidase [EC:3.2.1.51]	1450	1552	4730	3696	392	124	638	884	598	168	354	408	2722	892	5984	2746	1504	4824	1740	1176
K01207	beta-N-acetylhexosaminidase [EC:3.2.1.52]	294	286	310	220	534	790	194	320	556	1282	658	770	238	372	278	288	138	174	236	244
K01208,ko:K01234,ko:K05992	_	0	0	0	0	0	0	0	0	4	2	0	0	0	0	0	0	0	0	2	2
K01209	alpha-N-arabinofuranosidase [EC:3.2.1.55]	928	556	4172	2420	690	272	1186	890	228	4	658	780	788	2618	1418	1050	1150	1056	806	1050
K01210	glucan 1,3-beta-glucosidase [EC:3.2.1.58]	14	12	2	6	184	40	2	4	0	0	30	46	256	62	46	14	124	150	72	124
K01212	levanase [EC:3.2.1.65]	834	306	2846	2132	2	4	448	316	6	20	0	48	630	224	1434	686	862	1168	514	326
K01213	galacturan 1,4-alpha-galacturonidase [EC:3.2.1.67]	4	0	0	0	0	0	0	0	0	0	0	0	0	0	0	0	0	0	0	0
K01215	glucan 1,6-alpha-glucosidase [EC:3.2.1.70]	18	54	150	16	34	118	618	504	64	44	92	22	66	742	160	194	18	68	40	228
K01216	licheninase [EC:3.2.1.73]	2	10	0	0	0	0	10	0	0	0	0	2	4	0	2	8	60	10	0	10
K01218	mannan endo-1,4-beta-mannosidase [EC:3.2.1.78]	18	18	794	434	2	4	10	10	6	2	0	10	18	2	36	44	82	34	20	20
K01220	6-phospho-beta-galactosidase [EC:3.2.1.85]	8	18	18	4	2	16	16	26	38	24	130	4	18	14	14	0	4	6	12	102
K01222	6-phospho-beta-glucosidase [EC:3.2.1.86]	28	64	408	220	462	824	82	102	554	1658	1664	708	306	38	532	200	36	110	284	106
K01223	6-phospho-beta-glucosidase [EC:3.2.1.86]	452	636	1654	762	1514	3852	572	576	1732	4450	5408	3198	672	1342	1808	1222	398	340	794	1022
K01224	arabinogalactan endo-1,4-beta-galactosidase [EC:3.2.1.89]	298	148	236	40	594	78	564	614	148	1058	52	8	330	510	422	472	8	336	424	510
K01225	cellulose 1,4-beta-cellobiosidase [EC:3.2.1.91]	0	0	0	0	0	2	0	0	0	0	0	0	0	0	0	0	0	0	0	0
K01226	trehalose-6-phosphate hydrolase [EC:3.2.1.93]	52	94	372	400	680	840	120	164	608	1122	302	974	150	162	388	400	48	186	222	224
K01227	mannosyl-glycoprotein endo-beta-N-acetylglucosaminidase [EC:3.2.1.96]	0	0	0	0	2	6	0	0	0	6	2	0	0	0	0	4	0	0	0	0
K01232	maltose-6'-phosphate glucosidase [EC:3.2.1.122]	46	74	298	368	360	768	170	202	372	1424	2824	874	170	156	462	386	96	316	100	212
K01233	chitosanase [EC:3.2.1.132]	0	0	0	0	0	0	0	0	0	0	0	0	0	0	0	0	0	0	2	0
K01234	neopullulanase [EC:3.2.1.135]	2	0	2	4	4	4	0	0	16	12	12	6	4	6	2	0	0	0	0	0
K01235	alpha-glucuronidase [EC:3.2.1.139]	500	106	390	118	8	18	168	192	8	2	80	22	412	130	928	354	100	80	252	170
K01236	maltooligosyltrehalose trehalohydrolase [EC:3.2.1.141]	0	0	2	0	0	0	2	0	2	6	2	2	2	0	2	0	2	4	2	0
K01238	_	22	14	6	2	14	2	0	6	42	512	20	10	354	6	36	14	68	152	66	192
K01239	purine nucleosidase [EC:3.2.2.1]	12	32	10	10	32	38	0	14	62	20	40	32	284	18	124	54	176	158	182	326
K01241	AMP nucleosidase [EC:3.2.2.4]	58	122	1142	768	440	764	28	78	346	798	208	732	240	64	704	588	216	368	244	172
K01243	S-adenosylhomocysteine/5'-methylthioadenosine nucleosidase [EC:3.2.2.9]	210	194	882	626	612	556	376	458	522	1044	296	622	512	790	764	622	300	662	418	614
K01246	DNA-3-methyladenine glycosylase I [EC:3.2.2.20]	102	150	678	592	266	390	72	96	228	730	258	362	236	170	568	358	152	386	154	118
K01247	DNA-3-methyladenine glycosylase II [EC:3.2.2.21]	16	88	222	240	242	414	70	100	150	268	184	376	158	66	194	140	168	78	176	88
K01250	pyrimidine-specific ribonucleoside hydrolase [EC:3.2.-.-]	4	8	148	86	272	446	6	14	296	454	150	432	42	148	182	148	6	42	38	44
K01251	adenosylhomocysteinase [EC:3.3.1.1]	314	356	2132	1314	34	200	254	210	472	1282	474	354	216	552	480	298	640	654	204	188
K01252	enterobactin isochorismatase [EC:3.3.2.1]	0	10	136	82	250	428	4	30	208	896	108	372	18	2	184	148	0	16	46	12
K01253	microsomal epoxide hydrolase [EC:3.3.2.9]	0	0	0	0	0	0	0	0	0	0	0	0	0	0	0	0	0	2	0	6
K01255	leucyl aminopeptidase [EC:3.4.11.1]	16	14	242	256	580	934	10	60	612	2028	330	806	50	16	324	384	28	86	112	68
K01256	aminopeptidase N [EC:3.4.11.2]	188	254	2574	1446	1044	1266	158	258	1248	2602	754	1462	1296	1090	2024	1066	886	1610	768	1062
K01258	tripeptide aminopeptidase [EC:3.4.11.4]	792	664	1874	1394	604	988	902	990	654	1378	550	754	752	1126	1270	1028	640	794	650	726
K01259	proline iminopeptidase [EC:3.4.11.5]	144	20	14	4	2	0	56	28	14	370	6	14	94	8	36	18	36	40	56	104
K01261	glutamyl aminopeptidase [EC:3.4.11.7]	4	2	6	2	2	12	34	30	52	50	24	2	6	2	6	4	2	14	6	32
K01262	Xaa-Pro aminopeptidase [EC:3.4.11.9]	1294	900	3896	2632	848	790	1686	1620	1072	2346	670	1140	1680	2240	2732	2004	1304	2034	1242	1434
K01263	cytosol alanyl aminopeptidase [EC:3.4.11.14]	0	0	0	0	0	0	0	0	2	1004	0	2	2	6	0	0	0	0	0	0
K01265	methionyl aminopeptidase [EC:3.4.11.18]	1124	834	2476	1802	602	756	1340	1512	768	1532	636	800	1412	1776	1860	1370	870	1226	988	1332
K01266	D-aminopeptidase [EC:3.4.11.19]	6	20	32	38	42	2	12	10	4	4	8	4	6	16	14	14	22	8	74	88
K01267	aspartyl aminopeptidase [EC:3.4.11.21]	20	40	26	16	18	10	16	36	28	4	64	24	12	18	12	18	32	22	8	24
K01269	aminopeptidase [EC:3.4.11.-]	292	246	122	126	42	274	646	656	324	302	348	156	316	960	238	218	80	276	228	368
K01270	aminoacylhistidine dipeptidase [EC:3.4.13.3]	1112	576	2836	2326	394	1030	972	1334	610	1600	466	866	1292	1606	2498	1388	1082	1456	682	658
K01271	Xaa-Pro dipeptidase [EC:3.4.13.9]	40	82	780	852	516	692	74	86	528	1426	270	650	154	58	436	446	246	168	72	104
K01273	membrane dipeptidase [EC:3.4.13.19]	54	86	48	36	42	8	56	72	74	346	64	20	62	34	228	24	174	30	80	122
K01274	D-alanyl-D-alanine dipeptidase [EC:3.4.13.-]	2	2	6	0	2	8	0	0	20	18	0	0	0	6	4	6	0	0	6	20
K01277	dipeptidyl-peptidase III [EC:3.4.14.4]	580	348	2274	1650	2	0	352	294	12	14	70	76	576	148	1260	814	758	1040	518	366
K01278	dipeptidyl-peptidase 4 [EC:3.4.14.5]	1152	794	3368	2098	676	64	616	588	564	294	328	506	2322	1344	4002	1854	1920	3176	1644	1702
K01281	X-Pro dipeptidyl-peptidase [EC:3.4.14.11]	2	20	24	10	2	20	60	32	160	30	44	0	22	8	20	10	2	32	24	118
K01283	peptidyl-dipeptidase A [EC:3.4.15.1]	0	0	0	0	0	0	0	0	2	0	0	0	0	2	0	0	0	0	0	0
K01284	peptidyl-dipeptidase Dcp [EC:3.4.15.5]	1610	750	5096	3664	436	774	868	738	446	932	254	878	1576	426	4034	2292	1752	2890	1016	688
K01286	D-alanyl-D-alanine carboxypeptidase [EC:3.4.16.4]	110	54	2	22	0	64	50	130	106	18	6	30	166	312	34	8	2	4	32	70
K01295	glutamate carboxypeptidase [EC:3.4.17.11]	0	0	2	0	0	0	2	2	4	2	16	12	0	2	0	8	2	0	6	2
K01297	muramoyltetrapeptide carboxypeptidase [EC:3.4.17.13]	38	122	1250	1074	156	482	30	38	268	554	266	392	108	26	302	358	230	162	112	60
K01299	carboxypeptidase Taq [EC:3.4.17.19]	42	102	78	84	170	24	72	138	130	416	88	24	46	30	302	88	38	22	30	32
K01303	acylaminoacyl-peptidase [EC:3.4.19.1]	0	10	0	0	2	0	0	4	2	2	2	10	0	4	2	2	2	0	0	0
K01304	pyroglutamyl-peptidase [EC:3.4.19.3]	28	38	92	46	306	150	8	14	260	414	216	166	210	294	182	28	92	194	132	214
K01305	beta-aspartyl-dipeptidase (metallo-type) [EC:3.4.19.-]	4	14	82	102	290	512	10	26	288	436	100	518	4	2	26	172	0	30	46	16
K01308	g-D-glutamyl-meso-diaminopimelate peptidase [EC:3.4.19.11]	26	46	0	0	0	0	44	88	0	0	2	2	34	8	8	30	0	14	36	8
K01317	acrosin [EC:3.4.21.10]	2	0	14	0	0	4	2	8	0	6	2	4	0	0	2	4	0	0	6	8
K01318	glutamyl endopeptidase [EC:3.4.21.19]	0	0	2	0	0	0	0	0	0	0	0	0	0	0	0	0	0	0	0	0
K01322	prolyl oligopeptidase [EC:3.4.21.26]	14	14	126	36	0	0	18	20	0	12	0	2	20	14	32	38	44	32	18	2
K01338	ATP-dependent Lon protease [EC:3.4.21.53]	2192	1930	4298	2810	2140	2172	2628	2920	1676	3074	1370	1748	2186	3532	3068	2898	1368	2090	1650	2234
K01347	IgA-specific serine endopeptidase [EC:3.4.21.72]	0	0	2	0	0	0	0	0	0	0	0	0	0	0	0	0	0	0	0	0
K01354	oligopeptidase B [EC:3.4.21.83]	36	56	498	300	1144	994	40	44	976	1284	602	1338	576	872	496	416	354	474	446	654
K01355	omptin [EC:3.4.23.49]	0	4	138	96	412	690	0	2	186	706	268	580	6	8	2	170	0	18	4	16
K01356	repressor LexA [EC:3.4.21.88]	328	230	222	170	452	414	358	444	500	768	394	406	354	720	340	252	154	216	266	376
K01358	ATP-dependent Clp protease, protease subunit [EC:3.4.21.92]	856	990	1440	1068	784	690	906	892	696	1154	724	628	942	1072	1052	860	748	1022	890	1142
K01361	lactocepin [EC:3.4.21.96]	6	22	12	10	8	12	146	78	224	24	6	18	4	12	8	8	0	12	12	32
K01362	_	152	266	1280	966	36	12	146	170	214	992	26	50	358	134	910	298	302	770	194	160
K01372	bleomycin hydrolase [EC:3.4.22.40]	464	386	1998	1224	668	96	296	296	608	258	606	624	1320	1116	1840	840	1294	1540	1014	1182
K01387	microbial collagenase [EC:3.4.24.3]	2	0	2	0	0	0	0	0	98	12	0	18	0	0	0	0	0	2	0	0
K01390	IgA-specific metalloendopeptidase [EC:3.4.24.13]	0	0	0	4	0	0	0	0	0	0	0	0	2	0	0	0	0	0	0	4
K01392	thimet oligopeptidase [EC:3.4.24.15]	0	0	0	0	0	0	0	0	0	218	0	0	0	0	0	0	0	0	0	0
K01400	bacillolysin [EC:3.4.24.28]	0	0	2	0	0	0	0	0	2	0	0	0	0	0	0	0	0	0	0	0
K01406	serralysin [EC:3.4.24.40]	0	0	2	2	0	0	0	0	4	0	0	0	0	0	0	0	0	0	0	0
K01407	protease III [EC:3.4.24.55]	0	20	432	316	872	1486	26	80	780	1800	404	1280	50	6	598	442	0	62	78	34
K01409	O-sialoglycoprotein endopeptidase [EC:3.4.24.57]	1194	1012	2110	1290	786	1038	1208	1164	994	1424	914	896	1074	1400	1382	1078	814	992	866	1184
K01412	mitochondrial processing peptidase [EC:3.4.24.64]	0	0	0	0	0	0	0	0	0	0	0	0	0	0	0	2	0	0	0	0
K01414	oligopeptidase A [EC:3.4.24.70]	114	124	374	352	836	1458	22	86	688	2592	328	1342	78	0	474	536	8	62	132	40
K01415	endothelin-converting enzyme [EC:3.4.24.71]	2	0	0	0	0	0	6	2	0	0	0	0	0	0	0	0	0	0	0	0
K01417	_	76	132	194	98	314	544	70	136	400	952	188	508	52	38	250	322	6	24	56	106
K01417,ko:K07043	_	0	0	0	0	0	0	0	0	0	2	0	0	0	0	0	0	0	0	0	0
K01419	ATP-dependent HslUV protease, peptidase subunit HslV [EC:3.4.25.-]	8	50	68	90	216	300	28	44	128	444	78	304	18	2	108	126	8	102	44	4
K01420	CRP/FNR family transcriptional regulator, anaerobic regulatory protein	38	134	252	162	248	494	362	434	436	478	276	378	84	366	202	280	66	98	104	136
K01421	putative membrane protein	872	482	888	418	2298	520	2626	2724	2202	870	1720	1784	2990	7320	1256	860	1388	1820	1938	3794
K01422	_	38	70	1224	956	0	2	66	60	96	4	2	8	72	28	148	112	326	148	64	38
K01423	_	0	0	0	0	0	12	0	0	18	64	6	36	0	2	0	4	0	0	12	0
K01424	L-asparaginase [EC:3.5.1.1]	344	472	4008	3120	832	1446	334	510	1026	1812	510	1170	926	322	2020	1426	1038	1360	804	788
K01425	glutaminase [EC:3.5.1.2]	216	306	1350	1124	488	898	112	168	528	1294	274	980	588	126	1256	974	384	918	342	152
K01426	amidase [EC:3.5.1.4]	2	22	58	26	20	8	4	4	38	1202	10	18	2	6	4	10	4	4	2	0
K01428	urease subunit alpha [EC:3.5.1.5]	50	48	110	68	88	10	122	108	374	1180	176	14	94	130	378	26	78	54	56	94
K01429	urease subunit beta [EC:3.5.1.5]	2	14	8	8	6	0	14	10	50	238	26	2	4	2	78	2	4	6	2	18
K01430	urease subunit gamma [EC:3.5.1.5]	2	4	16	16	10	0	10	18	64	262	32	2	22	8	82	2	4	12	6	2
K01431	beta-ureidopropionase [EC:3.5.1.6]	0	0	0	0	0	0	0	0	0	0	0	0	0	2	0	0	0	0	0	0
K01433	formyltetrahydrofolate deformylase [EC:3.5.1.10]	74	106	462	492	214	422	36	56	208	784	128	354	260	58	596	462	140	338	132	66
K01434	penicillin amidase [EC:3.5.1.11]	0	14	144	106	556	1864	18	74	62	496	50	816	0	0	4	2	0	2	0	2
K01436	amidohydrolase [EC:3.5.1.-]	12	12	8	4	266	30	12	20	42	6	14	2	178	50	38	40	128	94	118	218
K01438	acetylornithine deacetylase [EC:3.5.1.16]	252	166	400	284	562	748	162	160	374	1522	234	672	360	90	1028	554	194	464	322	262
K01439	succinyl-diaminopimelate desuccinylase [EC:3.5.1.18]	84	98	576	358	1168	588	144	198	670	1430	616	1082	424	1118	520	336	292	380	294	632
K01442	choloylglycine hydrolase [EC:3.5.1.24]	884	730	2096	1058	232	136	1044	1318	280	90	358	248	1326	1566	1644	962	628	1150	760	886
K01443	N-acetylglucosamine-6-phosphate deacetylase [EC:3.5.1.25]	810	620	3626	2644	824	694	750	952	862	1054	440	844	1084	1512	2154	1154	1368	1442	998	966
K01444	N4-(beta-N-acetylglucosaminyl)-L-asparaginase [EC:3.5.1.26]	0	0	0	0	0	2	0	0	2	0	6	0	0	0	0	0	0	0	0	0
K01446	N-acetylmuramoyl-L-alanine amidase [EC:3.5.1.28]	0	0	0	0	0	0	16	10	42	0	0	0	0	0	0	0	0	2	0	0
K01447	N-acetylmuramoyl-L-alanine amidase [EC:3.5.1.28]	88	138	376	290	14	6	24	46	12	16	0	56	112	30	278	146	128	204	48	40
K01448	N-acetylmuramoyl-L-alanine amidase [EC:3.5.1.28]	942	586	3110	2252	1320	2322	1404	1666	1142	2552	770	1940	1058	2174	2084	1848	716	1132	778	782
K01449	N-acetylmuramoyl-L-alanine amidase [EC:3.5.1.28]	54	70	14	6	30	4	58	38	24	8	24	28	12	18	40	30	4	6	24	10
K01451	hippurate hydrolase [EC:3.5.1.32]	16	18	68	38	264	12	4	10	170	860	202	8	72	4	522	100	0	38	4	4
K01452	chitin deacetylase [EC:3.5.1.41]	0	0	0	0	0	0	0	0	0	130	0	0	0	0	0	0	0	0	0	0
K01453	_	0	0	0	0	0	0	0	0	6	2	2	0	0	0	0	0	0	0	0	0
K01455	formamidase [EC:3.5.1.49]	0	0	10	8	0	0	0	0	4	444	4	0	2	0	0	40	0	0	0	0
K01457	allophanate hydrolase [EC:3.5.1.54]	0	0	30	10	0	0	6	10	4	400	6	0	0	4	262	74	0	4	0	6
K01458	N-formylglutamate deformylase [EC:3.5.1.68]	0	0	0	2	0	0	0	0	0	0	2	2	0	0	0	2	2	0	0	0
K01460	glutathionylspermidine amidase/synthetase [EC:3.5.1.78 6.3.1.8]	10	6	208	164	414	732	12	30	380	1114	190	630	48	2	380	180	0	42	60	10
K01461	N-acyl-D-glutamate deacylase [EC:3.5.1.82]	0	0	0	0	2	0	4	0	0	0	0	0	0	0	0	2	0	0	0	2
K01462	peptide deformylase [EC:3.5.1.88]	538	380	958	598	526	464	606	584	682	1248	572	644	802	1338	750	510	490	610	586	756
K01463	_	10	12	58	88	14	2	8	6	0	6	18	0	6	14	16	22	10	18	26	12
K01464	dihydropyrimidinase [EC:3.5.2.2]	90	242	188	154	670	1296	114	206	438	862	394	1042	178	48	110	420	86	72	212	168
K01465	dihydroorotase [EC:3.5.2.3]	924	800	1904	1430	858	978	1150	1270	944	2276	872	966	1142	1676	1686	1464	748	1300	886	1022
K01466	allantoinase [EC:3.5.2.5]	8	8	186	110	376	714	10	26	280	694	146	710	12	4	10	278	6	20	6	18
K01467	beta-lactamase [EC:3.5.2.6]	74	90	1032	852	604	1152	82	144	534	2818	312	1544	250	76	1060	404	92	342	202	92
K01468	imidazolonepropionase [EC:3.5.2.7]	168	388	1624	1194	20	4	90	114	110	850	140	64	374	108	1018	538	478	710	212	136
K01469	5-oxoprolinase (ATP-hydrolysing) [EC:3.5.2.9]	0	0	0	0	0	0	0	0	0	2	0	0	0	0	0	0	0	0	0	2
K01470	creatinine amidohydrolase [EC:3.5.2.10]	50	94	218	118	254	32	104	136	66	148	182	174	222	366	510	232	174	440	150	188
K01471	6-aminohexanoate-cyclic-dimer hydrolase [EC:3.5.2.12]	0	0	0	0	2	0	0	0	0	0	0	0	0	0	0	0	0	0	0	0
K01473	N-methylhydantoinase A [EC:3.5.2.14]	6	8	2	2	2	0	4	4	2	12	4	8	6	0	4	4	0	0	2	2
K01474	N-methylhydantoinase B [EC:3.5.2.14]	6	2	2	0	10	0	2	6	6	4	2	0	0	4	0	2	0	2	2	8
K01476	arginase [EC:3.5.3.1]	62	80	52	24	4	0	14	12	0	0	14	10	50	4	198	72	248	48	36	12
K01476,ko:K01581	_	0	0	0	2	0	0	2	4	0	4	2	0	0	0	0	0	0	2	0	0
K01477	allantoicase [EC:3.5.3.4]	0	0	0	2	0	0	0	0	0	390	0	2	0	0	0	0	0	0	0	0
K01478	arginine deiminase [EC:3.5.3.6]	40	110	38	36	150	8	78	50	112	160	22	16	14	10	30	8	0	34	20	14
K01479	formiminoglutamase [EC:3.5.3.8]	2	0	34	28	18	10	6	0	88	716	54	8	20	2	190	6	0	10	4	8
K01480	agmatinase [EC:3.5.3.11]	156	260	688	322	398	626	254	258	398	864	548	552	338	184	442	350	192	368	340	350
K01482	dimethylargininase [EC:3.5.3.18]	8	6	6	4	0	0	4	8	10	164	14	0	2	0	2	0	0	14	8	0
K01483	ureidoglycolate hydrolase [EC:3.5.3.19]	4	0	40	26	142	308	4	16	104	578	60	290	4	0	4	108	0	16	26	8
K01484	succinylarginine dihydrolase [EC:3.5.3.23]	2	8	166	132	328	596	2	16	406	1368	198	576	26	2	350	184	2	32	50	18
K01485	cytosine deaminase [EC:3.5.4.1]	38	56	348	196	754	744	146	182	502	1170	430	866	192	430	698	234	172	146	220	250
K01486	adenine deaminase [EC:3.5.4.2]	236	910	478	364	862	1556	172	246	654	1082	674	1080	284	214	504	398	490	220	266	274
K01487	guanine deaminase [EC:3.5.4.3]	46	156	200	132	482	856	40	72	374	1214	394	680	72	20	284	222	212	54	74	36
K01488	adenosine deaminase [EC:3.5.4.4]	122	84	194	122	212	446	470	506	468	1136	148	356	296	752	304	306	16	82	170	224
K01489	cytidine deaminase [EC:3.5.4.5]	252	248	736	512	318	576	340	504	372	646	286	392	274	388	596	434	200	470	206	204
K01491	methylenetetrahydrofolate dehydrogenase (NADP+) / methenyltetrahydrofolate cyclohydrolase [EC:1.5.1.5 3.5.4.9]	962	554	1562	1058	642	802	698	754	624	1220	620	744	808	920	1074	854	568	730	628	700
K01492	phosphoribosylaminoimidazolecarboxamide formyltransferase [EC:2.1.2.3]	164	212	1084	764	2	6	228	204	4	6	34	20	424	176	698	274	224	820	200	152
K01493	dCMP deaminase [EC:3.5.4.12]	598	562	922	544	314	238	612	558	220	152	326	180	446	652	518	468	348	382	348	430
K01494	dCTP deaminase [EC:3.5.4.13]	22	28	212	110	338	230	22	16	264	594	226	410	200	254	222	168	130	116	190	216
K01495	GTP cyclohydrolase I [EC:3.5.4.16]	520	264	998	728	374	598	252	308	496	848	500	518	528	576	632	462	332	476	350	484
K01496	phosphoribosyl-AMP cyclohydrolase [EC:3.5.4.19]	48	48	42	20	66	104	34	24	124	88	154	76	84	86	36	24	56	82	56	116
K01497	GTP cyclohydrolase II [EC:3.5.4.25]	20	6	86	78	188	296	2	12	180	580	112	324	16	0	88	146	2	24	24	12
K01499	methenyltetrahydromethanopterin cyclohydrolase [EC:3.5.4.27]	0	0	0	0	0	0	0	0	0	0	0	2	0	0	0	0	0	0	0	0
K01500	_	0	2	4	0	0	0	0	0	0	0	20	2	0	0	0	2	0	0	0	0
K01501	nitrilase [EC:3.5.5.1]	0	12	8	6	20	4	8	0	6	0	10	10	0	2	2	14	8	0	26	0
K01502	aliphatic nitrilase [EC:3.5.5.7]	0	0	2	0	0	0	0	0	4	0	0	0	0	0	0	0	0	2	2	0
K01505	1-aminocyclopropane-1-carboxylate deaminase [EC:3.5.99.7]	0	0	0	0	0	2	0	0	0	54	0	2	0	0	0	0	0	0	0	0
K01506	_	2	0	2	0	2	2	0	0	10	2	0	0	0	4	0	0	0	0	0	2
K01507	inorganic pyrophosphatase [EC:3.6.1.1]	74	68	170	96	282	270	38	18	376	858	238	300	194	330	310	132	116	180	148	248
K01512	acylphosphatase [EC:3.6.1.7]	16	14	88	60	118	224	116	108	154	208	102	318	24	234	86	110	14	34	56	72
K01515	ADP-ribose pyrophosphatase [EC:3.6.1.13]	192	106	404	222	324	320	474	538	386	770	254	286	200	896	330	254	76	140	136	236
K01518	bis(5'-nucleosidyl)-tetraphosphatase [EC:3.6.1.17]	0	0	0	0	0	2	0	2	0	4	2	0	0	0	0	0	0	0	0	0
K01520	dUTP pyrophosphatase [EC:3.6.1.23]	262	178	716	518	216	300	392	342	332	670	242	268	388	476	512	340	302	492	286	316
K01521	CDP-diacylglycerol pyrophosphatase [EC:3.6.1.26]	0	2	116	120	248	480	10	26	234	646	118	430	20	2	184	120	2	18	26	2
K01523	phosphoribosyl-ATP pyrophosphohydrolase [EC:3.6.1.31]	30	22	70	44	52	88	36	16	72	82	104	48	118	84	32	28	38	50	62	134
K01524	exopolyphosphatase / guanosine-5'-triphosphate,3'-diphosphate pyrophosphatase [EC:3.6.1.11 3.6.1.40]	236	278	1462	1156	1408	2016	124	210	1490	3492	1172	1920	748	616	1328	886	420	774	620	650
K01525	bis(5'-nucleosyl)-tetraphosphatase (symmetrical) [EC:3.6.1.41]	0	4	144	82	264	462	8	22	224	846	136	404	12	0	180	152	2	30	30	14
K01529	_	6	2	22	14	12	26	2	4	32	490	92	102	8	30	8	24	12	10	12	8
K01531	Mg2+-importing ATPase [EC:3.6.3.2]	192	230	4026	2826	1486	2816	548	648	1138	3490	2380	2446	354	68	1056	852	232	942	592	546
K01533	Cu2+-exporting ATPase [EC:3.6.3.4]	2096	2430	4372	3152	1914	2098	2462	2614	2836	3758	1770	1932	2946	3710	3464	2520	2220	2316	2762	3526
K01534	Cd2+/Zn2+-exporting ATPase [EC:3.6.3.3 3.6.3.5]	1772	1512	3506	2614	1234	2208	1960	2214	1736	2690	1260	1824	1568	2026	2330	1870	1576	1776	1334	1642
K01535	H+-transporting ATPase [EC:3.6.3.6]	0	4	0	0	0	0	0	2	0	0	0	0	0	0	0	0	0	0	0	0
K01537	Ca2+-transporting ATPase [EC:3.6.3.8]	756	1304	1070	592	280	436	870	862	786	204	1226	670	944	580	1856	1070	584	1306	868	762
K01541	H+/K+-exchanging ATPase [EC:3.6.3.10]	0	0	0	2	0	0	0	0	0	0	0	0	0	0	0	0	0	0	0	0
K01545	K+-transporting ATPase ATPase F chain	0	0	34	28	42	68	2	4	32	60	18	74	0	0	0	50	0	6	6	4
K01546	K+-transporting ATPase ATPase A chain [EC:3.6.3.12]	354	644	2770	1914	970	1076	588	598	732	1604	1330	1110	680	350	1428	1146	780	1496	672	636
K01547	K+-transporting ATPase ATPase B chain [EC:3.6.3.12]	578	968	2910	2086	1274	1584	1026	1062	860	1880	2070	1596	836	438	1712	1356	1042	2634	764	832
K01548	K+-transporting ATPase ATPase C chain [EC:3.6.3.12]	84	158	856	574	140	280	70	80	168	550	132	388	204	58	410	306	184	264	148	152
K01551	arsenite-transporting ATPase [EC:3.6.3.16]	84	136	32	492	56	50	80	120	70	712	76	40	450	150	1306	792	36	584	150	82
K01552	_	496	306	894	454	978	236	1212	1230	1204	502	678	736	1330	2974	652	420	658	992	914	1554
K01554	_	0	4	80	66	206	358	2	20	154	308	94	318	14	0	112	96	0	26	30	6
K01555	fumarylacetoacetase [EC:3.7.1.2]	0	0	0	0	0	0	0	2	8	658	0	0	0	0	0	0	0	0	0	2
K01556	kynureninase [EC:3.7.1.3]	0	0	2	2	0	0	0	2	4	406	0	0	0	0	0	0	0	0	0	0
K01560	2-haloacid dehalogenase [EC:3.8.1.2]	6	2	2	2	4	8	2	2	120	66	4	2	22	0	10	8	24	24	24	58
K01561	haloacetate dehalogenase [EC:3.8.1.3]	2	0	4	0	2	2	4	0	0	0	0	6	2	0	2	0	0	2	0	0
K01563	haloalkane dehalogenase [EC:3.8.1.5]	0	0	0	2	0	0	0	0	0	0	2	0	0	0	0	0	0	0	0	0
K01564	_	0	0	0	0	6	0	0	6	0	0	6	6	0	0	0	0	0	0	0	0
K01565	N-sulfoglucosamine sulfohydrolase [EC:3.10.1.1]	0	2	0	0	0	0	0	0	0	0	0	0	0	0	0	0	0	0	0	0
K01567	_	0	2	0	0	0	0	0	0	2	262	2	0	0	0	0	2	0	2	0	0
K01568	pyruvate decarboxylase [EC:4.1.1.1]	0	0	0	0	0	0	0	0	2	304	2	0	0	0	0	0	0	0	0	0
K01568,ko:K04103	_	0	0	0	0	0	0	0	0	0	34	0	0	0	0	0	0	0	0	0	0
K01569	oxalate decarboxylase [EC:4.1.1.2]	0	0	0	0	0	0	0	0	2	0	0	0	0	0	0	0	0	0	0	0
K01571	oxaloacetate decarboxylase, alpha subunit [EC:4.1.1.3]	1140	936	856	418	726	472	1170	1434	558	1674	610	258	842	1414	1300	596	554	850	674	842
K01572	oxaloacetate decarboxylase, beta subunit [EC:4.1.1.3]	1918	1812	4304	2736	648	248	1340	1544	426	676	506	300	1522	1350	2992	1798	1512	1896	1608	1560
K01573	oxaloacetate decarboxylase, gamma subunit [EC:4.1.1.3]	20	18	14	2	6	2	10	10	8	90	8	6	76	20	232	48	0	102	36	18
K01574	acetoacetate decarboxylase [EC:4.1.1.4]	0	2	2	0	2	0	0	0	0	2	0	0	0	0	0	2	0	0	0	2
K01575	acetolactate decarboxylase [EC:4.1.1.5]	0	6	14	22	186	24	18	6	48	204	70	16	6	6	116	8	6	40	32	28
K01576	benzoylformate decarboxylase [EC:4.1.1.7]	0	2	34	12	2	0	2	0	2	516	0	0	0	0	2	0	0	0	0	0
K01577	oxalyl-CoA decarboxylase [EC:4.1.1.8]	6	14	210	134	388	844	4	32	594	642	116	732	134	2	100	308	144	112	236	396
K01578	malonyl-CoA decarboxylase [EC:4.1.1.9]	2	0	0	0	0	0	0	0	0	0	0	0	0	0	0	2	0	0	0	0
K01579	aspartate 1-decarboxylase [EC:4.1.1.11]	258	172	614	396	80	244	302	272	132	374	228	148	214	248	432	288	178	316	190	186
K01580	glutamate decarboxylase [EC:4.1.1.15]	210	418	1946	1470	660	1180	76	174	708	916	198	1250	596	140	966	1060	520	862	320	158
K01581	ornithine decarboxylase [EC:4.1.1.17]	24	48	432	500	1200	2486	52	122	992	2460	492	1910	98	8	324	928	72	138	218	90
K01581,ko:K01584	_	0	0	2	0	0	0	0	0	0	0	0	0	0	0	0	0	0	0	0	0
K01582	lysine decarboxylase [EC:4.1.1.18]	24	68	580	432	1102	2122	28	134	844	2458	672	1858	102	8	794	736	14	126	164	82
K01583	arginine decarboxylase [EC:4.1.1.19]	0	2	0	0	4	4	4	2	2	4	0	0	4	6	0	0	0	2	0	2
K01584	arginine decarboxylase [EC:4.1.1.19]	26	26	568	526	456	980	4	38	334	622	138	758	14	6	54	294	4	36	262	26
K01585	arginine decarboxylase [EC:4.1.1.19]	1190	498	2584	2024	396	586	562	420	412	1106	344	770	592	194	1572	1202	568	1204	664	538
K01586	diaminopimelate decarboxylase [EC:4.1.1.20]	1800	1122	2780	1802	1330	1354	2128	2210	1272	2014	1072	1258	2046	2786	1756	1602	1250	2070	1624	2126
K01588	5-(carboxyamino)imidazole ribonucleotide mutase [EC:5.4.99.18]	726	450	1282	876	480	464	730	730	470	744	472	546	752	844	802	668	586	704	694	832
K01589	5-(carboxyamino)imidazole ribonucleotide synthase [EC:6.3.4.18]	22	30	300	194	544	584	62	56	650	1106	366	718	354	418	294	314	194	258	226	366
K01590	histidine decarboxylase [EC:4.1.1.22]	4	0	8	8	2	0	2	2	44	380	4	8	4	0	2	0	16	14	2	10
K01591	orotidine-5'-phosphate decarboxylase [EC:4.1.1.23]	1202	802	1732	1146	864	806	984	1140	906	964	806	714	1254	1496	1146	982	766	1068	1000	1250
K01595	phosphoenolpyruvate carboxylase [EC:4.1.1.31]	44	90	660	408	1536	1556	216	186	1502	3772	980	1942	900	1416	868	658	586	870	886	1368
K01596	phosphoenolpyruvate carboxykinase (GTP) [EC:4.1.1.32]	114	212	28	30	10	18	94	22	76	802	112	118	16	18	78	82	8	14	34	36
K01597	diphosphomevalonate decarboxylase [EC:4.1.1.33]	6	2	10	2	2	2	34	18	44	34	28	8	16	2	4	0	0	10	6	26
K01598	phosphopantothenoylcysteine decarboxylase [EC:4.1.1.36]	26	36	4	6	0	4	2	4	14	22	28	22	2	2	6	2	4	2	6	18
K01599	uroporphyrinogen decarboxylase [EC:4.1.1.37]	70	122	440	276	672	1040	94	154	536	1558	546	706	222	116	750	446	64	392	136	142
K01601	ribulose-bisphosphate carboxylase large chain [EC:4.1.1.39]	26	8	88	52	6	184	6	6	72	318	146	34	8	0	18	4	12	4	0	6
K01602	ribulose-bisphosphate carboxylase small chain [EC:4.1.1.39]	0	0	0	0	0	0	0	0	2	0	0	0	0	0	0	0	0	0	0	0
K01607	4-carboxymuconolactone decarboxylase [EC:4.1.1.44]	200	192	606	754	78	52	132	168	318	1108	292	326	266	308	750	354	424	278	190	244
K01608	tartronate-semialdehyde synthase [EC:4.1.1.47]	4	10	192	176	720	1018	8	60	372	888	152	836	14	2	14	358	2	56	92	34
K01609	indole-3-glycerol phosphate synthase [EC:4.1.1.48]	436	406	1064	728	66	100	498	568	100	324	202	118	376	602	602	380	322	470	202	290
K01610	phosphoenolpyruvate carboxykinase (ATP) [EC:4.1.1.49]	2798	1756	4332	2756	1226	1454	2206	2274	1180	2362	1096	1046	2524	2428	2724	2046	1814	1880	2262	2630
K01611	S-adenosylmethionine decarboxylase [EC:4.1.1.50]	92	88	254	204	256	816	232	228	376	822	690	596	72	36	244	228	46	378	132	74
K01613	phosphatidylserine decarboxylase [EC:4.1.1.65]	300	188	1070	792	306	688	492	434	346	1348	250	482	290	390	736	486	240	512	266	194
K01615	glutaconyl-CoA decarboxylase [EC:4.1.1.70]	30	42	54	68	20	170	78	114	98	334	180	44	26	4	64	38	38	174	46	28
K01616	2-oxoglutarate decarboxylase [EC:4.1.1.71]	0	0	2	0	4	4	2	0	4	6	0	0	0	0	0	2	0	2	2	0
K01618	_	4	0	0	0	0	0	2	2	0	0	0	0	0	2	0	0	0	0	0	2
K01619	deoxyribose-phosphate aldolase [EC:4.1.2.4]	502	420	1322	1302	416	678	838	886	500	882	642	502	574	542	1008	784	466	1378	510	424
K01620	threonine aldolase [EC:4.1.2.5]	396	582	1678	1078	722	498	584	622	520	588	396	640	766	992	1086	908	662	1088	666	838
K01621	phosphoketolase [EC:4.1.2.9]	168	402	808	56	16	10	226	152	138	34	44	48	358	180	260	228	28	178	204	232
K01621,ko:K01632	_	0	0	0	0	0	0	0	0	0	0	0	0	2	0	0	0	0	0	0	4
K01623	fructose-bisphosphate aldolase, class I [EC:4.1.2.13]	170	222	1452	1034	324	356	98	138	220	682	306	326	540	168	1592	556	490	996	284	148
K01624	fructose-bisphosphate aldolase, class II [EC:4.1.2.13]	1590	1734	2966	1826	1612	1158	1722	1758	1436	2544	1722	1418	1840	1856	2116	1542	1308	2082	1608	1794
K01625	2-dehydro-3-deoxyphosphogluconate aldolase / 4-hydroxy-2-oxoglutarate aldolase [EC:4.1.2.14 4.1.3.16]	358	242	1154	642	390	544	282	494	316	672	434	424	364	248	654	620	358	408	304	288
K01626	3-deoxy-7-phosphoheptulonate synthase [EC:2.5.1.54]	600	504	1022	636	2038	2020	808	804	1774	3600	1092	2192	1076	1560	1218	1238	548	720	814	1204
K01627	2-dehydro-3-deoxyphosphooctonate aldolase (KDO 8-P synthase) [EC:2.5.1.55]	440	258	1088	764	100	360	422	460	200	834	222	284	230	50	610	476	364	770	268	204
K01628	L-fuculose-phosphate aldolase [EC:4.1.2.17]	50	118	248	122	406	482	172	166	260	916	220	382	180	106	200	166	56	210	68	48
K01629	rhamnulose-1-phosphate aldolase [EC:4.1.2.19]	754	404	656	538	478	664	258	514	334	734	512	500	408	556	872	500	312	838	436	322
K01630	2-dehydro-3-deoxyglucarate aldolase [EC:4.1.2.20]	8	14	148	106	200	446	2	32	214	538	136	384	18	4	182	182	0	24	44	16
K01631	2-dehydro-3-deoxyphosphogalactonate aldolase [EC:4.1.2.21]	0	6	84	66	278	332	6	24	186	692	108	318	36	0	16	136	2	24	30	10
K01632	fructose-6-phosphate phosphoketolase [EC:4.1.2.22]	50	90	132	44	346	80	126	92	460	170	312	332	472	598	172	86	334	402	346	600
K01633	dihydroneopterin aldolase [EC:4.1.2.25]	20	50	446	374	198	330	34	60	202	546	134	314	150	38	330	196	90	168	84	56
K01635	tagatose 1,6-diphosphate aldolase [EC:4.1.2.40]	2	2	4	6	2	18	6	4	44	58	16	10	10	2	2	2	0	2	6	46
K01636	_	16	26	30	4	0	4	10	8	28	8	8	6	22	26	38	10	4	8	16	24
K01637	isocitrate lyase [EC:4.1.3.1]	4	10	226	186	416	774	2	30	414	1744	214	646	22	2	296	230	0	30	54	12
K01638	malate synthase [EC:2.3.3.9]	2	10	698	566	1294	2632	28	150	684	3068	498	2318	44	14	440	852	2	78	126	32
K01639	N-acetylneuraminate lyase [EC:4.1.3.3]	236	326	2112	1012	658	562	606	562	320	740	300	544	442	192	936	476	624	1018	290	314
K01640	hydroxymethylglutaryl-CoA lyase [EC:4.1.3.4]	0	6	20	8	0	0	8	4	24	718	22	24	2	0	6	10	22	4	8	4
K01641	hydroxymethylglutaryl-CoA synthase [EC:2.3.3.10]	2	8	10	8	6	8	28	46	102	34	24	4	14	16	12	8	6	20	0	52
K01643	citrate lyase subunit alpha / citrate CoA-transferase [EC:4.1.3.6 2.8.3.10]	102	338	398	396	588	1298	76	138	738	1870	456	1054	42	124	372	668	240	132	168	120
K01644	citrate lyase subunit beta / citryl-CoA lyase [EC:4.1.3.6 4.1.3.34]	46	192	266	262	330	746	24	70	418	1100	274	464	48	60	240	336	86	66	90	82
K01646	citrate lyase subunit gamma [EC:4.1.3.6]	4	12	90	76	86	214	4	10	140	320	94	182	8	8	58	122	32	14	16	26
K01647	citrate synthase [EC:2.3.3.1]	1536	1196	2650	1566	1000	874	1936	2068	886	1680	878	1056	2094	3038	2238	1728	926	1636	1338	1892
K01649	2-isopropylmalate synthase [EC:2.3.3.13]	2056	1366	3308	2094	1382	1456	2044	2054	1398	2858	1732	1424	1944	2568	2458	1878	1514	2288	1624	2158
K01652	acetolactate synthase I/II/III large subunit [EC:2.2.1.6]	2098	1380	4180	3268	3334	4202	2374	2552	3250	6728	2470	3676	2322	3220	3968	2914	1974	2166	1922	2512
K01653	acetolactate synthase I/III small subunit [EC:2.2.1.6]	334	218	972	688	536	580	302	338	436	1018	328	538	466	616	708	558	354	470	430	492
K01654	N-acetylneuraminate synthase [EC:2.5.1.56]	230	102	162	36	420	12	78	136	92	30	48	12	216	64	42	68	118	480	68	50
K01655	homocitrate synthase [EC:2.3.3.14]	0	0	0	0	0	0	2	2	0	0	0	0	0	0	0	0	0	0	0	0
K01657	anthranilate synthase component I [EC:4.1.3.27]	1228	712	2092	1480	1014	1368	1476	1236	960	1830	1108	1074	1138	1788	1560	1212	824	1340	920	1030
K01658	anthranilate synthase component II [EC:4.1.3.27]	238	178	734	636	90	228	336	394	120	424	186	82	338	434	420	312	226	302	174	204
K01659	2-methylcitrate synthase [EC:2.3.3.5]	10	28	118	92	280	570	158	156	178	764	124	528	110	308	118	254	4	18	46	90
K01661	naphthoate synthase [EC:4.1.3.36]	312	194	1130	772	160	408	180	148	290	590	206	310	280	70	726	294	354	426	210	170
K01662	1-deoxy-D-xylulose-5-phosphate synthase [EC:2.2.1.7]	2512	1682	5102	3838	1286	1424	2510	2546	1148	2434	1304	1406	2314	3252	3478	2224	1418	2554	1844	2076
K01663	glutamine amidotransferase / cyclase [EC:2.4.2.- 4.1.3.-]	0	0	0	0	0	0	0	2	0	0	0	0	0	0	0	0	0	0	0	0
K01664	para-aminobenzoate synthetase component II [EC:2.6.1.85]	8	18	150	114	362	264	20	28	308	390	152	382	148	242	164	132	120	154	134	242
K01665	para-aminobenzoate synthetase component I [EC:2.6.1.85]	182	196	1156	784	638	758	102	146	374	1208	202	628	316	104	762	620	216	554	268	96
K01666	4-hydroxy 2-oxovalerate aldolase [EC:4.1.3.39]	214	64	148	150	186	556	506	452	252	574	160	552	302	618	264	488	6	72	188	300
K01667	tryptophanase [EC:4.1.99.1]	146	384	796	750	484	902	78	108	350	1100	232	702	82	62	194	610	148	210	222	70
K01668	tyrosine phenol-lyase [EC:4.1.99.2]	0	0	4	4	0	2	0	2	60	66	20	10	4	0	0	0	0	2	0	0
K01669	deoxyribodipyrimidine photo-lyase [EC:4.1.99.3]	2	20	282	174	480	928	12	42	370	1348	206	900	26	2	262	214	8	24	48	12
K01671	_	0	4	52	82	150	482	0	0	110	256	30	468	4	0	4	142	0	2	42	16
K01673	carbonic anhydrase [EC:4.2.1.1]	166	152	1012	724	516	920	108	190	706	2048	538	792	450	472	728	522	360	484	336	490
K01674	carbonic anhydrase [EC:4.2.1.1]	2	2	2	22	0	4	20	28	34	256	18	0	6	2	12	0	2	8	0	12
K01676	fumarate hydratase, class I [EC:4.2.1.2]	1022	500	2744	1910	1026	1838	604	544	960	3124	566	2142	614	156	1632	1546	674	1000	592	494
K01677	fumarate hydratase subunit alpha [EC:4.2.1.2]	640	510	386	296	222	438	698	986	328	264	596	154	570	956	334	376	172	570	504	646
K01678	fumarate hydratase subunit beta [EC:4.2.1.2]	360	274	152	126	162	240	474	534	188	168	226	96	300	524	182	160	78	268	194	318
K01679	fumarate hydratase, class II [EC:4.2.1.2]	110	192	294	252	594	806	84	80	438	1524	508	732	98	48	388	310	274	94	120	58
K01681	aconitate hydratase 1 [EC:4.2.1.3]	3108	2798	5098	3330	2552	2666	3182	3376	2100	4886	1958	2770	3092	3946	3326	2950	1806	3216	2740	3464
K01682	aconitate hydratase 2 [EC:4.2.1.3]	4	6	348	356	878	1444	10	88	706	3186	406	1402	68	6	512	972	0	90	118	32
K01684	galactonate dehydratase [EC:4.2.1.6]	24	68	262	204	500	764	58	42	354	944	152	694	100	44	70	256	8	58	114	204
K01685	altronate hydrolase [EC:4.2.1.7]	1212	512	1172	1066	1208	1118	538	868	658	1594	538	898	748	506	1446	1164	404	814	674	498
K01686	mannonate dehydratase [EC:4.2.1.8]	1034	788	3088	2048	1186	1162	654	1012	760	1042	938	1014	1172	670	2308	1494	906	1278	814	622
K01687	dihydroxy-acid dehydratase [EC:4.2.1.9]	3122	2282	4790	2906	2482	2050	2656	3190	1664	3798	3458	2198	2770	3098	2980	2636	2206	3336	2754	3182
K01689	enolase [EC:4.2.1.11]	2426	1682	3520	2318	900	1298	2140	2106	1108	1782	1262	1132	2142	2344	1974	1912	1794	1984	2202	2342
K01690	phosphogluconate dehydratase [EC:4.2.1.12]	2	2	294	220	594	988	28	58	446	1730	246	928	20	4	292	324	4	40	72	18
K01692	enoyl-CoA hydratase [EC:4.2.1.17]	0	0	48	40	92	294	2	4	152	716	60	414	14	4	96	2	0	2	20	6
K01693	imidazoleglycerol-phosphate dehydratase [EC:4.2.1.19]	238	176	198	60	170	260	346	356	228	560	268	156	312	538	168	176	124	182	230	384
K01695	tryptophan synthase alpha chain [EC:4.2.1.20]	570	370	1168	756	532	700	550	580	482	1054	614	560	616	798	852	610	476	690	454	570
K01696	tryptophan synthase beta chain [EC:4.2.1.20]	1426	998	2302	1330	1260	1066	1318	1406	982	1450	1116	952	1242	1588	1444	1140	868	1868	1000	1244
K01697	cystathionine beta-synthase [EC:4.2.1.22]	24	14	108	52	232	32	16	14	240	472	278	162	276	370	382	34	152	144	188	226
K01698	porphobilinogen synthase [EC:4.2.1.24]	206	214	244	268	346	760	184	316	620	1424	372	566	264	226	312	468	60	396	252	176
K01699	propanediol dehydratase large subunit [EC:4.2.1.28]	0	44	44	50	268	202	0	8	206	454	428	854	50	2	216	18	16	50	14	36
K01703	3-isopropylmalate/(R)-2-methylmalate dehydratase large subunit [EC:4.2.1.33 4.2.1.35]	2054	1436	3166	1998	1344	1078	1838	2008	1178	1956	1250	1112	2020	2444	2010	1674	1486	2192	1842	2298
K01704	3-isopropylmalate/(R)-2-methylmalate dehydratase small subunit [EC:4.2.1.33 4.2.1.35]	632	444	1242	910	536	368	662	842	436	818	532	504	798	928	788	558	638	906	680	790
K01706	glucarate dehydratase [EC:4.2.1.40]	22	20	272	232	558	800	22	38	418	1526	278	812	30	6	250	280	16	32	68	38
K01707	5-dehydro-4-deoxyglucarate dehydratase [EC:4.2.1.41]	0	0	2	0	0	0	0	0	0	446	0	2	0	0	0	0	0	0	0	2
K01708	galactarate dehydratase [EC:4.2.1.42]	124	16	236	208	520	904	36	64	388	1820	262	906	54	44	282	428	16	68	102	112
K01709	CDP-glucose 4,6-dehydratase [EC:4.2.1.45]	454	202	966	628	282	44	270	428	40	4	34	52	338	196	1302	362	148	220	268	278
K01710	dTDP-glucose 4,6-dehydratase [EC:4.2.1.46]	2242	1534	4750	3592	1266	1074	1822	1840	1112	2118	1430	1246	2022	1838	2674	2056	1662	1976	1772	2088
K01711	GDPmannose 4,6-dehydratase [EC:4.2.1.47]	738	404	1696	1312	280	654	458	352	268	318	138	582	444	152	732	1054	514	678	392	296
K01712	urocanate hydratase [EC:4.2.1.49]	332	914	2564	1918	38	12	140	244	258	1190	308	214	612	188	1680	950	706	1156	362	182
K01713	prephenate dehydratase [EC:4.2.1.51]	0	0	20	6	8	0	0	0	10	214	12	0	4	2	128	0	0	2	0	0
K01714	dihydrodipicolinate synthase [EC:4.2.1.52]	896	656	1800	1472	1662	802	1674	1572	1110	3504	1124	920	1156	2358	1988	1222	1188	1638	960	1236
K01715	3-hydroxybutyryl-CoA dehydratase [EC:4.2.1.55]	394	380	342	188	44	52	520	432	102	26	116	102	306	560	234	342	224	126	336	408
K01716	3-hydroxydecanoyl-[acyl-carrier-protein] dehydratase [EC:4.2.1.60]	2	0	66	46	150	210	2	4	128	282	68	238	6	4	94	92	0	20	16	6
K01719	uroporphyrinogen-III synthase [EC:4.2.1.75]	352	108	516	438	324	486	188	232	250	942	162	468	258	152	600	372	190	434	250	214
K01720	2-methylcitrate dehydratase [EC:4.2.1.79]	2	4	162	138	376	738	4	26	302	502	146	744	6	4	20	306	0	32	60	14
K01721	nitrile hydratase [EC:4.2.1.84]	0	0	28	2	4	0	0	0	0	234	4	0	0	0	0	0	0	0	0	0
K01724	4a-hydroxytetrahydrobiopterin dehydratase [EC:4.2.1.96]	4	0	6	0	0	0	0	0	0	0	0	0	0	0	0	0	0	0	0	0
K01725	cyanate lyase [EC:4.2.1.104]	2	4	56	74	78	220	2	4	100	156	50	178	12	0	2	88	0	0	12	2
K01726	_	6	4	2	0	0	4	2	6	0	4	6	0	2	6	0	0	0	2	0	0
K01727	hyaluronate lyase [EC:4.2.2.1]	0	42	50	18	46	6	0	2	4	6	0	4	4	2	4	12	6	6	0	0
K01728	pectate lyase [EC:4.2.2.2]	4	2	2	4	0	0	4	0	0	348	0	0	0	0	0	0	0	0	8	2
K01730	oligogalacturonide lyase [EC:4.2.2.6]	80	50	42	18	36	0	34	66	32	688	54	10	338	68	852	206	0	474	114	74
K01731	pectate disaccharide-lyase [EC:4.2.2.9]	0	0	0	0	0	0	0	0	2	4	0	0	0	0	0	0	0	0	0	0
K01732	_	0	2	0	0	0	0	0	0	0	0	0	0	0	0	0	0	0	0	0	0
K01733	threonine synthase [EC:4.2.3.1]	1590	1222	2650	1964	1342	1276	1394	1646	1046	2056	1038	1200	1518	1988	1746	1448	1120	1636	1364	1524
K01734	methylglyoxal synthase [EC:4.2.3.3]	418	330	1018	686	286	258	460	486	226	268	274	258	432	466	692	610	296	428	322	318
K01735	3-dehydroquinate synthase [EC:4.2.3.4]	736	550	1634	1326	524	1012	742	676	598	1664	462	820	638	804	1070	952	456	786	486	546
K01736	chorismate synthase [EC:4.2.3.5]	730	552	1682	1150	724	838	830	842	806	1234	714	774	810	1262	1268	974	802	914	674	750
K01737	6-pyruvoyl tetrahydrobiopterin synthase [EC:4.2.3.12]	154	138	544	416	114	308	82	176	150	626	110	236	218	262	314	214	148	144	92	124
K01738	cysteine synthase A [EC:2.5.1.47]	1736	1430	3962	2420	474	1170	1898	1928	840	1862	920	786	1478	2150	1932	1636	1140	1400	1240	1392
K01739	cystathionine gamma-synthase [EC:2.5.1.48]	90	60	222	166	664	696	100	164	512	854	296	664	324	488	428	354	172	258	226	434
K01740	O-acetylhomoserine (thiol)-lyase [EC:2.5.1.49]	3632	2896	5590	3888	1182	1006	3894	3946	1318	1276	2100	800	3708	4828	3486	3026	2936	3506	3428	4106
K01744	aspartate ammonia-lyase [EC:4.3.1.1]	402	250	2302	1786	862	966	422	468	976	2018	698	952	618	740	1296	700	802	1464	474	446
K01745	histidine ammonia-lyase [EC:4.3.1.3]	252	512	2510	1582	382	46	170	286	160	1258	416	398	934	980	2358	986	842	1620	558	396
K01746	formiminotetrahydrofolate cyclodeaminase [EC:4.3.1.4]	2	42	2	2	0	0	0	4	6	4	2	0	0	2	4	0	2	0	0	2
K01749	hydroxymethylbilane synthase [EC:2.5.1.61]	116	138	240	208	350	874	464	468	532	1458	358	656	138	620	412	282	46	274	128	192
K01750	ornithine cyclodeaminase [EC:4.3.1.12]	48	50	18	6	2	8	26	30	26	56	24	14	68	68	8	14	4	4	38	32
K01751	diaminopropionate ammonia-lyase [EC:4.3.1.15]	46	104	330	224	1050	1200	140	216	562	696	592	918	96	86	120	364	144	136	150	94
K01752	L-serine dehydratase [EC:4.3.1.17]	858	894	2452	2034	1700	2574	708	1062	1626	3462	1326	2378	1194	1360	1728	1706	1000	1426	1148	1208
K01753	D-serine dehydratase [EC:4.3.1.18]	30	98	232	396	498	824	32	64	400	1300	334	662	52	70	344	256	80	48	76	140
K01754	threonine dehydratase [EC:4.3.1.19]	1238	790	1150	776	1578	1866	1148	1456	1466	3498	1472	1688	1352	1788	1724	1148	730	1274	1074	1380
K01755	argininosuccinate lyase [EC:4.3.2.1]	1988	1310	3036	2068	1366	1690	1858	1974	1332	2338	1718	1344	1912	1996	2000	1666	1408	1778	1592	1796
K01756	adenylosuccinate lyase [EC:4.3.2.2]	2292	1930	3522	2182	1136	1218	2400	2498	1340	1836	1402	1096	2014	2468	2132	1814	1492	2594	1894	2112
K01757	strictosidine synthase [EC:4.3.3.2]	0	2	0	0	0	0	0	0	0	0	0	0	0	0	0	0	0	0	0	0
K01758	cystathionine gamma-lyase [EC:4.4.1.1]	0	6	58	22	80	18	6	4	14	306	130	92	20	166	96	4	46	36	44	50
K01759	lactoylglutathione lyase [EC:4.4.1.5]	98	120	1032	666	192	268	106	146	250	638	248	206	206	102	418	310	256	288	198	156
K01760	cystathionine beta-lyase [EC:4.4.1.8]	42	36	348	276	622	1332	80	112	742	1674	616	838	340	304	334	296	202	254	220	218
K01761	methionine-gamma-lyase [EC:4.4.1.11]	90	124	44	10	32	2	22	14	314	152	30	26	82	166	26	34	24	54	134	148
K01766	cysteine sulfinate desulfinase [EC:4.4.1.-]	0	12	146	152	334	656	8	26	348	828	200	716	28	2	216	268	4	18	58	14
K01768	adenylate cyclase [EC:4.6.1.1]	10	2	4	6	8	2	4	6	22	28	18	2	0	4	4	8	0	2	0	10
K01770	2-C-methyl-D-erythritol 2,4-cyclodiphosphate synthase [EC:4.6.1.12]	558	432	1130	620	378	414	428	540	398	548	346	452	594	684	642	580	358	494	476	580
K01771	1-phosphatidylinositol phosphodiesterase [EC:4.6.1.13]	0	16	0	0	0	0	4	2	0	0	0	2	6	0	14	42	66	12	16	6
K01772	ferrochelatase [EC:4.99.1.1]	8	16	220	168	310	730	38	50	480	1090	310	610	56	12	194	218	6	26	34	54
K01775	alanine racemase [EC:5.1.1.1]	1452	854	1476	916	1062	1634	1100	1160	1238	2730	828	1424	1198	1254	2208	1494	730	1378	948	1098
K01775,ko:K01929	_	54	114	1798	1572	0	0	18	36	0	0	4	10	126	58	194	224	446	248	76	30
K01776	glutamate racemase [EC:5.1.1.3]	448	334	1230	984	428	696	584	686	582	1682	396	654	650	796	900	692	456	694	476	542
K01777	proline racemase [EC:5.1.1.4]	2	10	12	4	0	0	0	0	4	14	8	2	4	0	8	14	24	4	16	8
K01778	diaminopimelate epimerase [EC:5.1.1.7]	614	450	1224	952	564	746	574	704	618	1344	528	666	720	998	1206	728	476	668	460	710
K01779	aspartate racemase [EC:5.1.1.13]	68	24	56	36	70	76	18	12	240	406	182	308	102	4	6	12	4	70	20	8
K01780	_	0	0	2	0	0	0	0	0	0	0	4	2	0	0	0	0	0	2	0	0
K01781	mandelate racemase [EC:5.1.2.2]	0	0	0	0	0	0	0	0	0	2	0	0	0	0	0	0	0	0	0	0
K01782	3-hydroxyacyl-CoA dehydrogenase / enoyl-CoA hydratase / 3-hydroxybutyryl-CoA epimerase [EC:1.1.1.35 4.2.1.17 5.1.2.3]	2	12	346	284	700	1234	8	62	528	2212	352	1216	38	4	408	384	0	32	94	28
K01783	ribulose-phosphate 3-epimerase [EC:5.1.3.1]	420	366	1028	734	352	338	556	540	446	884	376	416	540	616	728	576	452	628	404	528
K01784	UDP-glucose 4-epimerase [EC:5.1.3.2]	1510	1170	2432	1508	1318	1410	1254	1360	976	1374	1078	976	1560	2056	1520	1328	1228	1538	1224	1664
K01785	aldose 1-epimerase [EC:5.1.3.3]	626	612	4168	3918	422	670	868	950	458	1160	228	690	1142	1050	2918	1778	1112	2100	758	688
K01786	L-ribulose-5-phosphate 4-epimerase [EC:5.1.3.4]	440	168	282	190	476	532	560	554	438	680	386	744	452	644	346	288	130	436	326	452
K01787	N-acylglucosamine 2-epimerase [EC:5.1.3.8]	216	290	1748	2108	12	6	168	186	6	12	306	102	406	110	896	606	592	666	344	226
K01788	N-acylglucosamine-6-phosphate 2-epimerase [EC:5.1.3.9]	32	66	142	130	370	392	264	242	302	390	258	316	96	84	238	172	134	266	70	122
K01790	dTDP-4-dehydrorhamnose 3,5-epimerase [EC:5.1.3.13]	766	328	1988	1550	162	104	600	654	232	490	228	210	360	550	922	624	610	670	394	416
K01791	UDP-N-acetylglucosamine 2-epimerase [EC:5.1.3.14]	742	784	2600	2272	1052	868	910	756	736	1724	794	850	930	482	1566	1232	1124	1138	586	512
K01792	glucose-6-phosphate 1-epimerase [EC:5.1.3.15]	20	40	216	146	436	386	12	24	202	458	198	518	66	448	164	122	34	90	136	126
K01795	_	4	2	0	0	0	0	0	0	0	0	0	0	0	0	0	0	0	0	0	2
K01796	alpha-methylacyl-CoA racemase [EC:5.1.99.4]	0	0	0	0	0	2	0	0	0	2	2	0	0	0	0	0	0	0	0	0
K01797	_	2	0	12	6	6	2	0	0	14	230	22	0	6	2	78	0	0	2	0	2
K01800	maleylacetoacetate isomerase [EC:5.2.1.2]	0	0	0	0	0	0	0	0	30	404	56	2	0	0	12	0	0	0	0	0
K01802	peptidylprolyl isomerase [EC:5.2.1.8]	114	138	1198	1050	334	52	26	60	220	210	218	210	488	562	528	322	628	624	400	464
K01803	triosephosphate isomerase (TIM) [EC:5.3.1.1]	758	718	1730	1048	714	714	864	912	676	1176	590	662	974	990	1116	874	594	942	784	970
K01804	L-arabinose isomerase [EC:5.3.1.4]	994	482	1110	976	1150	870	604	978	904	1032	554	1194	1104	1582	1588	1220	562	1562	782	980
K01805	xylose isomerase [EC:5.3.1.5]	186	274	1846	1252	742	934	106	152	668	1424	540	1132	718	610	1442	884	762	832	620	738
K01807	ribose 5-phosphate isomerase A [EC:5.3.1.6]	34	64	1128	678	386	346	36	34	360	742	232	428	258	310	322	180	382	242	190	304
K01808	ribose 5-phosphate isomerase B [EC:5.3.1.6]	286	236	770	558	236	332	326	394	228	544	254	292	280	410	438	452	252	360	244	214
K01809	mannose-6-phosphate isomerase [EC:5.3.1.8]	346	292	1494	1032	526	704	312	324	628	878	362	744	374	106	888	662	434	652	440	386
K01810	glucose-6-phosphate isomerase [EC:5.3.1.9]	1976	1626	2740	1882	1542	1736	1814	2202	1670	2546	1352	1674	1812	2798	2050	1692	1220	1786	1534	1938
K01811	putative family 31 glucosidase	1366	894	1280	1486	1220	1582	988	1054	2158	2298	874	1738	1934	1296	3594	2242	1088	3178	1548	1136
K01812	glucuronate isomerase [EC:5.3.1.12]	1370	492	2302	1572	1082	1494	576	910	862	1124	854	1156	854	528	1470	1168	688	848	674	586
K01813	L-rhamnose isomerase [EC:5.3.1.14]	754	552	860	860	752	1230	316	462	546	1422	848	890	594	222	1166	626	406	1042	568	386
K01814	phosphoribosylformimino-5-aminoimidazole carboxamide ribotide isomerase [EC:5.3.1.16]	448	362	1066	752	256	534	552	582	330	964	330	352	542	670	742	628	372	518	332	484
K01814,ko:K01817	_	0	2	36	14	114	18	4	6	110	32	88	84	32	184	6	2	46	36	42	98
K01815	4-deoxy-L-threo-5-hexosulose-uronate ketol-isomerase [EC:5.3.1.17]	620	506	2052	1548	570	678	276	524	336	412	308	570	1018	520	1472	1120	652	1102	860	674
K01816	hydroxypyruvate isomerase [EC:5.3.1.22]	10	30	104	62	264	360	8	16	190	818	86	342	42	0	288	118	150	38	8	4
K01817	phosphoribosylanthranilate isomerase [EC:5.3.1.24]	142	142	706	456	14	10	294	366	106	372	96	142	276	706	456	270	192	334	192	242
K01818	L-fucose isomerase [EC:5.3.1.25]	656	960	2828	1836	1212	1578	594	878	998	1210	866	1474	936	492	1684	1246	530	1804	498	334
K01819	galactose-6-phosphate isomerase [EC:5.3.1.26]	4	10	8	4	6	10	8	6	26	30	20	30	4	6	12	4	0	4	8	52
K01821	4-oxalocrotonate tautomerase [EC:5.3.2.-]	4	6	56	50	86	236	2	10	104	182	60	182	14	0	68	64	6	8	4	10
K01823	isopentenyl-diphosphate delta-isomerase [EC:5.3.3.2]	10	24	120	92	170	480	42	30	248	490	108	426	14	8	184	108	6	10	26	48
K01825	3-hydroxyacyl-CoA dehydrogenase / enoyl-CoA hydratase / 3-hydroxybutyryl-CoA epimerase / enoyl-CoA isomerase [EC:1.1.1.35 4.2.1.17 5.1.2.3 5.3.3.8]	6	8	320	252	786	1274	10	56	634	2438	330	1248	64	0	538	396	0	56	76	32
K01826	5-carboxymethyl-2-hydroxymuconate isomerase [EC:5.3.3.10]	6	4	36	16	80	226	4	24	76	268	22	194	144	0	80	12	30	48	42	40
K01834	phosphoglycerate mutase [EC:5.4.2.1]	194	270	976	696	592	368	312	322	656	500	582	638	1062	1152	1236	608	768	1122	606	822
K01835	phosphoglucomutase [EC:5.4.2.2]	1308	964	1148	620	1590	1810	1404	1688	1500	1696	1178	1468	1708	2346	1980	1590	554	1448	1162	1600
K01838	beta-phosphoglucomutase [EC:5.4.2.6]	70	22	128	68	148	298	38	68	116	184	72	146	28	26	36	106	0	22	30	50
K01839	phosphopentomutase [EC:5.4.2.7]	388	428	716	458	678	902	870	1012	728	1236	680	772	494	1040	558	542	316	578	394	640
K01840	phosphomannomutase [EC:5.4.2.8]	1210	454	3370	2522	332	778	696	568	344	942	294	728	600	170	1658	1038	1178	1262	564	378
K01841	phosphoenolpyruvate phosphomutase [EC:5.4.2.9]	206	28	2186	1514	2	60	80	54	22	2	16	40	40	34	122	78	254	134	76	52
K01843	lysine 2,3-aminomutase [EC:5.4.3.2]	166	348	1926	1480	12	4	92	152	12	16	62	92	554	156	1304	514	714	906	236	134
K01844	beta-lysine 5,6-aminomutase [EC:5.4.3.3]	52	152	14	6	8	2	6	20	2	2	42	26	0	4	8	20	4	8	12	8
K01845	glutamate-1-semialdehyde 2,1-aminomutase [EC:5.4.3.8]	342	226	368	272	404	822	292	438	546	1804	650	706	254	330	358	330	68	512	200	198
K01846	methylaspartate mutase [EC:5.4.99.1]	26	38	72	56	80	6	0	0	16	106	8	178	6	0	2	34	2	2	0	0
K01847	methylmalonyl-CoA mutase [EC:5.4.99.2]	696	1094	5730	3774	456	2250	484	752	882	3018	1172	1574	1342	358	2910	2520	1690	3132	1302	858
K01848	methylmalonyl-CoA mutase, N-terminal domain [EC:5.4.99.2]	38	90	70	98	150	292	162	212	114	468	308	114	36	2	62	44	34	462	64	26
K01849	methylmalonyl-CoA mutase, C-terminal domain [EC:5.4.99.2]	16	32	14	18	12	90	18	38	20	144	72	12	8	2	20	16	2	46	22	28
K01854	UDP-galactopyranose mutase [EC:5.4.99.9]	1654	716	2028	1046	768	324	1410	1542	588	474	524	426	1610	2168	1280	884	922	1286	1152	1368
K01856	muconate cycloisomerase [EC:5.5.1.1]	0	2	18	2	22	2	2	2	38	374	56	0	10	0	124	0	0	2	0	2
K01857	3-carboxy-cis,cis-muconate cycloisomerase [EC:5.5.1.2]	2	2	38	10	50	8	0	0	80	848	62	12	12	0	152	2	4	4	4	2
K01858	myo-inositol-1-phosphate synthase [EC:5.5.1.4]	726	206	586	530	0	0	438	276	206	110	28	24	584	104	780	518	310	812	534	534
K01866	tyrosyl-tRNA synthetase [EC:6.1.1.1]	1844	1638	3198	2024	1148	962	1868	1932	962	1636	1024	958	1786	2264	1960	1576	1456	1812	1686	1834
K01867	tryptophanyl-tRNA synthetase [EC:6.1.1.2]	1356	1218	2426	1770	1004	1164	1548	1562	1170	2218	1206	968	1824	2006	1714	1312	1252	1586	1480	2002
K01868	threonyl-tRNA synthetase [EC:6.1.1.3]	2680	2612	4302	2958	1390	1664	2396	2534	1576	2398	1716	1544	2384	2742	2756	2740	1858	2068	2288	2602
K01869	leucyl-tRNA synthetase [EC:6.1.1.4]	3974	3106	5694	4134	1960	2122	3410	3498	2278	3502	2392	2054	3488	3450	3796	3210	2452	3492	2996	3428
K01870	isoleucyl-tRNA synthetase [EC:6.1.1.5]	4048	3222	5924	3700	2704	3164	3398	4068	3086	4566	2628	2902	3496	4624	4372	3380	2288	3854	2866	3398
K01872	alanyl-tRNA synthetase [EC:6.1.1.7]	3114	2430	5130	3592	2060	2482	2964	3162	2236	4040	2280	2332	3156	3522	3656	2796	2304	3004	2552	3024
K01873	valyl-tRNA synthetase [EC:6.1.1.9]	3378	2906	5420	3636	2360	2452	3034	3432	2458	4318	2740	2536	3562	4336	3780	3032	2672	3514	3026	3668
K01874	methionyl-tRNA synthetase [EC:6.1.1.10]	2914	2550	4476	2906	1782	2004	2624	2756	1918	2688	2456	1818	2590	3556	2800	2458	2006	2504	2410	2682
K01875	seryl-tRNA synthetase [EC:6.1.1.11]	2324	1980	3604	2354	1202	1308	1920	2194	1496	1816	1742	1324	2206	2472	2176	1664	1586	1806	2022	2440
K01876	aspartyl-tRNA synthetase [EC:6.1.1.12]	3314	2350	3308	2334	1598	1490	2404	2700	1376	2432	1512	1484	2770	3128	2310	2016	1494	2584	2208	2500
K01878	glycyl-tRNA synthetase alpha chain [EC:6.1.1.14]	42	100	194	144	276	606	208	242	340	1262	256	456	70	8	246	168	40	362	112	80
K01879	glycyl-tRNA synthetase beta chain [EC:6.1.1.14]	36	72	466	356	664	1474	186	228	858	3004	646	1062	96	16	560	542	44	304	180	134
K01880	glycyl-tRNA synthetase [EC:6.1.1.14]	2318	1992	3180	2018	850	416	1884	1816	800	208	1194	600	1990	2308	1992	1638	1554	1760	1744	2008
K01881	prolyl-tRNA synthetase [EC:6.1.1.15]	1876	1546	3152	2092	1350	1424	1768	1940	1606	2452	1574	1480	1880	2384	2158	1726	1338	1844	1592	2066
K01883	cysteinyl-tRNA synthetase [EC:6.1.1.16]	1876	1624	2840	1900	1336	1180	1470	1592	1348	1914	1134	1262	1796	2014	1892	1940	1138	1728	1332	1800
K01884	cysteinyl-tRNA synthetase, unknown class [EC:6.1.1.16]	0	0	0	0	0	0	0	0	0	0	4	0	0	0	0	0	0	0	0	0
K01885	glutamyl-tRNA synthetase [EC:6.1.1.17]	2242	1480	3180	2112	1534	1214	1574	1740	1404	1972	1436	1342	2024	2516	1914	1562	1394	1740	1714	1898
K01886	glutaminyl-tRNA synthetase [EC:6.1.1.18]	1946	1642	2960	2102	1244	1202	1784	2154	1024	1892	1044	1080	1460	1862	2218	1726	1152	1934	1266	1354
K01887	arginyl-tRNA synthetase [EC:6.1.1.19]	1900	1422	3256	2256	1486	1560	1948	2032	1492	2378	1446	1520	2040	2442	2452	1942	1558	2070	1644	2034
K01889	phenylalanyl-tRNA synthetase alpha chain [EC:6.1.1.20]	1148	822	1892	1280	796	832	1152	1340	804	1172	908	784	1094	1382	1362	934	686	1330	874	1040
K01890	phenylalanyl-tRNA synthetase beta chain [EC:6.1.1.20]	2266	1486	4168	2652	1812	1910	1994	2178	1740	2872	1522	1920	2064	2930	2814	2028	1464	1886	1634	1978
K01892	histidyl-tRNA synthetase [EC:6.1.1.21]	1468	1260	2710	1770	1178	1306	1526	1712	1070	1982	954	1156	1460	1666	1822	1572	1004	1766	1214	1484
K01893	asparaginyl-tRNA synthetase [EC:6.1.1.22]	1760	1538	2824	1970	1088	1290	1632	1606	1122	926	1014	1054	1100	1344	1858	1602	1012	1260	1264	1270
K01894	glutamyl-Q tRNA(Asp) synthetase [EC:6.1.1.-]	30	42	198	144	270	528	6	26	246	962	132	548	16	0	178	156	0	30	28	22
K01895	acetyl-CoA synthetase [EC:6.2.1.1]	858	456	2332	1638	726	1252	402	348	690	3642	438	1140	544	174	1512	1232	670	990	622	376
K01897	long-chain acyl-CoA synthetase [EC:6.2.1.3]	1352	1044	6156	4810	1768	1030	1286	1160	1620	2034	1258	1886	3254	3358	4276	2522	3082	3878	2196	2628
K01902	succinyl-CoA synthetase alpha subunit [EC:6.2.1.5]	68	90	1138	794	424	376	36	70	334	932	218	432	278	164	284	198	310	348	174	228
K01903	succinyl-CoA synthetase beta subunit [EC:6.2.1.5]	72	162	1570	1024	560	552	122	128	476	1190	300	706	296	276	326	342	342	546	250	298
K01906	6-carboxyhexanoate--CoA ligase [EC:6.2.1.14]	0	0	20	4	2	74	12	10	32	34	90	8	0	4	8	0	0	16	0	0
K01907	acetoacetyl-CoA synthetase [EC:6.2.1.16]	0	4	0	0	2	0	0	0	0	4	0	0	4	0	2	2	2	0	0	2
K01908	propionyl-CoA synthetase [EC:6.2.1.17]	2	6	192	162	468	828	8	34	400	606	170	840	10	2	14	308	2	32	80	18
K01910	[citrate (pro-3S)-lyase] ligase [EC:6.2.1.22]	20	40	190	268	454	658	40	64	376	1042	186	578	44	70	232	350	96	82	110	54
K01911	O-succinylbenzoic acid--CoA ligase [EC:6.2.1.26]	336	188	1346	1046	428	918	136	176	512	1026	392	758	324	78	872	490	262	562	198	118
K01912	phenylacetate-CoA ligase [EC:6.2.1.30]	590	780	3536	2208	588	586	320	396	380	1002	98	552	1236	346	2698	1452	1200	1920	702	360
K01913	_	2	0	4	0	2	4	0	0	0	2	0	0	0	2	0	2	0	0	2	0
K01914	aspartate--ammonia ligase [EC:6.3.1.1]	1002	596	1868	1404	684	858	960	940	608	986	754	824	716	832	1348	1042	704	644	744	706
K01915	glutamine synthetase [EC:6.3.1.2]	5216	3656	7544	5160	2154	1800	4206	4180	2148	2586	2248	1938	4256	4862	5932	4326	3534	4406	3480	3818
K01916	NAD+ synthase [EC:6.3.1.5]	14	14	206	152	238	528	24	34	346	628	238	412	22	16	168	150	2	24	42	64
K01917	glutathionylspermidine synthase [EC:6.3.1.8]	4	2	44	38	10	170	2	0	64	378	106	36	4	2	24	0	4	2	2	4
K01918	pantoate--beta-alanine ligase [EC:6.3.2.1]	380	460	1354	954	314	738	566	702	316	1010	394	546	406	522	854	628	400	806	446	400
K01919	glutamate--cysteine ligase [EC:6.3.2.2]	24	46	320	254	782	784	86	94	886	1612	426	974	390	480	440	292	240	284	310	544
K01920	glutathione synthase [EC:6.3.2.3]	2	2	162	150	344	508	8	30	274	1074	152	550	16	2	198	200	0	40	30	20
K01921	D-alanine-D-alanine ligase [EC:6.3.2.4]	1004	494	1704	1342	1272	1518	878	932	1102	1980	758	1428	900	1394	1504	1150	710	902	768	1034
K01922	phosphopantothenate-cysteine ligase [EC:6.3.2.5]	34	30	2	0	0	2	20	6	48	8	24	16	0	0	10	12	2	8	8	18
K01923	phosphoribosylaminoimidazole-succinocarboxamide synthase [EC:6.3.2.6]	1238	948	1824	1408	570	606	1092	1096	688	952	620	568	1240	1362	1210	1058	942	1054	1150	1196
K01924	UDP-N-acetylmuramate--alanine ligase [EC:6.3.2.8]	1210	788	2258	1618	1008	1208	1262	1380	1086	2128	760	1156	1378	1824	1624	1354	930	1258	922	1286
K01925	UDP-N-acetylmuramoylalanine--D-glutamate ligase [EC:6.3.2.9]	1182	928	2176	1662	802	1190	1140	1208	1024	1994	822	1138	1262	1522	1570	1202	850	1208	1012	1256
K01926	AT-rich DNA-binding protein	350	388	964	754	236	76	468	494	150	42	130	100	498	610	634	472	416	456	348	416
K01928	UDP-N-acetylmuramoylalanyl-D-glutamate--2,6-diaminopimelate ligase [EC:6.3.2.13]	1464	816	2404	1638	974	1344	1228	1320	1306	2268	888	1246	1344	1484	1772	1228	856	1344	998	1128
K01929	UDP-N-acetylmuramoylalanyl-D-glutamyl-2,6-diaminopimelate--D-alanyl-D-alanine ligase [EC:6.3.2.10]	706	544	1938	1408	766	1118	944	1014	844	1786	696	1066	1032	1428	1514	1084	746	1088	770	894
K01932	_	0	0	0	0	0	0	0	0	0	0	2	0	4	0	0	0	0	0	0	0
K01933	phosphoribosylformylglycinamidine cyclo-ligase [EC:6.3.3.1]	1468	1112	2218	1468	956	910	1284	1334	920	1494	1284	816	1216	1590	1402	1164	912	1260	1046	1220
K01934	5-formyltetrahydrofolate cyclo-ligase [EC:6.3.3.2]	144	130	656	534	270	182	230	246	274	798	230	240	196	610	458	276	176	258	172	224
K01935	dethiobiotin synthetase [EC:6.3.3.3]	100	160	966	652	426	726	64	120	450	1030	326	666	176	48	694	542	250	358	218	92
K01937	CTP synthase [EC:6.3.4.2]	1970	1422	2844	1960	1348	1362	1914	1898	1108	2230	1346	1062	1766	2110	2006	1602	1236	2028	1536	1674
K01938	formate--tetrahydrofolate ligase [EC:6.3.4.3]	1834	1714	3216	2000	1006	816	1796	1928	1092	722	1376	712	1934	2582	2082	1496	1526	2004	1778	2258
K01939	adenylosuccinate synthase [EC:6.3.4.4]	2272	1630	2908	1842	1332	1448	2112	2254	1492	2294	1144	1284	2174	3190	2142	2030	1192	1644	1728	2316
K01940	argininosuccinate synthase [EC:6.3.4.5]	2136	1558	3402	2158	1258	1392	1910	2026	1186	2002	1720	1410	2152	2238	2050	1958	1502	2052	2050	2568
K01941	urea carboxylase [EC:6.3.4.6]	0	2	62	20	8	6	10	84	14	636	32	2	10	6	618	224	2	6	12	12
K01945	phosphoribosylamine--glycine ligase [EC:6.3.4.13]	1664	1202	2578	1806	1092	1354	1410	1602	1302	1978	1002	1162	1652	1856	1852	1426	1146	1424	1372	1644
K01947	biotin-[acetyl-CoA-carboxylase] ligase / type III pantothenate kinase [EC:6.3.4.15 2.7.1.33]	0	0	2	0	0	2	0	0	0	0	0	0	0	0	0	0	0	0	0	0
K01950	NAD+ synthase (glutamine-hydrolysing) [EC:6.3.5.1]	1886	1468	3128	2194	838	274	1788	1876	670	756	936	564	1854	2216	2048	1604	1458	1810	1556	1814
K01951	GMP synthase (glutamine-hydrolysing) [EC:6.3.5.2]	2656	2618	4288	3026	1824	1624	2560	2802	1732	3246	2268	1724	2398	2814	3172	2464	2022	2742	1994	2280
K01952	phosphoribosylformylglycinamidine synthase [EC:6.3.5.3]	5284	4002	8264	5462	3180	3356	4914	4782	3260	5478	3336	3212	4852	5644	5298	4104	3550	4918	4472	5024
K01953	asparagine synthase (glutamine-hydrolysing) [EC:6.3.5.4]	1512	1176	3416	2148	1032	1606	1712	1790	1252	1156	1574	1370	1828	2050	1962	1584	1142	1346	1164	1396
K01955	carbamoyl-phosphate synthase large subunit [EC:6.3.5.5]	7006	4144	10466	7252	2850	3056	5276	5392	3078	4470	5156	3440	5300	5370	6880	5204	4354	6364	4562	5126
K01956	carbamoyl-phosphate synthase small subunit [EC:6.3.5.5]	1196	738	1894	1206	888	1156	1194	1186	978	1698	994	1132	1086	1360	1316	1068	780	1270	1004	1108
K01957	glutamyl-tRNA (Gln) amidotransferase [EC:6.3.5.-]	0	0	0	0	0	0	0	0	0	0	0	0	2	0	0	0	0	0	0	0
K01958	pyruvate carboxylase [EC:6.4.1.1]	124	202	304	204	50	664	136	178	268	902	662	224	186	104	188	158	132	128	216	122
K01959	pyruvate carboxylase subunit A [EC:6.4.1.1]	6	2	0	2	0	8	0	2	2	0	32	2	6	2	0	0	2	2	0	2
K01960	pyruvate carboxylase subunit B [EC:6.4.1.1]	788	418	2636	1604	2	0	456	352	20	16	56	46	574	182	1350	990	886	1122	612	348
K01961	acetyl-CoA carboxylase, biotin carboxylase subunit [EC:6.4.1.2 6.3.4.14]	526	680	3810	2936	842	1036	428	656	618	1566	534	896	1214	696	2520	1130	1208	1464	744	638
K01962	acetyl-CoA carboxylase carboxyl transferase subunit alpha [EC:6.4.1.2]	370	226	290	294	266	458	208	328	320	832	238	406	406	532	250	250	204	122	332	334
K01962,ko:K01963	_	240	250	316	126	396	66	730	854	180	4	102	60	252	968	246	402	108	232	266	464
K01963	acetyl-CoA carboxylase carboxyl transferase subunit beta [EC:6.4.1.2]	340	162	358	236	272	480	190	288	306	814	284	412	364	488	256	246	100	94	224	286
K01965	propionyl-CoA carboxylase alpha chain [EC:6.4.1.3]	0	10	8	0	0	0	0	0	8	6	4	0	4	4	6	4	2	4	4	4
K01966	propionyl-CoA carboxylase beta chain [EC:6.4.1.3]	292	208	1708	1200	2	10	122	62	32	38	16	92	114	50	196	142	334	202	56	62
K01968	3-methylcrotonyl-CoA carboxylase alpha subunit [EC:6.4.1.4]	2	2	6	6	2	2	4	4	10	726	0	4	8	4	2	2	2	2	2	2
K01969	3-methylcrotonyl-CoA carboxylase beta subunit [EC:6.4.1.4]	4	2	4	0	0	0	4	0	8	426	2	2	4	4	2	0	2	2	0	2
K01971	DNA ligase (ATP) [EC:6.5.1.1]	4	8	42	20	8	14	2	12	126	120	16	24	50	10	6	6	38	18	10	16
K01972	DNA ligase (NAD+) [EC:6.5.1.2]	1570	1148	3992	2448	2390	3068	1702	1838	2006	4598	2062	2734	1556	2422	2680	2152	1190	1846	1430	1788
K01974	RNA 3'-terminal phosphate cyclase [EC:6.5.1.4]	2	8	138	134	312	586	10	28	152	750	108	534	14	0	20	156	2	30	46	24
K01975	2'-5' RNA ligase [EC:6.5.1.-]	0	2	76	108	152	340	8	20	172	330	78	268	6	4	100	76	0	14	42	4
K01976	_	0	0	0	0	0	0	0	0	0	0	0	0	2	0	0	0	0	0	0	0
K01989	putative ABC transport system substrate-binding protein	406	396	426	282	228	376	1210	1146	230	492	376	66	428	1226	416	514	252	244	404	728
K01990	ABC-2 type transport system ATP-binding protein	1198	1388	3882	3840	1162	916	868	1098	1448	1616	1222	1404	1992	2230	2470	1502	1846	1912	1094	1254
K01991	polysaccharide export outer membrane protein	188	222	412	280	586	1132	98	162	494	1224	252	814	444	102	1230	754	290	608	246	140
K01992	ABC-2 type transport system permease protein	528	860	4746	4190	710	116	1062	1134	752	344	462	544	1240	2074	2234	1332	2094	1780	780	1028
K01993	HlyD family secretion protein	350	498	3792	2526	588	1132	214	288	548	2024	424	852	574	198	1728	1150	1056	1118	472	322
K01994	LuxR family transcriptional regulator, transcriptional regulator of spore coat protein	6	2	0	0	2	0	0	2	0	0	0	0	0	0	0	0	0	0	0	0
K01995	branched-chain amino acid transport system ATP-binding protein	414	400	672	368	992	698	318	410	794	1686	562	638	452	456	724	446	276	530	504	628
K01995,ko:K01998	_	0	2	2	0	0	2	0	4	0	4	0	0	0	0	0	4	0	6	0	0
K01996	branched-chain amino acid transport system ATP-binding protein	330	284	538	360	958	620	342	362	822	1494	458	518	436	428	686	444	234	502	342	396
K01997	branched-chain amino acid transport system permease protein	530	474	1036	440	1330	800	394	482	1112	2280	710	708	712	710	1010	664	338	788	814	874
K01997,ko:K01998	_	0	0	2	0	352	42	0	0	2	0	0	0	0	68	0	2	0	0	0	0
K01998	branched-chain amino acid transport system permease protein	486	476	898	418	1212	1148	276	394	1072	2212	764	958	632	706	988	764	304	430	648	766
K01999	branched-chain amino acid transport system substrate-binding protein	312	342	960	552	1902	1688	268	408	1642	3586	906	1590	688	706	1222	766	336	614	592	698
K02000	glycine betaine/proline transport system ATP-binding protein [EC:3.6.3.32]	86	136	774	490	344	670	58	86	304	770	176	564	296	60	910	442	484	406	144	82
K02000,ko:K05847	_	0	0	0	0	0	0	0	0	0	2	0	0	0	0	0	0	0	0	0	0
K02001	glycine betaine/proline transport system permease protein	100	140	1100	832	358	596	34	66	282	656	162	554	248	50	714	514	448	376	146	108
K02001,ko:K02002	_	0	2	0	0	2	0	0	0	0	32	0	0	2	0	0	0	2	2	0	0
K02002	glycine betaine/proline transport system substrate-binding protein	68	118	1078	788	314	728	42	96	310	716	140	448	276	50	672	428	376	346	112	90
K02003	_	4494	3302	8490	4936	2394	1206	4722	5086	2938	1392	3044	2060	5338	7174	4944	4160	3872	4264	4606	6310
K02003,ko:K02004	_	526	408	372	340	18	26	358	456	166	26	688	384	670	1406	222	236	310	380	570	800
K02004	_	4284	3976	14888	10672	4780	2380	7062	7104	5988	4028	5056	4350	9096	11468	12700	7532	7254	10294	7468	9346
K02005	HlyD family secretion protein	1234	954	5196	3850	28	4	946	1010	108	22	78	126	1228	948	3106	1790	1716	2226	1058	800
K02006	cobalt/nickel transport system ATP-binding protein	1256	1952	2142	1002	1976	2490	1936	1830	2650	2850	2562	2406	2726	4426	1414	1336	1566	1732	2138	2876
K02007	cobalt/nickel transport system permease protein	80	154	340	68	76	154	80	108	268	260	370	128	56	34	204	112	82	98	72	54
K02008	cobalt/nickel transport system permease protein	574	934	1140	532	696	940	1100	930	1070	1362	866	830	1058	1444	670	656	688	784	1008	1150
K02009	cobalt transport protein	4	18	30	20	26	42	2	0	60	74	74	26	16	2	52	6	10	10	6	10
K02010	iron(III) transport system ATP-binding protein [EC:3.6.3.30]	68	158	236	262	722	606	48	116	222	1098	218	66	88	40	364	198	162	80	156	142
K02011	iron(III) transport system permease protein	606	386	592	700	1836	1150	164	316	402	2234	676	146	190	158	944	426	438	356	360	250
K02012	iron(III) transport system substrate-binding protein	70	106	330	344	1134	722	54	100	282	1488	400	60	136	86	552	226	176	170	94	104
K02013	iron complex transport system ATP-binding protein [EC:3.6.3.34]	662	610	2098	1778	1104	1658	760	912	1682	4364	1556	1590	1086	1210	2770	1540	902	1500	1110	1064
K02014	iron complex outermembrane recepter protein	2026	2316	19218	13188	5338	11050	1138	1618	5564	28524	4222	8566	4228	1166	14328	7896	4768	6476	2670	1536
K02015	iron complex transport system permease protein	1176	1090	4338	2980	1898	2592	1280	1492	2836	8222	2196	2616	1508	1158	3798	2788	1336	2078	1538	1336
K02016	iron complex transport system substrate-binding protein	666	700	3656	2578	1076	1678	730	852	1930	5230	2032	1858	1122	964	3304	2004	1174	1260	1104	1026
K02017	molybdate transport system ATP-binding protein [EC:3.6.3.29]	4	12	196	178	322	660	14	40	316	986	270	550	28	0	236	228	8	26	34	18
K02018	molybdate transport system permease protein	202	210	354	368	328	474	472	546	358	746	306	344	324	532	290	366	250	388	420	506
K02019	molybdate transport system regulatory protein	16	32	100	116	186	320	14	30	208	576	94	286	30	2	128	182	6	20	24	14
K02020	molybdate transport system substrate-binding protein	136	162	328	334	392	802	490	478	404	1366	386	534	352	614	556	416	228	264	434	530
K02021	putative ABC transport system ATP-binding protein	0	2	2	0	0	0	0	2	2	8	0	0	0	0	0	0	0	0	0	0
K02022	_	96	92	2	8	10	0	6	2	0	6	2	20	30	0	130	26	134	24	24	8
K02023	multiple sugar transport system ATP-binding protein	68	30	74	30	66	16	8	22	46	256	52	24	32	20	24	20	10	6	28	16
K02024	maltoporin	6	16	340	346	926	1042	26	36	1172	3866	504	822	102	6	1212	360	6	96	98	18
K02025	multiple sugar transport system permease protein	2798	1926	3222	1652	4506	1838	4012	4220	2972	1336	2734	1952	4180	8368	2334	2500	2736	2110	4160	5764
K02026	multiple sugar transport system permease protein	2186	1694	3082	1514	3954	1764	3460	3786	2664	1140	2486	1702	3566	8256	2108	2222	2714	1958	3608	5260
K02027	multiple sugar transport system substrate-binding protein	1324	744	2026	790	6208	1996	3842	3742	3192	1598	2718	2308	3098	9868	2118	1584	2128	2030	2904	5212
K02028	polar amino acid transport system ATP-binding protein [EC:3.6.3.21]	664	478	590	194	560	346	966	1032	756	1276	528	280	894	1112	884	350	332	524	446	844
K02028,ko:K02029	_	8	4	18	2	2	0	6	0	0	0	0	0	0	0	0	0	2	0	0	2
K02029	polar amino acid transport system permease protein	398	458	796	442	730	434	762	820	1342	2406	982	588	894	1280	1202	318	622	780	764	1118
K02029,ko:K02030	_	644	334	390	146	344	60	1492	1656	556	206	134	138	648	1314	356	328	92	176	254	766
K02030	polar amino acid transport system substrate-binding protein	280	92	402	228	742	272	346	352	1170	1794	798	562	562	980	670	94	332	402	368	708
K02031	peptide/nickel transport system ATP-binding protein	260	528	838	292	1118	1008	208	316	820	1978	582	1034	206	370	680	408	144	198	282	270
K02031,ko:K02032	_	56	58	456	134	1120	162	32	24	588	728	444	464	736	1746	522	74	532	488	496	896
K02031,ko:K02034	_	6	2	10	6	0	0	12	8	54	2	0	2	8	16	0	4	0	4	4	2
K02032	peptide/nickel transport system ATP-binding protein	272	578	980	456	1536	1104	660	712	1042	2020	736	1070	318	962	916	606	212	296	314	410
K02033	peptide/nickel transport system permease protein	202	416	1070	592	1654	1576	330	320	1452	3204	1230	1346	876	1340	1238	588	522	810	552	840
K02033,ko:K02034	_	0	0	0	0	0	0	0	0	0	0	0	0	0	0	0	0	0	0	2	0
K02034	peptide/nickel transport system permease protein	238	400	720	398	1656	984	172	322	1140	2392	740	1094	802	1382	1222	504	662	690	572	800
K02035	peptide/nickel transport system substrate-binding protein	488	376	1390	668	2710	2588	916	888	2512	4012	1916	2690	1324	2956	1652	1320	830	970	1090	1808
K02036	phosphate transport system ATP-binding protein [EC:3.6.3.27]	782	962	1680	1116	674	560	918	1002	626	946	898	680	1082	1342	1128	888	762	1186	862	1134
K02037	phosphate transport system permease protein	644	748	1888	1268	828	764	618	860	658	1286	514	846	838	1208	1372	978	696	996	674	872
K02038	phosphate transport system permease protein	628	736	1588	1084	802	636	670	822	618	1270	576	804	870	1200	1114	810	670	1036	672	868
K02039	phosphate transport system protein	236	402	1010	678	440	364	438	444	426	922	328	466	556	792	834	514	392	586	370	452
K02040	phosphate transport system substrate-binding protein	608	748	1660	1048	1294	1570	878	1148	808	1874	648	2028	1120	1346	1124	1670	628	1610	694	898
K02041	phosphonate transport system ATP-binding protein	100	96	150	136	322	474	80	132	234	592	176	458	94	202	180	228	10	48	64	34
K02042	phosphonate transport system permease protein	210	130	204	164	360	468	112	230	354	892	290	416	192	302	332	316	8	36	96	64
K02043	GntR family transcriptional regulator, phosphonate transport system regulatory protein	2	4	108	118	244	436	0	14	238	604	134	362	14	0	202	160	2	10	32	10
K02044	phosphonate transport system substrate-binding protein	116	110	184	196	394	660	124	202	298	788	226	470	132	208	212	320	16	32	70	62
K02045	sulfate transport system ATP-binding protein [EC:3.6.3.25]	302	244	180	132	288	492	414	572	316	992	152	446	318	878	428	362	44	100	202	290
K02046	sulfate transport system permease protein	196	112	122	126	208	400	356	422	184	654	128	312	204	620	250	284	18	40	104	184
K02047	sulfate transport system permease protein	200	138	118	122	226	406	366	444	222	746	118	332	216	580	294	270	22	82	154	262
K02048	sulfate transport system substrate-binding protein	232	162	342	294	590	1102	346	480	524	1900	266	992	258	680	472	478	32	68	200	226
K02049	sulfonate/nitrate/taurine transport system ATP-binding protein	260	236	250	144	608	290	120	234	372	1400	308	112	280	278	550	120	82	216	140	118
K02050	sulfonate/nitrate/taurine transport system permease protein	256	244	270	216	674	382	136	202	428	1346	372	152	318	360	686	178	124	214	206	186
K02051	sulfonate/nitrate/taurine transport system substrate-binding protein	316	360	1116	744	146	250	210	300	496	1486	362	158	372	456	788	164	282	230	174	210
K02052	putative spermidine/putrescine transport system ATP-binding protein	40	52	258	142	550	366	44	52	460	512	302	582	366	536	238	214	208	206	236	452
K02053	putative spermidine/putrescine transport system permease protein	38	30	176	152	622	400	34	40	328	512	246	496	230	366	218	148	166	122	128	288
K02054	putative spermidine/putrescine transport system permease protein	18	26	230	170	528	348	26	38	372	462	226	532	228	346	206	184	182	154	176	294
K02055	putative spermidine/putrescine transport system substrate-binding protein	16	28	256	176	558	466	32	32	474	598	282	580	302	408	178	274	172	194	194	414
K02056	simple sugar transport system ATP-binding protein [EC:3.6.3.17]	1040	1642	2780	1512	3398	3184	930	948	1860	3878	2312	3438	1374	1512	1764	1530	1018	818	1710	1694
K02057	simple sugar transport system permease protein	1052	1258	2126	1186	3620	3650	646	894	1922	3692	1924	3714	960	1064	1664	1306	710	720	1250	1232
K02058	simple sugar transport system substrate-binding protein	92	72	366	336	802	1478	122	258	716	2084	592	1810	178	320	764	454	70	184	210	218
K02061	putative sulfate transport system substrate-binding protein	0	0	0	0	0	0	0	0	0	0	0	0	0	2	2	0	0	0	0	0
K02062	thiamine transport system ATP-binding protein	6	6	118	112	212	492	2	24	240	460	86	458	16	0	136	120	2	14	18	12
K02063	thiamine transport system permease protein	6	8	302	260	492	1062	8	58	524	1226	264	884	30	4	314	298	0	38	64	30
K02064	thiamine transport system substrate-binding protein	0	10	138	106	258	500	4	28	228	556	122	418	28	4	224	178	0	18	44	10
K02065	putative ABC transport system ATP-binding protein	436	244	1018	820	324	584	272	226	314	1090	290	512	334	82	794	506	328	526	264	180
K02066	putative ABC transport system permease protein	468	250	1058	714	338	582	292	244	286	1044	246	474	274	86	652	530	314	524	286	196
K02067	putative ABC transport system substrate-binding protein	36	56	132	128	206	484	4	22	216	790	252	300	28	8	162	112	40	24	42	18
K02068	putative ABC transport system ATP-binding protein	26	44	782	566	288	390	38	38	314	544	196	362	214	322	328	188	210	206	104	148
K02069	putative ABC transport system permease protein	66	90	1086	710	352	434	46	96	344	454	178	488	366	306	652	450	300	500	220	234
K02071	D-methionine transport system ATP-binding protein	234	190	540	322	836	1166	160	242	1164	2220	898	870	410	432	780	408	338	346	436	580
K02072	D-methionine transport system permease protein	108	106	258	188	474	690	148	224	712	1540	578	470	330	248	556	260	180	380	262	390
K02073	D-methionine transport system substrate-binding protein	248	144	652	428	880	1680	274	392	1412	3148	1028	1164	352	394	826	524	228	582	388	436
K02074	zinc/manganese transport system ATP-binding protein	26	64	374	434	234	22	6	12	182	274	222	118	242	258	238	292	242	228	122	248
K02075	zinc/manganese transport system permease protein	32	52	378	404	170	28	12	6	200	274	128	160	252	298	244	228	230	168	140	196
K02076	Fur family transcriptional regulator, zinc uptake regulator	0	0	0	0	0	0	0	0	0	10	0	0	0	0	0	0	0	0	0	0
K02077	zinc/manganese transport system substrate-binding protein	74	92	444	456	386	194	26	14	378	406	284	308	470	680	328	308	334	358	250	324
K02078	acyl carrier protein	490	256	678	472	274	286	486	476	238	506	140	206	352	474	666	436	220	580	264	290
K02079	N-acetylgalactosamine-6-phosphate deacetylase [EC:3.5.1.25]	2	4	180	192	424	726	6	22	252	700	142	696	6	2	30	216	2	34	42	14
K02080	galactosamine-6-phosphate isomerase [EC:5.3.1.-]	8	20	42	28	246	442	12	12	112	216	50	326	12	0	42	182	110	20	44	16
K02081	DeoR family transcriptional regulator, aga operon transcriptional repressor	0	14	130	102	282	484	6	18	212	596	92	560	6	2	30	280	8	12	52	4
K02082	tagatose-6-phosphate ketose/aldose isomerase [EC:5.-.-.-]	28	18	170	198	310	654	40	82	332	740	164	714	20	22	38	280	84	54	94	126
K02083	allantoate deiminase [EC:3.5.3.9]	2	4	156	138	334	618	4	40	242	976	186	638	26	0	128	222	2	16	50	8
K02086	DNA replication protein	0	2	2	4	0	4	32	16	22	8	4	0	8	4	0	0	0	0	2	20
K02096	phycobilisome core-membrane linker protein	0	0	0	0	0	0	2	0	0	0	0	0	0	0	0	0	0	0	0	0
K02099	AraC family transcriptional regulator, arabinose operon regulatory protein	40	14	108	104	246	444	12	46	196	564	154	398	14	2	192	194	12	16	46	20
K02100	MFS transporter, SP family, arabinose:H+ symporter	6	2	212	158	396	702	40	68	364	902	194	638	20	0	260	254	0	132	72	24
K02103	GntR family transcriptional regulator, arabinose operon transcriptional repressor	52	54	44	44	22	52	34	90	32	2	2	2	56	24	14	74	46	40	82	64
K02106	short-chain fatty acids transporter	20	238	88	66	120	8	6	34	118	382	90	266	14	14	30	18	0	12	42	16
K02108	F-type H+-transporting ATPase subunit a [EC:3.6.3.14]	794	578	1622	1216	572	822	1088	1146	590	1312	470	762	1114	1670	1252	1002	662	1050	792	1062
K02109	F-type H+-transporting ATPase subunit b [EC:3.6.3.14]	218	220	698	496	254	400	506	488	366	864	220	262	446	900	596	426	292	374	290	416
K02110	F-type H+-transporting ATPase subunit c [EC:3.6.3.14]	420	272	570	510	220	264	492	474	212	324	196	272	412	574	384	358	384	356	442	532
K02111	F-type H+-transporting ATPase subunit alpha [EC:3.6.3.14]	2960	2100	3848	2720	1102	1424	2950	3218	1460	2582	1640	1216	3022	4044	2582	2388	2040	2756	2576	3312
K02112	F-type H+-transporting ATPase subunit beta [EC:3.6.3.14]	3456	2306	3988	2672	1358	1616	3226	3496	1582	2370	1818	1504	2962	3770	2616	2384	2002	3006	2780	3186
K02113	F-type H+-transporting ATPase subunit delta [EC:3.6.3.14]	204	154	814	582	318	434	460	486	358	720	290	376	490	1088	578	352	300	410	278	486
K02114	F-type H+-transporting ATPase subunit epsilon [EC:3.6.3.14]	180	130	298	276	158	176	454	404	204	548	178	172	290	774	372	280	142	250	144	310
K02115	_	948	578	1380	988	482	602	1272	1352	606	1462	432	592	1040	1782	1226	968	654	1164	774	1154
K02116	_	46	18	56	72	162	274	18	46	134	584	100	214	50	88	138	94	2	10	40	18
K02117	_	590	1448	3108	1634	1156	592	686	934	708	74	1420	596	1100	826	1468	1080	908	1188	902	886
K02118	_	446	1290	2418	1452	1076	618	540	890	690	60	1296	682	862	742	1210	858	840	1024	768	794
K02119	_	8	14	6	6	22	54	4	2	52	12	8	20	8	8	0	14	2	8	0	8
K02120	_	126	280	928	656	438	216	154	236	288	28	242	186	262	208	504	340	326	378	248	232
K02121	_	46	92	686	516	14	12	28	42	46	14	8	14	166	48	364	230	230	284	136	90
K02122	_	6	42	42	32	102	26	12	32	56	6	26	28	32	38	12	22	20	30	14	30
K02123	_	244	510	2062	1542	370	144	186	270	244	32	212	180	550	276	1128	678	744	924	426	328
K02124	_	108	252	746	450	250	100	118	228	166	14	190	100	178	124	392	258	236	276	164	160
K02160	_	48	32	72	62	136	200	36	84	122	446	54	160	74	114	114	56	12	18	34	48
K02164	_	0	0	0	0	0	0	2	0	0	0	0	0	0	0	0	0	0	0	0	0
K02167	_	0	2	92	112	208	310	4	18	158	582	110	326	18	0	118	130	0	12	10	6
K02168	_	8	16	530	408	612	1658	18	72	1044	4712	682	876	62	16	734	638	6	64	150	40
K02169	_	72	78	1448	918	266	480	38	80	216	638	118	508	208	44	622	398	292	368	138	60
K02170	_	0	0	156	144	244	462	10	34	196	1048	132	478	24	2	196	192	0	16	34	10
K02172	_	0	0	2	2	0	0	0	0	0	0	0	0	0	0	0	0	0	0	0	0
K02173	_	2	2	94	70	218	484	8	20	148	274	78	342	6	2	14	136	0	14	30	4
K02182	_	38	38	188	170	372	974	36	116	346	638	134	810	16	2	18	232	2	38	58	14
K02188	_	350	304	1656	882	64	242	538	512	214	642	324	104	608	712	1402	616	394	740	382	430
K02189	_	66	50	84	52	42	160	330	358	234	668	222	56	92	406	306	136	66	44	64	166
K02190	_	180	180	1034	486	114	330	208	290	226	624	256	114	370	128	852	320	376	648	204	182
K02191	_	2	2	28	18	18	100	0	2	94	344	116	34	2	10	134	0	2	4	4	6
K02192	_	0	4	44	44	104	168	2	14	80	352	40	114	8	0	58	30	0	4	12	4
K02193	_	2	4	68	56	146	270	6	6	142	324	92	264	10	4	82	116	0	18	4	10
K02194	_	2	8	134	62	216	302	6	12	138	384	104	370	34	2	102	134	2	18	22	12
K02195	_	4	18	110	46	170	208	2	16	120	400	92	216	20	2	128	92	8	18	18	6
K02196	_	0	0	30	26	36	88	0	0	62	76	34	90	10	0	20	16	0	4	6	2
K02197	_	2	14	92	58	102	150	0	12	98	210	52	178	20	2	66	60	4	14	12	2
K02198	_	14	44	330	228	612	948	16	60	490	1102	252	902	88	6	302	350	30	64	84	28
K02199	cytochrome c biogenesis protein CcmG, thiol:disulfide interchange protein DsbE	2	4	74	56	156	266	2	14	138	226	78	238	12	0	60	94	2	20	14	8
K02200	cytochrome c-type biogenesis protein CcmH	2	4	114	116	194	418	8	26	200	428	124	418	14	4	64	194	6	22	40	16
K02203	phosphoserine / homoserine phosphotransferase [EC:3.1.3.3 2.7.1.39]	426	234	112	38	30	4	432	486	58	274	32	20	268	568	142	156	30	54	160	228
K02204	homoserine kinase type II [EC:2.7.1.39]	0	0	2	0	2	2	0	0	2	456	2	0	0	0	2	0	0	0	0	0
K02217	ferritin [EC:1.16.3.1]	112	212	816	542	190	232	68	70	186	286	218	288	288	52	676	378	350	496	246	126
K02221	YggT family protein	6	0	82	60	154	198	16	20	162	578	106	200	40	120	118	80	38	42	34	48
K02224	cobyrinic acid a,c-diamide synthase [EC:6.3.5.9 6.3.1.-]	262	232	1382	672	106	230	596	588	256	774	356	76	518	720	1142	554	308	510	308	400
K02225	cobalamin biosynthetic protein CobC	0	2	0	2	0	0	0	0	0	2	0	0	0	0	0	0	0	0	0	0
K02226	alpha-ribazole phosphatase [EC:3.1.3.73]	18	22	96	70	178	202	194	174	194	356	84	350	24	220	182	182	0	16	24	62
K02227	adenosylcobinamide-phosphate synthase CobD [EC:6.3.1.10]	336	350	1312	668	90	222	484	586	258	426	328	114	500	570	878	588	430	498	408	438
K02228	precorrin-6A synthase [EC:2.1.1.152]	0	0	2	2	0	0	0	0	8	2	0	0	0	2	0	0	0	0	0	0
K02229	precorrin-3B synthase [EC:1.14.13.83]	0	4	0	0	0	0	0	0	2	2	0	0	0	0	0	0	0	4	0	0
K02230	cobaltochelatase CobN [EC:6.6.1.2]	302	216	3120	1576	38	298	204	128	316	1074	498	44	52	12	446	486	332	212	178	134
K02231	adenosylcobinamide kinase / adenosylcobinamide-phosphate guanylyltransferase [EC:2.7.1.156 2.7.7.62]	78	138	686	374	188	496	262	218	184	638	180	348	182	250	420	294	140	210	104	126
K02232	adenosylcobyric acid synthase [EC:6.3.5.10]	678	646	2268	946	298	304	946	1044	486	846	554	218	896	1022	1384	940	634	968	798	846
K02233	adenosylcobinamide-GDP ribazoletransferase [EC:2.7.8.26]	148	154	736	362	204	338	292	340	228	608	256	368	206	372	592	448	208	254	158	134
K02234	cobalamin biosynthesis protein CobW	0	0	0	0	0	0	0	2	2	0	0	0	0	0	0	4	0	0	0	2
K02236	leader peptidase (prepilin peptidase) / N-methyltransferase [EC:3.4.23.43 2.1.1.-]	0	2	4	0	0	4	2	0	6	28	12	0	6	4	6	0	2	2	4	36
K02237	competence protein ComEA	34	16	152	110	286	396	264	278	296	500	258	340	160	502	182	140	48	106	98	196
K02238	competence protein ComEC	320	354	2284	2044	666	1438	864	922	1128	2158	560	1298	520	1016	1608	1260	466	934	424	482
K02240	competence protein ComFA	0	14	8	6	2	8	40	44	84	32	6	0	8	12	12	2	2	20	6	42
K02241	competence protein ComFB	0	0	0	0	6	0	0	0	0	0	0	4	0	0	0	0	2	2	0	0
K02242	competence protein ComFC	0	6	0	0	0	10	32	26	48	4	12	10	2	4	6	0	0	8	10	32
K02243	competence protein ComGA	4	6	8	0	2	14	24	12	50	20	12	2	8	6	6	0	2	14	0	60
K02244	competence protein ComGB	4	8	10	4	10	8	28	30	80	20	14	0	8	6	6	0	2	24	6	58
K02245	competence protein ComGC	0	2	4	0	0	6	8	4	20	4	2	2	2	0	2	0	2	4	0	18
K02246	competence protein ComGD	0	0	2	0	0	0	26	16	20	8	0	0	0	6	0	0	0	2	0	12
K02248	competence protein ComGF	6	0	2	2	0	2	22	20	34	8	26	0	4	2	2	0	0	6	4	28
K02255	ferritin-like protein 2	0	2	56	40	118	218	4	6	124	260	78	196	12	0	88	64	0	16	18	6
K02258	cytochrome c oxidase subunit XI assembly protein	0	0	0	0	0	0	0	2	2	2	0	0	0	0	0	0	0	0	0	0
K02259	cytochrome c oxidase subunit XV assembly protein	0	2	4	0	0	0	2	0	10	2	8	0	8	0	0	0	0	2	2	2
K02274	cytochrome c oxidase subunit I [EC:1.9.3.1]	0	4	16	6	2	0	2	4	6	8	4	2	6	0	2	2	2	0	0	2
K02275	cytochrome c oxidase subunit II [EC:1.9.3.1]	0	0	2	0	0	0	0	0	2	2	0	0	0	2	0	2	2	0	0	0
K02276	cytochrome c oxidase subunit III [EC:1.9.3.1]	0	0	2	0	2	2	0	0	8	6	0	0	0	0	2	2	0	0	0	0
K02278	prepilin peptidase CpaA [EC:3.4.23.43]	6	8	0	2	0	0	158	160	2	6	4	2	0	276	40	54	0	0	2	68
K02279	pilus assembly protein CpaB	56	106	48	56	134	2	12	28	26	22	14	18	2	12	8	20	4	16	16	6
K02280	pilus assembly protein CpaC	6	0	10	8	4	0	2	4	14	14	2	0	2	2	2	6	4	2	10	4
K02281	pilus assembly protein CpaD	0	0	0	0	0	0	0	0	0	2	0	0	0	0	0	0	0	0	0	0
K02282	pilus assembly protein CpaE	4	2	12	2	2	0	2	0	16	26	4	2	4	2	0	0	2	8	2	0
K02283	pilus assembly protein CpaF	836	490	366	264	880	98	1118	1286	348	152	242	222	754	1914	436	552	214	332	448	868
K02288	phycocyanobilin lyase alpha subunit [EC:4.-.-.-]	0	0	0	0	0	0	0	0	0	0	0	2	0	0	0	0	0	0	0	0
K02291	phytoene synthase [EC:2.5.1.32]	50	56	2	0	2	0	6	0	6	0	0	26	0	0	2	12	0	0	0	4
K02297	cytochrome o ubiquinol oxidase subunit II [EC:1.10.3.-]	0	2	150	152	378	604	4	36	334	1178	150	556	22	0	134	208	0	34	48	2
K02298	cytochrome o ubiquinol oxidase subunit I [EC:1.10.3.-]	2	12	344	298	662	1268	22	60	568	2012	310	1174	40	6	378	452	4	60	98	32
K02299	cytochrome o ubiquinol oxidase subunit III [EC:1.10.3.-]	0	4	88	72	212	276	6	4	128	552	74	286	16	2	118	138	0	12	20	6
K02300	cytochrome o ubiquinol oxidase operon protein cyoD	0	6	60	44	148	228	2	6	134	364	54	198	12	0	36	90	0	18	18	14
K02301	protoheme IX farnesyltransferase [EC:2.5.1.-]	2	6	128	152	336	530	4	16	274	866	158	532	16	0	172	188	0	26	26	16
K02302	uroporphyrin-III C-methyltransferase / precorrin-2 dehydrogenase / sirohydrochlorin ferrochelatase [EC:2.1.1.107 1.3.1.76 4.99.1.4]	134	32	232	220	474	850	52	162	470	1984	300	744	176	294	574	250	2	38	72	64
K02303	uroporphyrin-III C-methyltransferase [EC:2.1.1.107]	8	6	2	0	6	4	10	8	18	0	6	10	0	4	4	2	0	22	6	4
K02304	precorrin-2 dehydrogenase / sirohydrochlorin ferrochelatase [EC:1.3.1.76 4.99.1.4]	4	8	0	2	4	2	0	0	18	0	14	8	0	2	2	8	4	6	4	2
K02313	chromosomal replication initiator protein	964	744	2588	1938	1456	1730	1220	1322	1468	2546	1070	1492	1406	2058	1786	1450	1014	1724	1234	1660
K02314	replicative DNA helicase [EC:3.6.4.12]	1172	1016	2886	2238	1288	1692	1430	1596	1372	2180	1144	1600	1372	2000	1956	1664	1426	1760	1218	1432
K02315	DNA replication protein DnaC	114	96	114	94	202	212	502	502	390	414	96	204	146	522	290	216	32	70	98	216
K02316	DNA primase [EC:2.7.7.-]	1066	976	3206	2316	1270	1432	1116	1340	1208	2514	1116	1424	1800	2144	2310	1722	1290	1770	1306	1734
K02317	DNA replication protein DnaT	0	0	80	56	196	212	0	10	96	354	74	266	8	0	122	86	0	12	12	0
K02322	DNA polymerase II large subunit [EC:2.7.7.7]	2	0	0	0	0	0	0	0	0	0	0	0	0	0	0	0	0	0	0	0
K02323	DNA polymerase II small subunit [EC:2.7.7.7]	0	0	0	0	0	0	6	0	0	0	0	0	0	0	0	0	0	0	0	0
K02334	DNA polymerase bacteriophage-type [EC:2.7.7.7]	338	1044	68	58	278	174	150	166	150	36	236	88	108	58	170	222	138	226	280	268
K02335	DNA polymerase I [EC:2.7.7.7]	2122	1718	4578	3372	1972	2692	2290	2300	2116	4660	1860	2452	2496	2868	3322	2596	1714	2606	1892	2258
K02336	DNA polymerase II [EC:2.7.7.7]	2	12	364	346	750	1274	20	90	670	1734	372	1082	58	6	534	428	4	38	82	40
K02337	DNA polymerase III subunit alpha [EC:2.7.7.7]	3500	2944	6626	4564	2536	3056	3332	3636	2774	4482	2304	2844	3482	4650	4462	3502	2680	3568	2848	3480
K02338	DNA polymerase III subunit beta [EC:2.7.7.7]	918	796	1702	1286	958	1008	998	1148	1034	2096	786	846	1176	1646	1416	1042	814	1080	940	1268
K02339	DNA polymerase III subunit chi [EC:2.7.7.7]	0	0	44	42	96	120	0	8	112	364	48	120	12	0	76	60	0	6	8	6
K02340	DNA polymerase III subunit delta [EC:2.7.7.7]	330	274	1524	976	586	740	466	506	564	1188	374	532	580	856	960	718	486	576	470	544
K02341	DNA polymerase III subunit delta' [EC:2.7.7.7]	366	462	1578	1200	718	594	532	662	646	1104	546	666	916	1190	1176	906	684	902	624	796
K02342	DNA polymerase III subunit epsilon [EC:2.7.7.7]	450	296	1812	1282	382	528	286	190	594	762	328	458	404	300	1040	602	576	690	350	302
K02343	DNA polymerase III subunit gamma/tau [EC:2.7.7.7]	1338	1042	3338	2346	1780	1972	1378	1566	1824	2616	1410	1744	1806	2652	2296	1868	1240	1736	1440	1830
K02344	DNA polymerase III subunit psi [EC:2.7.7.7]	2	6	46	50	100	184	6	4	98	252	62	206	8	0	86	66	0	10	14	6
K02345	DNA polymerase III subunit theta [EC:2.7.7.7]	0	2	80	32	102	92	2	6	104	138	60	144	18	0	160	50	0	10	10	6
K02346	DNA polymerase IV [EC:2.7.7.7]	330	580	1866	1166	776	730	282	384	1048	1362	466	756	788	788	1122	792	734	760	626	742
K02347	DNA polymerase (family X)	4	0	0	0	0	0	2	10	2	0	0	0	2	2	0	0	0	0	0	0
K02348	ElaA protein	0	6	80	28	122	238	2	10	142	254	52	260	14	2	76	98	2	2	20	4
K02351	putative membrane protein	2	0	0	0	0	0	0	0	0	0	0	0	0	0	0	0	0	0	6	2
K02351,ko:K07245	_	0	0	2	0	0	2	2	0	8	2	0	2	0	0	0	0	0	2	2	0
K02352	drp35	0	2	0	0	0	0	0	0	6	6	10	0	4	0	36	0	0	0	2	0
K02355	elongation factor EF-G [EC:3.6.5.3]	5382	4316	8704	5618	2692	2908	5294	5192	2842	4576	3484	2338	4402	4990	5856	4552	3624	5022	3992	4396
K02356	elongation factor EF-P	778	564	1380	902	704	862	670	706	658	1168	570	786	622	736	824	718	480	594	602	572
K02357	elongation factor EF-Ts	1058	622	1678	1132	550	756	970	910	708	1332	582	670	942	1128	1174	994	644	1008	728	870
K02358	elongation factor EF-Tu [EC:3.6.5.3]	2264	2142	3048	2124	1636	2252	2090	2226	1594	3356	2184	1790	1930	2048	2142	1950	1310	2084	1746	2032
K02361	isochorismate synthase [EC:5.4.4.2]	106	142	1352	1024	340	596	70	96	336	1206	170	634	350	66	902	488	312	580	268	146
K02362	enterobactin synthetase component D [EC:2.7.8.-]	0	2	136	118	278	540	2	10	216	390	100	468	10	2	102	206	0	20	32	18
K02363	enterobactin 2,3-dihydroxybenzoate-AMP ligase / S-dihydroxybenzoyltransferase [EC:2.7.7.58 2.3.1.-]	2	4	236	184	526	772	4	24	384	1288	234	808	18	8	278	318	0	46	54	16
K02364	enterobactin synthetase component F [EC:2.7.7.-]	12	28	458	356	1238	2422	24	88	1160	2478	574	2008	82	10	646	800	8	86	172	72
K02371	enoyl-[acyl carrier protein] reductase II [EC:1.3.1.-]	772	666	1992	1222	418	246	1070	1134	244	458	610	202	1008	1264	1278	938	808	1600	996	1030
K02372	3R-hydroxymyristoyl ACP dehydrase [EC:4.2.1.-]	190	142	156	130	270	360	290	280	188	644	166	290	322	490	340	228	44	214	172	208
K02372,ko:K02535	_	826	302	1534	1118	8	2	442	350	12	22	82	68	374	96	868	654	478	724	396	310
K02377	GDP-L-fucose synthase [EC:1.1.1.271]	1090	410	1702	1106	232	616	530	590	152	364	96	446	568	236	1268	894	512	902	468	246
K02379	FdhD protein	6	4	100	116	184	488	4	20	254	1048	124	394	22	4	196	116	8	32	32	6
K02380	FdhE protein	0	8	146	128	282	442	6	16	302	782	142	370	28	4	258	152	0	26	38	8
K02381	FdrA protein	0	6	218	144	398	864	16	56	296	828	158	898	22	6	16	332	2	28	82	18
K02385	flagellar protein FlbD	22	4	0	4	0	4	4	24	0	2	0	0	6	16	0	0	0	0	2	12
K02386	flagella basal body P-ring formation protein FlgA	6	16	114	76	384	328	8	8	232	560	74	268	6	4	6	122	0	16	24	10
K02387	flagellar basal-body rod protein FlgB	58	22	82	70	210	254	130	198	132	290	48	232	68	240	68	108	0	16	40	68
K02388	flagellar basal-body rod protein FlgC	132	32	76	38	204	128	176	228	92	186	50	138	102	242	82	124	2	46	66	132
K02389	flagellar basal-body rod modification protein FlgD	68	38	52	44	246	210	280	252	130	306	34	152	54	308	82	164	0	20	42	78
K02390	flagellar hook protein FlgE	270	108	200	152	694	690	562	592	340	702	176	582	200	724	196	442	10	76	144	218
K02391	flagellar basal-body rod protein FlgF	2	2	78	94	452	518	10	20	204	428	62	358	4	0	16	146	2	26	30	6
K02392	flagellar basal-body rod protein FlgG	234	100	94	94	382	350	666	722	174	460	98	330	262	1022	242	352	4	64	116	304
K02393	flagellar L-ring protein precursor FlgH	2	12	78	62	304	244	2	18	144	308	50	288	2	0	22	88	0	22	32	0
K02394	flagellar P-ring protein precursor FlgI	4	22	128	94	444	416	6	24	222	552	96	430	8	0	20	236	2	20	28	12
K02395	flagellar protein FlgJ	12	12	62	78	310	372	134	76	166	300	76	296	16	174	60	196	70	30	38	58
K02396	flagellar hook-associated protein 1 FlgK	374	188	160	212	752	806	1490	1534	396	900	182	758	358	2278	412	686	0	78	180	540
K02397	flagellar hook-associated protein 3 FlgL	174	86	116	112	440	378	640	734	248	568	122	426	190	966	218	358	0	42	66	238
K02398	negative regulator of flagellin synthesis FlgM	34	14	18	28	122	70	106	126	46	98	20	60	52	188	34	54	2	4	24	60
K02399	flagella synthesis protein FlgN	0	4	32	52	210	204	0	10	122	226	30	126	4	0	16	88	0	8	26	4
K02400	flagellar biosynthesis protein FlhA	810	246	684	546	1614	2388	880	1084	1048	1750	622	2204	508	1308	430	1070	48	200	426	484
K02401	flagellar biosynthetic protein FlhB	174	64	158	144	700	606	408	434	306	802	126	492	182	558	172	378	12	56	114	202
K02402	flagellar transcriptional activator FlhC	0	0	58	38	152	272	4	14	122	144	44	216	2	0	8	74	0	4	28	2
K02403	flagellar transcriptional activator FlhD	0	6	52	26	86	186	0	8	84	120	38	148	8	4	2	74	0	0	8	6
K02404	flagellar biosynthesis protein FlhF	138	58	6	14	0	18	390	464	14	10	10	26	154	602	124	124	2	24	70	158
K02405	RNA polymerase sigma factor for flagellar operon FliA	264	48	68	116	242	290	304	374	150	352	82	312	194	432	128	272	0	44	112	168
K02406	flagellin	1042	498	344	280	1140	348	2534	2350	246	692	348	1238	832	3612	688	698	40	186	510	1012
K02407	flagellar hook-associated protein 2	314	172	192	192	960	470	766	988	298	784	158	786	266	1200	270	444	6	74	146	338
K02408	flagellar hook-basal body complex protein FliE	52	16	54	54	228	226	156	142	92	300	40	176	38	178	46	94	0	12	26	72
K02409	flagellar M-ring protein FliF	166	68	208	218	940	728	532	510	394	1108	166	868	162	854	182	488	10	52	114	208
K02410	flagellar motor switch protein FliG	530	124	106	162	338	434	470	538	214	460	124	458	276	584	226	372	6	88	204	292
K02411	flagellar assembly protein FliH	30	24	94	114	458	334	268	268	218	506	70	302	44	362	108	184	4	26	46	126
K02412	flagellum-specific ATP synthase [EC:3.6.3.14]	532	188	192	182	1028	650	608	712	370	722	220	642	288	740	268	436	38	108	214	284
K02413	flagellar FliJ protein	22	18	34	32	52	106	146	178	66	64	30	76	30	192	36	70	0	0	16	54
K02414	flagellar hook-length control protein FliK	30	52	116	118	436	548	480	384	270	688	106	562	12	512	138	300	2	10	54	138
K02415	flagellar FliL protein	24	26	86	60	180	232	50	62	114	288	76	250	26	30	30	110	28	50	32	18
K02416	flagellar motor switch protein FliM	234	88	108	78	484	328	344	410	216	564	88	354	228	488	210	316	10	62	118	202
K02417	flagellar motor switch protein FliN/FliY	324	108	56	72	192	212	458	512	120	208	102	256	238	670	186	248	4	54	120	212
K02418	flagellar protein FliO/FliZ	32	8	46	44	90	130	124	106	76	120	34	130	44	150	46	80	0	2	18	46
K02419	flagellar biosynthetic protein FliP	212	94	114	106	496	358	348	446	226	430	130	350	124	508	136	298	18	54	98	186
K02420	flagellar biosynthetic protein FliQ	80	24	38	24	144	116	114	126	58	142	54	106	34	138	50	100	2	30	20	54
K02421	flagellar biosynthetic protein FliR	112	78	102	78	310	374	268	294	190	394	80	318	116	348	120	224	4	16	52	110
K02422	flagellar protein FliS	66	48	46	48	162	122	242	208	62	178	30	130	50	310	60	100	0	12	26	96
K02423	flagellar protein FliT	0	2	62	66	120	244	2	8	88	176	34	170	4	0	2	70	0	6	32	6
K02424	cystine transport system substrate-binding protein	0	4	110	90	216	370	8	24	152	412	90	280	22	2	130	138	0	12	26	8
K02425	FliZ protein	0	2	86	66	108	312	0	8	150	148	50	218	4	2	16	78	0	4	32	4
K02426	cysteine desulfuration protein SufE	234	128	812	512	248	522	104	114	214	478	142	472	164	44	466	408	198	324	134	110
K02427	ribosomal RNA large subunit methyltransferase E [EC:2.1.1.-]	10	14	82	62	160	248	0	10	158	668	74	216	32	2	122	86	4	18	26	8
K02428	nucleoside-triphosphate pyrophosphatase [EC:3.6.1.19]	526	574	2240	1524	540	592	626	636	648	974	536	716	932	1132	1374	928	802	1028	710	908
K02429	MFS transporter, FHS family, L-fucose permease	826	552	2500	1918	500	624	688	692	674	1272	308	880	1278	486	3130	1322	954	2734	1096	686
K02430	DeoR family transcriptional regulator, L-fucose operon activator	0	2	94	78	140	238	6	18	180	992	140	348	10	0	144	92	0	12	12	14
K02431	L-fucose mutarotase [EC:5.1.3.-]	44	108	126	66	284	374	122	138	218	328	136	260	72	48	104	156	44	226	32	36
K02433	aspartyl-tRNA(Asn)/glutamyl-tRNA (Gln) amidotransferase subunit A [EC:6.3.5.6 6.3.5.7]	1012	568	494	194	798	410	1112	1246	552	1434	548	418	946	1744	716	502	406	842	714	1120
K02434	aspartyl-tRNA(Asn)/glutamyl-tRNA (Gln) amidotransferase subunit B [EC:6.3.5.6 6.3.5.7]	1084	648	506	264	702	448	1108	1218	698	1156	712	452	988	1818	514	512	412	862	752	1058
K02435	aspartyl-tRNA(Asn)/glutamyl-tRNA (Gln) amidotransferase subunit C [EC:6.3.5.6 6.3.5.7]	144	76	78	18	150	74	330	350	118	304	134	106	188	642	138	114	76	98	126	222
K02436	DeoR family transcriptional regulator, galactitol utilization operon repressor	0	2	84	66	174	358	0	16	34	228	66	274	18	0	6	138	0	6	28	12
K02437	glycine cleavage system H protein	78	146	610	432	242	218	60	80	206	502	190	346	222	206	354	268	248	302	200	184
K02438	glycogen operon protein GlgX [EC:3.2.1.-]	344	354	794	508	1562	1230	1578	1560	1524	2006	962	1624	1152	3406	1100	1008	498	940	748	1478
K02439	thiosulfate sulfurtransferase [EC:2.8.1.1]	2	0	70	58	162	292	132	88	150	348	54	282	16	128	122	114	0	10	18	48
K02440	glycerol uptake facilitator protein	94	68	286	220	634	698	80	136	590	928	366	696	280	292	364	322	242	270	198	314
K02441	GlpG protein	8	2	114	144	290	564	6	38	256	672	116	428	26	0	178	128	0	14	30	12
K02442	membrane protein GlpM	0	0	0	0	0	0	0	0	0	192	0	0	0	0	0	0	0	0	0	0
K02443	glycerol uptake operon antiterminator	0	2	4	2	22	26	0	0	20	114	14	12	4	0	102	4	0	2	0	2
K02444	DeoR family transcriptional regulator, glycerol-3-phosphate regulon repressor	8	10	160	98	320	534	8	20	280	644	140	524	34	12	160	166	18	44	52	24
K02445	MFS transporter, OPA family, glycerol-3-phosphate transporter	114	44	414	680	382	868	34	68	542	792	378	628	58	8	284	324	144	148	88	28
K02446	fructose-1,6-bisphosphatase II [EC:3.1.3.11]	40	84	220	214	328	798	32	52	396	1034	346	548	70	10	272	164	32	40	96	50
K02448	nitric-oxide reductase NorD protein [EC:1.7.99.7]	0	0	0	0	0	0	2	0	2	0	0	0	0	0	0	0	0	0	2	0
K02450	general secretion pathway protein A	4	0	0	28	2	2	0	0	56	40	86	0	2	0	20	202	0	12	80	18
K02451	general secretion pathway protein B	0	0	6	2	8	0	0	0	36	160	54	0	12	0	70	46	0	8	24	8
K02452	general secretion pathway protein C	2	6	176	128	324	646	8	42	120	738	132	430	18	2	140	206	0	24	30	46
K02453	general secretion pathway protein D	236	324	366	250	668	1286	30	70	292	1830	530	1268	46	2	438	540	10	68	114	130
K02454	general secretion pathway protein E	16	12	220	206	468	862	20	56	276	1724	352	682	56	8	286	296	28	74	64	100
K02455	general secretion pathway protein F	0	14	220	154	324	712	6	30	188	892	176	596	30	2	224	318	0	42	30	60
K02456	general secretion pathway protein G	0	6	62	62	168	258	6	14	58	490	98	252	14	4	78	128	6	20	32	26
K02457	general secretion pathway protein H	0	0	76	72	174	318	0	16	76	110	90	272	6	2	104	92	0	26	12	36
K02458	general secretion pathway protein I	2	2	70	64	144	180	2	8	58	178	62	220	6	2	60	104	0	14	8	10
K02459	general secretion pathway protein J	2	4	80	64	226	372	4	22	92	330	120	346	8	0	134	224	0	18	20	38
K02460	general secretion pathway protein K	2	2	144	144	294	472	4	20	204	676	200	530	14	2	190	266	4	38	60	22
K02461	general secretion pathway protein L	2	8	184	162	390	696	2	30	216	1182	188	572	24	2	250	272	0	34	62	64
K02462	general secretion pathway protein M	0	8	52	48	182	358	2	28	138	494	76	204	8	0	66	184	2	6	24	22
K02463	general secretion pathway protein N	0	0	16	20	18	2	0	0	30	314	38	0	6	0	110	2	0	4	0	2
K02464	general secretion pathway protein O [EC:3.4.23.43 2.1.1.-]	0	0	6	10	20	8	2	0	138	218	80	2	10	2	158	88	0	22	22	40
K02465	general secretion pathway protein S	2	2	12	2	10	0	0	0	16	122	12	0	6	0	68	0	0	2	2	8
K02466	glucitol operon activator protein	0	0	56	32	80	190	2	4	56	214	34	168	10	0	60	80	2	4	18	6
K02467	GutQ protein	2	6	186	128	268	446	4	22	268	546	128	508	16	2	202	234	0	20	36	6
K02468	DeoR family transcriptional regulator, glucitol operon repressor	2	2	106	86	144	378	4	20	154	422	88	368	24	2	156	124	0	22	28	12
K02469	DNA gyrase subunit A [EC:5.99.1.3]	3734	3620	6020	3600	3140	2562	4348	4550	3108	4140	2972	2676	4610	6796	4140	3392	2848	3458	3594	5072
K02470	DNA gyrase subunit B [EC:5.99.1.3]	3986	3804	5208	3460	3106	2372	4122	4344	2926	4064	3168	2630	4240	5934	3952	3280	2556	3862	3508	4674
K02471	putative ATP-binding cassette transporter	24	42	240	170	402	868	34	74	304	506	116	736	54	6	32	366	8	86	94	22
K02472	UDP-N-acetyl-D-mannosaminuronic acid dehydrogenase [EC:1.1.1.-]	40	118	1062	1054	380	596	66	70	304	928	254	572	130	16	480	316	410	136	64	32
K02473	UDP-N-acetylglucosamine 4-epimerase [EC:5.1.3.7]	0	0	0	0	0	0	0	0	0	0	2	0	0	0	0	0	0	0	0	0
K02474	UDP-N-acetyl-D-galactosamine dehydrogenase [EC:1.1.1.-]	208	286	736	414	58	10	98	168	28	428	8	14	124	88	332	258	626	208	114	84
K02475	two-component system, CitB family, response regulator	0	0	0	0	2	0	0	0	30	2	4	4	0	2	2	2	0	0	0	0
K02476	two-component system, CitB family, sensor kinase [EC:2.7.13.3]	0	0	0	0	0	0	0	2	16	6	0	8	0	0	0	0	0	0	0	0
K02477	two-component system, LytT family, response regulator	46	66	894	718	352	542	44	86	354	684	208	526	80	90	374	268	212	130	102	88
K02478	two-component system, LytT family, sensor kinase [EC:2.7.13.3]	2	12	412	368	954	1512	20	78	748	1820	432	1420	82	8	612	660	0	46	106	40
K02481	two-component system, NtrC family, response regulator	84	164	2138	1702	0	0	28	46	2	4	8	22	178	74	332	392	502	322	116	84
K02482	two-component system, NtrC family, sensor kinase [EC:2.7.13.3]	8	8	0	0	0	0	0	0	0	0	0	0	4	0	0	8	0	0	0	0
K02483	two-component system, OmpR family, response regulator	10	10	150	82	230	334	22	16	212	488	208	306	180	252	130	102	114	146	108	224
K02484	two-component system, OmpR family, sensor kinase [EC:2.7.13.3]	214	286	2296	1992	708	714	96	160	534	712	398	1070	922	814	1376	812	948	1200	538	690
K02485	two-component system, unclassified family, response regulator	0	4	116	126	266	418	8	24	296	500	126	422	18	2	160	188	0	22	44	18
K02487	type IV pili sensor histidine kinase and response regulator	0	0	2	10	0	0	0	0	4	20	2	2	0	0	0	0	0	0	0	0
K02487,ko:K06596	_	0	0	6	6	4	2	0	2	4	2	2	2	2	2	0	2	2	0	0	0
K02488	two-component system, cell cycle response regulator	2	2	2	0	0	0	2	2	2	30	0	0	0	0	0	0	0	0	2	4
K02489	two-component system, cell cycle sensor kinase and response regulator [EC:2.7.13.3]	0	0	0	0	2	0	0	0	0	0	0	0	0	0	0	0	0	0	0	0
K02492	glutamyl-tRNA reductase [EC:1.2.1.70]	160	72	234	178	340	818	80	150	426	1652	360	764	172	262	284	266	26	136	92	92
K02493	methyltransferase [EC:2.1.1.-]	252	300	1050	866	442	552	448	428	390	828	380	516	596	810	920	464	446	654	310	446
K02494	outer membrane lipoprotein LolB	4	2	76	54	84	170	2	18	110	498	58	174	14	2	114	72	0	2	10	8
K02495	oxygen-independent coproporphyrinogen III oxidase [EC:1.3.99.22]	1010	782	4496	2838	1686	2476	1396	1750	1580	3692	1406	2138	1278	2086	1782	1588	918	1266	908	1070
K02496	uroporphyrin-III C-methyltransferase [EC:2.1.1.107]	6	4	204	182	374	720	8	32	332	942	168	624	26	4	270	240	2	32	72	24
K02498	HemY protein	6	12	150	164	364	488	2	16	292	898	152	450	40	2	250	170	0	38	50	26
K02499	tetrapyrrole methylase family protein / MazG family protein	18	30	40	30	34	222	30	10	142	200	160	70	18	14	48	22	30	22	16	16
K02500	cyclase [EC:4.1.3.-]	822	668	1602	818	638	728	872	798	590	840	694	546	894	1024	960	848	540	754	746	858
K02501	glutamine amidotransferase [EC:2.4.2.-]	458	308	910	624	370	376	414	510	352	700	244	300	512	602	628	514	302	472	356	482
K02502	ATP phosphoribosyltransferase regulatory subunit	166	156	42	48	92	76	486	576	62	462	64	26	208	652	172	202	38	28	132	282
K02503	Hit-like protein involved in cell-cycle regulation	302	330	596	502	120	96	398	398	186	244	174	88	330	504	408	312	210	328	230	270
K02504	protein transport protein HofB	4	8	210	188	402	724	12	30	356	1034	196	744	40	4	310	246	0	48	40	22
K02505	protein transport protein HofC	0	6	210	168	354	678	2	30	238	678	148	614	24	8	236	214	2	40	48	24
K02506	leader peptidase HopD [EC:3.4.23.43]	2	0	100	76	258	474	4	28	60	436	38	366	16	2	68	44	0	6	2	4
K02507	protein transport protein HofQ	12	18	168	184	336	612	8	34	246	810	168	594	32	2	298	210	14	26	50	8
K02508	AraC family transcriptional regulator, 4-hydroxyphenylacetate 3-monooxygenase operon regulatory protein	0	4	60	54	102	436	2	14	102	476	74	538	12	2	146	0	0	0	36	0
K02509	2-oxo-hept-3-ene-1,7-dioate hydratase [EC:4.2.1.-]	2	4	90	70	226	662	4	32	156	666	88	586	16	0	162	0	0	2	64	0
K02510	2,4-dihydroxyhept-2-ene-1,7-dioic acid aldolase [EC:4.1.2.-]	0	4	110	68	314	694	6	46	176	722	60	750	16	4	138	2	0	2	68	2
K02511	MFS transporter, ACS family, 4-hydroxyphenylacetate permease	4	4	112	92	364	1192	10	40	268	1116	110	1090	28	0	252	0	0	2	76	0
K02517	lipid A biosynthesis lauroyl acyltransferase [EC:2.3.1.-]	196	280	1270	900	272	708	118	142	532	1940	408	548	360	82	968	558	378	630	246	140
K02518	translation initiation factor IF-1	366	342	396	262	296	244	378	372	268	378	362	222	296	450	308	276	248	312	242	308
K02519	translation initiation factor IF-2	3004	2338	5796	4058	2242	2406	2840	2938	2752	4294	2212	2574	3304	4050	3854	2926	2394	3368	2520	3038
K02520	translation initiation factor IF-3	440	508	944	658	412	352	578	638	476	714	396	300	602	636	780	550	416	740	514	594
K02521	LysR family transcriptional regulator, positive regulator for ilvC	0	8	168	146	382	610	10	38	392	782	190	636	36	4	214	166	0	26	34	30
K02523	octaprenyl diphosphate synthase [EC:2.5.1.-]	170	238	1366	1078	384	892	104	128	430	1534	286	636	368	96	978	628	454	544	304	212
K02525	LacI family transcriptional regulator, kdg operon repressor	0	2	0	0	2	0	8	4	268	138	2	0	8	2	2	0	4	0	0	2
K02526	2-keto-3-deoxygluconate permease	6	44	194	148	384	662	24	46	368	786	142	518	36	4	50	218	12	30	70	28
K02527	3-deoxy-D-manno-octulosonic-acid transferase [EC:2.-.-.-]	642	308	1746	1370	506	980	286	246	468	1878	366	798	448	124	1250	816	548	782	356	194
K02528	16S rRNA (adenine1518-N6/adenine1519-N6)-dimethyltransferase [EC:2.1.1.182]	1454	796	2224	1404	828	898	1066	1066	960	1200	790	976	1154	1614	1554	1416	1710	1458	1232	1490
K02529	LacI family transcriptional regulator	1120	732	3376	2674	3222	3472	2636	2710	3710	5808	1750	3498	2440	4920	4016	2818	1726	2252	2180	3008
K02530	DeoR family transcriptional regulator, lactose phosphotransferase system repressor	0	2	6	2	0	8	2	4	10	10	0	0	0	4	0	4	0	2	4	30
K02531	transcriptional antiterminator	2	0	6	2	0	4	0	0	4	14	0	0	0	2	2	0	0	2	4	52
K02532	MFS transporter, OHS family, lactose permease	34	36	324	312	694	1140	26	56	828	2994	614	1436	388	522	1060	242	226	244	236	412
K02533	tRNA/rRNA methyltransferase [EC:2.1.1.-]	2	8	134	80	264	378	6	20	212	594	138	476	18	0	128	148	2	26	30	14
K02535	UDP-3-O-[3-hydroxymyristoyl] N-acetylglucosamine deacetylase [EC:3.5.1.-]	6	6	166	160	204	514	12	26	286	1090	238	402	40	8	184	168	10	30	34	6
K02536	UDP-3-O-[3-hydroxymyristoyl] glucosamine N-acyltransferase [EC:2.3.1.-]	334	258	1428	1026	498	702	246	266	342	1240	396	924	310	74	952	612	444	642	326	192
K02538	activator of the mannose operon, transcriptional antiterminator	0	0	46	42	176	2	6	0	66	568	108	320	2	0	18	0	0	26	0	0
K02547	methicillin resistance protein	0	0	0	0	0	0	0	0	2	0	0	0	0	0	0	0	0	0	0	0
K02548	1,4-dihydroxy-2-naphthoate octaprenyltransferase [EC:2.5.1.74 2.5.1.-]	192	238	1374	994	510	878	134	208	640	1074	614	788	590	536	852	508	488	720	368	346
K02549	O-succinylbenzoate synthase [EC:4.2.1.113]	44	96	186	156	278	618	10	20	380	646	254	520	26	14	182	200	2	38	28	24
K02550	glycolate permease	2	0	214	144	362	810	0	38	74	456	136	660	8	2	14	270	4	28	2	2
K02551	2-succinyl-5-enolpyruvyl-6-hydroxy-3-cyclohexene-1-carboxylate synthase [EC:2.2.1.9]	408	382	2012	1448	368	1112	162	172	874	1246	508	984	450	196	1456	714	564	784	434	386
K02552	menaquinone-specific isochorismate synthase [EC:5.4.4.2]	32	44	216	152	346	808	12	30	412	968	330	576	36	8	262	202	16	32	44	22
K02553	regulator of ribonuclease activity A	2	0	64	62	78	186	2	14	92	528	68	136	8	4	136	56	0	10	6	2
K02554	2-keto-4-pentenoate hydratase [EC:4.2.1.80]	0	8	106	86	124	406	16	28	162	360	94	330	6	0	116	146	0	0	58	16
K02556	chemotaxis protein MotA	166	74	104	78	286	446	274	364	232	396	84	392	158	398	118	238	4	32	78	138
K02557	chemotaxis protein MotB	482	146	686	702	580	1032	548	562	1056	1296	226	1010	378	510	244	422	474	170	156	312
K02558	UDP-N-acetylmuramate: L-alanyl-gamma-D-glutamyl-meso-diaminopimelate ligase [EC:6.3.2.-]	72	162	208	170	420	576	28	40	306	1502	158	596	68	4	354	234	150	40	58	16
K02560	lipid A biosynthesis (KDO)2-(lauroyl)-lipid iva acyltransferase [EC:2.3.1.-]	2	6	152	110	336	510	6	12	256	470	116	392	18	2	166	222	4	24	56	8
K02562	mannitol operon repressor	0	2	114	94	214	466	2	18	202	526	108	378	22	0	118	156	0	18	28	2
K02563	UDP-N-acetylglucosamine--N-acetylmuramyl-(pentapeptide) pyrophosphoryl-undecaprenol N-acetylglucosamine transferase [EC:2.4.1.227]	1076	738	1920	1570	908	954	1066	1158	960	1578	742	900	1104	1464	1306	1126	780	1226	916	1096
K02564	glucosamine-6-phosphate deaminase [EC:3.5.99.6]	1342	896	4180	2892	628	608	1008	1016	520	598	594	690	1174	858	2232	1680	1400	1698	960	990
K02565	N-acetylglucosamine repressor	2	4	104	102	190	318	4	10	190	522	118	294	14	0	224	106	0	16	32	8
K02566	NagD protein	70	198	132	114	266	434	50	82	190	466	110	412	36	24	210	206	30	36	108	22
K02567	periplasmic nitrate reductase NapA [EC:1.7.99.4]	18	56	310	198	584	926	6	56	408	620	206	982	48	4	26	342	18	52	94	32
K02568	cytochrome c-type protein NapB	0	2	46	22	106	192	2	4	88	114	26	158	10	0	8	76	0	8	12	4
K02569	cytochrome c-type protein NapC	0	0	64	38	156	266	0	12	136	208	38	240	6	0	4	108	0	6	18	4
K02570	periplasmic nitrate reductase NapD	0	2	26	20	48	80	0	4	42	80	20	80	6	0	2	42	0	16	16	4
K02572	ferredoxin-type protein NapF	2	2	80	74	100	220	0	24	72	106	28	226	6	0	10	80	0	8	10	6
K02573	ferredoxin-type protein NapG	10	4	50	34	112	152	0	4	100	136	42	162	8	2	4	54	2	6	14	2
K02574	ferredoxin-type protein NapH	4	32	138	90	214	242	8	36	148	208	140	364	68	30	18	112	18	42	44	48
K02575	MFS transporter, NNP family, nitrate/nitrite transporter	12	22	454	328	794	1750	16	52	954	2256	550	1306	64	6	276	556	10	54	106	44
K02584	Nif-specific regulatory protein	66	96	40	18	0	4	8	2	14	376	18	56	12	2	10	30	2	0	10	6
K02585	nitrogen fixation protein NifB	2	4	32	20	6	186	0	4	8	382	20	22	4	2	14	2	2	4	0	4
K02586	nitrogenase molybdenum-iron protein alpha chain [EC:1.18.6.1]	0	2	56	12	2	76	2	0	2	254	12	6	0	0	2	0	0	0	0	4
K02587	nitrogenase molybdenum-cofactor synthesis protein NifE	16	14	52	8	14	0	46	24	2	308	8	2	72	60	14	18	28	32	46	52
K02588	nitrogenase iron protein NifH [EC:1.18.6.1]	102	116	76	26	36	36	112	84	10	192	48	38	176	82	32	42	48	80	160	152
K02589	nitrogen regulatory protein PII 1	0	0	2	0	0	0	0	2	0	0	0	0	0	0	6	26	0	0	0	0
K02590	nitrogen regulatory protein PII 2	0	0	4	0	0	0	0	6	0	0	0	0	0	0	0	10	0	0	0	0
K02591	nitrogenase molybdenum-iron protein beta chain [EC:1.18.6.1]	0	0	80	6	4	48	0	0	6	272	8	6	0	0	0	0	2	0	2	0
K02592	nitrogenase molybdenum-iron protein NifN	0	0	28	2	0	0	2	0	10	284	4	0	0	0	0	0	0	0	0	0
K02593	nitrogen fixation protein NifT	0	0	4	0	0	0	0	0	0	36	0	0	0	0	0	0	0	0	0	0
K02594	homocitrate synthase NifV	0	0	22	18	8	82	0	2	40	288	42	46	2	2	0	0	0	0	4	26
K02595	nitrogen fixation protein NifW	0	0	6	4	0	0	0	0	0	50	0	0	0	0	0	0	0	0	0	0
K02596	nitrogen fixation protein NifX	0	0	8	2	0	0	2	0	6	104	0	0	0	0	0	0	0	0	0	0
K02597	nitrogen fixation protein NifZ	6	12	10	2	0	0	0	0	0	110	2	0	0	0	0	0	0	0	0	0
K02598	nitrite transporter NirC	6	4	104	80	238	442	14	8	284	600	82	426	6	0	14	142	12	26	50	12
K02600	N utilization substance protein A	1224	952	2258	1652	816	752	1276	1244	894	1748	894	940	1274	1534	1748	1278	920	1416	1036	1274
K02601	transcriptional antiterminator NusG	456	454	1116	798	670	672	548	592	552	1042	578	576	704	912	726	642	582	678	642	812
K02609	phenylacetic acid degradation protein	8	10	76	64	198	560	6	26	236	800	72	528	6	0	134	0	4	0	48	14
K02610	phenylacetic acid degradation protein	0	2	16	10	60	162	4	10	60	214	20	182	2	0	40	0	0	0	22	0
K02611	phenylacetic acid degradation protein	4	4	38	28	156	318	2	20	198	684	38	338	10	0	102	0	0	0	36	2
K02612	phenylacetic acid degradation protein	0	2	28	22	82	190	2	12	74	310	28	194	6	0	42	2	0	2	14	2
K02613	phenylacetic acid degradation NADH oxidoreductase	2	12	74	42	182	466	4	22	226	728	60	556	4	2	178	0	0	2	34	10
K02614	phenylacetic acid degradation protein	42	62	424	376	50	154	24	26	90	320	26	126	146	48	334	140	192	228	66	26
K02615	acetyl-CoA acetyltransferase [EC:2.3.1.-]	0	4	54	46	144	390	4	12	212	404	52	350	8	0	194	0	0	4	20	14
K02616	phenylacetic acid degradation operon negative regulatory protein	2	2	80	66	176	468	8	14	202	1164	66	400	24	0	90	0	0	2	28	8
K02617	phenylacetic acid degradation protein	0	2	50	48	68	206	2	4	122	206	46	258	12	2	76	0	0	2	22	4
K02618	phenylacetic acid degradation protein	2	12	96	66	396	950	6	44	480	1758	112	1028	18	4	284	0	4	2	64	28
K02619	4-amino-4-deoxychorismate lyase [EC:4.1.3.38]	98	62	706	496	310	380	56	62	458	844	104	414	164	48	478	252	108	264	146	154
K02621	topoisomerase IV subunit A [EC:5.99.1.-]	1100	758	3316	2632	770	1500	788	624	978	2528	770	1522	948	234	2278	1644	1190	1448	904	664
K02622	topoisomerase IV subunit B [EC:5.99.1.-]	1222	560	2566	1932	580	1094	722	588	704	2140	706	910	762	216	1686	1224	780	1146	648	620
K02624	IclR family transcriptional regulator, pca regulon regulatory protein	12	4	38	20	44	10	0	4	72	860	68	0	26	4	264	4	4	6	0	4
K02625	MFS transporter, MHS family, dicarboxylic acid transporter PcaT	0	0	0	0	0	0	0	0	0	16	0	0	0	0	0	0	0	0	0	0
K02626	arginine decarboxylase [EC:4.1.1.19]	8	10	0	2	0	0	2	4	0	0	0	0	14	0	24	2	58	4	8	2
K02634	apocytochrome f	0	0	8	0	0	0	0	2	2	0	0	0	0	0	0	0	0	0	0	0
K02635	cytochrome b6	16	0	20	2	0	0	2	0	0	0	2	0	0	0	0	2	0	0	0	2
K02636	cytochrome b6-f complex iron-sulfur subunit [EC:1.10.99.1]	0	0	2	0	2	0	0	0	0	0	0	0	0	0	0	0	0	6	0	0
K02637	cytochrome b6-f complex subunit 4	4	0	16	0	0	0	0	0	0	0	0	0	0	0	0	2	0	0	0	0
K02647	carbohydrate diacid regulator	1106	832	866	504	756	710	1002	1040	744	734	506	580	826	1426	730	706	298	328	712	848
K02650	type IV pilus assembly protein PilA	0	0	0	0	0	0	0	0	26	0	4	8	2	4	0	0	0	0	0	0
K02651	pilus assembly protein Flp/PilA	0	2	570	284	0	0	4	0	0	2	0	0	10	2	10	24	60	14	8	2
K02652	type IV pilus assembly protein PilB	612	328	128	36	14	8	594	778	102	676	178	158	230	1010	196	180	24	42	148	300
K02653	type IV pilus assembly protein PilC	180	90	52	46	4	142	704	674	116	408	174	66	112	1050	236	216	6	20	62	260
K02654	leader peptidase (prepilin peptidase) / N-methyltransferase [EC:3.4.23.43 2.1.1.-]	164	90	222	186	380	758	306	350	164	442	258	652	118	504	130	246	22	72	70	150
K02655	type IV pilus assembly protein PilE	0	0	0	0	0	0	4	0	0	462	0	0	0	0	0	0	0	4	0	0
K02656	type IV pilus assembly protein PilF	2	0	2	10	0	0	0	0	4	252	0	0	4	4	2	0	0	2	0	0
K02657	twitching motility two-component system response regulator PilG	0	0	2	0	0	0	0	0	10	238	0	0	0	0	0	0	0	0	0	0
K02658	twitching motility two-component system response regulator PilH	0	0	2	0	0	0	0	0	0	170	0	0	0	0	0	2	0	0	0	0
K02659	twitching motility protein PilI	0	0	2	2	0	0	0	0	2	234	0	0	0	0	0	0	0	0	0	0
K02660	twitching motility protein PilJ	0	0	2	0	0	0	0	0	4	830	0	0	0	0	0	0	0	0	0	4
K02662	type IV pilus assembly protein PilM	88	30	14	16	4	0	644	582	46	400	12	14	106	908	176	160	0	4	36	202
K02663	type IV pilus assembly protein PilN	0	0	0	0	0	0	0	2	24	238	8	8	0	0	2	0	0	0	0	2
K02664	type IV pilus assembly protein PilO	0	0	0	0	0	0	0	0	44	272	0	4	0	0	2	0	0	6	0	0
K02665	type IV pilus assembly protein PilP	2	0	0	0	0	0	0	0	0	120	2	0	0	0	0	0	0	0	0	0
K02666	type IV pilus assembly protein PilQ	6	2	24	8	0	8	6	8	12	746	8	4	6	10	0	6	8	8	0	4
K02667	two-component system, NtrC family, response regulator PilR	2	2	2	2	0	0	2	6	14	402	2	0	0	0	2	8	0	0	4	6
K02668	two-component system, NtrC family, sensor histidine kinase PilS [EC:2.7.13.3]	0	2	2	2	0	0	0	2	2	658	0	0	0	0	2	0	0	0	2	0
K02669	twitching motility protein PilT	524	360	518	240	476	804	874	880	362	1096	508	810	252	1260	514	412	56	108	204	408
K02670	twitching motility protein PilU	0	2	4	6	2	0	0	2	4	448	0	0	2	0	2	2	2	2	2	2
K02671	type IV pilus assembly protein PilV	0	0	0	0	0	0	0	0	2	202	0	0	0	0	0	2	0	0	0	0
K02672	type IV pilus assembly protein PilW	0	0	0	0	0	0	0	0	2	334	0	0	2	0	0	2	0	0	0	6
K02673	type IV pilus assembly protein PilX	0	0	0	0	0	0	0	0	0	2	0	0	0	4	0	0	0	0	0	0
K02674	type IV pilus assembly protein PilY1	0	2	6	6	0	2	10	10	8	1290	6	0	8	4	0	0	2	4	4	0
K02676	type IV pilus assembly protein PilZ	0	0	0	0	0	0	0	0	0	108	2	0	0	0	0	0	0	0	0	0
K02679	prepilin peptidase dependent protein A	0	4	32	38	86	172	0	10	80	256	42	146	20	2	74	54	0	12	10	4
K02680	prepilin peptidase dependent protein B	4	6	94	62	150	276	4	0	152	322	94	272	10	2	82	108	0	20	18	6
K02681	prepilin peptidase dependent protein C	0	0	46	34	96	186	6	2	64	198	32	154	14	2	46	56	0	6	10	2
K02682	prepilin peptidase dependent protein D	0	2	88	50	188	336	6	20	120	348	78	258	14	0	78	104	0	12	20	2
K02685	DNA primase large subunit [EC:2.7.7.-]	0	0	2	2	0	0	0	2	0	0	0	0	0	0	0	0	0	0	0	0
K02686	primosomal replication protein N	0	0	30	26	30	70	0	0	50	156	24	98	6	0	30	38	0	6	6	0
K02687	ribosomal protein L11 methyltransferase [EC:2.1.1.-]	438	388	1276	916	476	580	578	686	434	1158	302	514	602	760	1048	708	454	642	492	508
K02688	transcriptional regulator, propionate catabolism operon regulatory protein	0	18	178	174	380	778	20	46	376	460	182	750	14	4	16	264	2	40	54	16
K02689	photosystem I P700 chlorophyll a apoprotein A1	22	4	42	12	0	6	0	2	2	2	8	2	0	4	0	4	0	4	0	0
K02690	photosystem I P700 chlorophyll a apoprotein A2	18	0	46	20	2	0	2	0	0	2	8	0	0	2	2	4	2	0	0	0
K02691	photosystem I subunit VII	4	2	4	0	0	0	0	4	0	0	2	0	0	0	0	0	0	0	0	0
K02703	photosystem II P680 reaction center D1 protein	42	0	24	26	0	0	0	6	2	6	0	0	2	0	2	26	2	2	0	0
K02704	photosystem II CP47 chlorophyll apoprotein	12	0	14	6	0	2	0	0	0	0	2	2	0	0	0	2	0	4	0	0
K02705	photosystem II CP43 chlorophyll apoprotein	10	4	40	14	0	0	0	4	2	0	8	4	0	0	0	0	0	2	0	2
K02706	photosystem II P680 reaction center D2 protein	14	4	24	16	0	0	4	4	0	2	0	2	0	0	0	4	2	4	0	0
K02707	photosystem II cytochrome b559 subunit alpha	2	0	4	4	0	0	0	0	0	0	0	0	0	0	0	0	0	0	0	0
K02709	photosystem II PsbH protein	4	0	8	2	0	0	0	0	0	0	0	0	0	0	0	0	0	0	0	0
K02742	SprT protein	10	2	60	56	228	280	6	14	112	338	94	234	20	0	118	102	4	8	28	10
K02744	PTS system, N-acetylgalactosamine-specific IIA component [EC:2.7.1.69]	2	12	38	52	126	190	8	28	54	300	44	236	2	2	22	68	0	12	18	24
K02745	PTS system, N-acetylgalactosamine-specific IIB component [EC:2.7.1.69]	44	28	122	158	190	280	48	48	96	328	114	264	32	24	48	116	116	60	146	112
K02746	PTS system, N-acetylgalactosamine-specific IIC component	28	40	128	190	336	504	36	62	172	534	154	404	32	28	58	182	128	70	150	132
K02747	PTS system, N-acetylgalactosamine-specific IID component	80	48	178	220	270	572	32	82	212	562	124	476	50	26	74	162	190	72	294	198
K02749	PTS system, arbutin-like IIB component [EC:2.7.1.69]	0	0	0	0	0	0	0	0	0	0	0	2	0	0	0	0	0	0	0	0
K02749,ko:K02750	_	10	6	336	340	428	1414	32	94	506	1556	636	1208	56	6	406	338	28	62	106	18
K02752,ko:K02753	_	8	8	270	226	324	928	14	28	410	1002	264	888	20	8	302	246	4	10	86	72
K02755,ko:K02756,ko:K02757	_	212	172	750	232	1104	1468	222	274	836	2220	1010	1296	890	1486	492	444	516	594	740	1166
K02756,ko:K02757	_	12	26	0	0	0	0	0	4	2	0	16	2	0	6	0	0	0	2	16	32
K02759	PTS system, cellobiose-specific IIA component [EC:2.7.1.69]	20	26	88	40	210	234	22	30	228	640	146	232	22	206	306	72	10	16	20	98
K02760	PTS system, cellobiose-specific IIB component [EC:2.7.1.69]	30	46	156	102	352	378	16	40	266	874	402	386	42	24	266	94	32	34	20	46
K02761	PTS system, cellobiose-specific IIC component	82	166	632	428	1450	1318	98	130	1104	4022	1934	1442	234	804	1684	380	102	202	132	328
K02763	PTS system, D-glucosamine-specific IIA component [EC:2.7.1.69]	0	0	0	0	0	22	0	0	4	2	6	16	0	0	0	0	0	0	0	2
K02763,ko:K02764,ko:K02765	_	280	444	530	432	478	362	1158	920	280	28	520	210	484	1246	718	490	474	274	600	784
K02768	PTS system, fructose-specific IIA component [EC:2.7.1.69]	0	0	20	18	60	4	0	10	30	214	58	74	2	0	6	2	0	8	4	16
K02768,ko:K02769,ko:K02770	_	974	566	586	440	428	522	1484	1842	564	730	552	202	640	1698	684	608	410	1332	612	930
K02768,ko:K08483,ko:K11183	_	14	0	2	2	118	0	0	2	8	566	0	0	0	2	0	0	0	10	6	2
K02768,ko:K11183	_	6	10	112	120	298	500	4	24	284	612	148	464	30	2	198	168	2	32	42	18
K02769	PTS system, fructose-specific IIB component [EC:2.7.1.69]	0	0	22	12	40	0	8	6	40	110	112	50	10	2	4	2	0	24	4	26
K02769,ko:K02770	_	6	10	294	230	442	768	24	46	476	1456	306	720	66	4	340	268	10	54	70	32
K02770	PTS system, fructose-specific IIC component	28	14	84	80	228	16	20	24	110	330	166	316	76	10	36	14	34	72	30	44
K02771	PTS system, fructose-specific IID component	0	2	2	0	0	4	0	0	0	2	24	0	2	2	6	0	0	2	2	0
K02773	PTS system, galactitol-specific IIA component [EC:2.7.1.69]	4	6	130	100	108	534	4	12	176	298	64	200	18	2	8	78	0	30	18	18
K02774	PTS system, galactitol-specific IIB component [EC:2.7.1.69]	0	6	52	44	146	376	0	16	94	264	48	180	18	0	18	44	2	28	22	18
K02775	PTS system, galactitol-specific IIC component	736	220	708	842	452	864	356	340	472	1466	260	610	430	128	1156	668	220	912	442	292
K02777	PTS system, glucose-specific IIA component [EC:2.7.1.69]	4	2	80	46	124	238	6	18	164	282	100	248	10	10	70	78	2	14	16	14
K02777,ko:K02778,ko:K02779	_	28	54	16	8	68	2	60	26	22	48	8	8	46	38	46	32	8	12	2	58
K02778	PTS system, glucose-specific IIB component [EC:2.7.1.69]	0	0	6	6	8	0	0	0	64	312	22	0	0	0	36	0	0	0	0	0
K02778,ko:K02779	_	20	34	280	178	522	704	44	52	440	818	214	684	56	48	250	364	16	46	68	66
K02781	PTS system, glucitol/sorbitol-specific IIA component [EC:2.7.1.69]	0	2	58	58	90	214	0	8	168	266	56	214	18	0	66	72	0	6	18	6
K02782	PTS system, glucitol/sorbitol-specific IIB component [EC:2.7.1.69]	0	0	0	0	2	0	0	0	0	0	0	2	0	0	0	0	0	0	0	0
K02782,ko:K02783	_	6	10	174	170	358	680	132	204	342	662	180	666	56	6	208	224	12	312	76	20
K02783	PTS system, glucitol/sorbitol-specific IIC component	4	4	86	78	182	300	36	68	174	398	120	368	22	2	100	126	6	136	14	12
K02784	phosphocarrier protein HPr	0	0	32	32	42	80	0	2	48	102	26	82	10	0	32	30	0	4	8	4
K02786	PTS system, lactose-specific IIA component [EC:2.7.1.69]	0	0	0	4	2	2	0	0	2	2	8	4	0	0	2	0	0	0	0	20
K02787,ko:K02788	_	2	10	6	16	8	32	6	8	26	16	164	8	22	6	12	8	6	6	14	130
K02788	PTS system, lactose-specific IIC component	0	0	0	0	0	0	0	0	0	0	2	0	0	0	0	0	0	0	0	0
K02790,ko:K02791	_	38	64	292	350	590	810	46	86	414	1086	866	1222	120	120	406	614	142	118	138	212
K02793	PTS system, mannose-specific IIA component [EC:2.7.1.69]	4	4	12	24	172	14	18	50	190	610	62	48	38	30	176	6	4	10	8	44
K02793,ko:K02794	_	34	36	136	130	272	488	74	74	316	504	396	460	54	26	190	146	16	72	56	94
K02793,ko:K02794,ko:K02795	_	2	6	4	2	6	20	0	0	26	32	6	32	4	2	0	2	4	0	0	2
K02794	PTS system, mannose-specific IIB component [EC:2.7.1.69]	24	72	38	32	212	46	140	140	244	868	256	96	28	50	228	16	22	256	24	104
K02795	PTS system, mannose-specific IIC component	60	158	204	224	546	430	364	424	566	1706	740	444	146	94	516	160	60	750	110	226
K02796	PTS system, mannose-specific IID component	138	194	284	314	614	542	210	274	750	1784	636	510	214	120	586	262	118	350	126	270
K02798	PTS system, mannitol-specific IIA component [EC:2.7.1.69]	0	0	84	66	126	296	0	20	108	186	54	272	4	0	8	88	0	6	30	6
K02798,ko:K02799,ko:K02800	_	14	26	322	260	590	1104	106	156	512	1526	306	1004	86	10	434	388	8	238	96	42
K02799,ko:K02800	_	8	10	154	150	350	720	72	170	356	470	118	594	18	2	28	260	22	298	66	18
K02800	PTS system, mannitol-specific IIC component	0	0	0	0	0	0	0	2	0	0	0	0	0	0	2	0	0	2	0	0
K02802	PTS system, N-acetylglucosamine-specific IIA component [EC:2.7.1.69]	0	0	0	0	0	0	0	0	0	2	0	0	0	0	0	0	0	0	0	0
K02802,ko:K02803,ko:K02804	_	4	6	250	214	466	722	10	46	382	1286	378	694	44	2	300	300	8	28	56	20
K02803	PTS system, N-acetylglucosamine-specific IIB component [EC:2.7.1.69]	0	0	0	0	0	0	0	0	2	0	0	2	0	2	0	0	0	0	0	2
K02803,ko:K02804	_	850	632	880	186	224	414	1068	1260	370	40	536	180	674	1580	442	522	128	324	610	838
K02804	PTS system, N-acetylglucosamine-specific IIC component	0	2	2	0	0	8	0	2	4	0	26	6	0	0	0	0	0	0	0	2
K02805	lipopolysaccharide biosynthesis protein	284	132	332	206	332	522	108	128	340	950	138	510	144	128	378	224	58	66	150	144
K02806	PTS system, nitrogen regulatory IIA component [EC:2.7.1.69]	28	34	102	110	218	464	2	24	172	432	94	386	18	0	96	142	0	28	40	30
K02808,ko:K02809,ko:K02810	_	18	12	82	16	44	28	42	32	156	90	42	12	34	32	18	8	12	42	22	88
K02809,ko:K02810	_	14	76	210	112	306	122	76	84	526	944	372	106	104	66	332	58	42	186	56	96
K02810	PTS system, sucrose-specific IIC component	0	0	0	0	2	0	0	0	0	18	0	0	0	0	0	0	0	0	0	0
K02812	PTS system, sorbose-specific IIA component [EC:2.7.1.69]	0	0	50	36	60	2	0	0	32	128	36	112	6	0	2	22	0	10	0	0
K02813	PTS system, sorbose-specific IIB component [EC:2.7.1.69]	0	0	56	56	102	0	0	0	30	174	54	134	12	0	14	22	0	16	0	0
K02814	PTS system, sorbose-specific IIC component	0	6	68	80	80	4	0	4	58	236	66	250	22	0	8	50	2	14	6	6
K02815	PTS system, sorbose-specific IID component	0	0	130	100	126	4	2	0	74	310	60	300	14	0	6	54	4	18	0	0
K02817,ko:K02818,ko:K02819	_	8	18	24	6	16	4	10	4	6	2	36	4	2	8	6	2	2	2	16	66
K02818	PTS system, trehalose-specific IIB component [EC:2.7.1.69]	0	0	0	0	0	0	0	0	8	0	0	0	0	0	0	0	0	0	0	0
K02818,ko:K02819	_	100	166	1008	620	626	670	198	140	508	1100	552	624	222	246	312	326	52	40	222	238
K02821	PTS system, ascorbate-specific IIA component [EC:2.7.1.69]	0	2	218	164	258	614	4	34	344	1152	272	418	28	0	360	108	4	52	52	28
K02822	PTS system, ascorbate-specific IIB component [EC:2.7.1.69]	8	6	74	58	136	240	44	54	148	562	138	196	8	4	162	118	8	142	36	20
K02822,ko:K03475	_	0	0	4	2	0	0	0	0	0	0	0	0	0	0	0	0	0	0	0	0
K02823	dihydroorotate dehydrogenase electron transfer subunit	404	308	998	674	212	174	580	568	358	310	294	130	648	856	666	504	428	616	418	596
K02824	uracil permease	1030	922	2108	1418	762	1280	1128	1370	722	1212	1228	888	818	1318	870	804	608	696	754	996
K02825	pyrimidine operon attenuation protein / uracil phosphoribosyltransferase [EC:2.4.2.9]	38	64	26	34	12	138	80	82	122	124	98	44	18	6	38	24	18	82	44	38
K02826	quinol oxidase polypeptide II [EC:1.9.3.-]	0	0	0	0	0	0	0	0	2	0	0	2	0	0	0	0	0	0	0	0
K02828	quinol oxidase polypeptide III [EC:1.9.3.-]	0	0	0	0	2	0	0	0	0	0	0	0	0	0	0	0	0	0	0	0
K02829	quinol oxidase polypeptide IV [EC:1.9.3.-]	0	0	0	0	0	0	0	0	0	0	0	0	0	0	0	0	0	0	2	4
K02834	ribosome-binding factor A	230	174	506	390	336	246	338	352	292	456	244	258	390	530	420	330	284	390	334	374
K02835	peptide chain release factor RF-1	1398	1050	2148	1566	956	828	1400	1338	946	1274	1034	864	1252	1532	1424	1226	960	1396	1078	1342
K02836	peptide chain release factor RF-2	1578	1200	2142	1548	782	826	1278	1290	824	1492	890	826	1460	1692	1478	1366	1018	1380	1186	1374
K02837	peptide chain release factor RF-3	2002	1456	3396	2264	1128	1444	2036	2124	1030	2070	1730	1096	1818	2058	2042	1792	1412	1834	1704	1882
K02838	ribosome recycling factor	514	354	944	622	352	454	470	528	408	728	312	352	484	676	718	526	364	558	430	502
K02839	peptide chain release factor RF-H	8	16	562	494	230	442	4	32	84	290	66	302	32	6	22	104	136	66	24	10
K02840	UDP-D-galactose:(glucosyl)LPS alpha-1,6-D-galactosyltransferase [EC:2.4.1.-]	0	16	0	0	2	0	2	0	4	0	4	10	6	0	14	0	0	0	70	0
K02841	heptosyltransferase I [EC:2.4.-.-]	4	0	158	152	270	480	6	8	288	782	162	420	26	0	222	144	22	20	64	26
K02843	heptosyltransferase II [EC:2.4.-.-]	50	62	190	196	412	678	38	60	366	1104	300	622	60	6	318	236	30	40	112	34
K02844	UDP-glucose:(heptosyl)LPS alpha-1,3-glucosyltransferase [EC:2.4.1.-]	0	6	134	100	368	560	12	30	314	850	186	488	16	6	260	140	2	22	70	14
K02846	N-methyl-L-tryptophan oxidase [EC:1.5.3.-]	0	4	162	96	284	594	6	26	222	616	140	466	24	0	158	162	0	8	22	10
K02847	O-antigen ligase [EC:6.-.-.-]	0	12	150	136	426	1088	12	16	370	926	166	870	18	4	38	192	2	22	66	38
K02848	heptose (I) phosphotransferase [EC:2.7.1.-]	2	6	92	90	286	618	0	12	224	444	88	484	4	2	12	170	0	28	56	8
K02849	heptosyltransferase III [EC:2.4.-.-]	4	4	142	192	292	554	14	24	314	744	130	496	28	4	228	126	0	22	66	16
K02850	heptose (II) phosphotransferase [EC:2.7.1.-]	0	2	124	84	236	432	10	8	124	610	46	418	4	0	20	72	0	2	50	10
K02851	undecaprenyl-phosphate alpha-N-acetylglucosaminyltransferase [EC:2.7.8.-]	4	10	218	186	386	698	4	20	296	886	176	564	18	0	230	238	0	32	60	16
K02852	UDP-N-acetyl-D-mannosaminuronic acid transferase [EC:2.4.1.-]	2	4	74	64	134	318	56	42	184	512	88	266	28	2	214	46	18	32	34	8
K02853	4-alpha-L-fucosyltransferase [EC:2.4.1.-]	0	6	244	210	400	750	12	28	378	956	198	674	22	0	366	248	0	20	50	14
K02854	AraC family transcriptional regulator, L-rhamnose operon transcriptional activator RhaR	0	0	170	154	212	318	4	20	164	650	128	348	26	0	174	54	0	18	28	10
K02855	AraC family transcriptional regulator, L-rhamnose operon regulatory protein RhaS	4	0	154	136	352	482	10	16	324	992	164	402	22	4	312	88	0	16	26	22
K02856	L-rhamnose-H+ transport protein	478	168	490	598	392	768	104	146	322	876	132	542	332	90	908	434	274	464	332	214
K02858	3,4-dihydroxy 2-butanone 4-phosphate synthase [EC:4.1.99.12]	10	12	108	102	210	406	0	14	196	784	116	390	22	0	132	174	2	18	24	16
K02859	riboflavin biosynthesis RibT protein	0	0	0	0	0	0	0	0	0	2	0	0	0	0	0	0	0	0	2	0
K02860	16S rRNA processing protein RimM	150	134	800	538	382	454	262	330	324	750	280	406	490	646	564	458	328	438	320	466
K02863	large subunit ribosomal protein L1	1210	1068	1710	1144	650	630	1140	1124	660	1034	788	564	952	1334	1092	850	712	956	836	1110
K02864	large subunit ribosomal protein L10	444	408	920	694	428	570	528	540	564	1094	424	504	642	868	786	596	396	598	512	632
K02866	large subunit ribosomal protein L10e	0	0	0	0	0	0	0	0	0	0	0	2	0	0	0	0	0	0	0	0
K02867	large subunit ribosomal protein L11	732	708	1130	672	332	294	784	806	450	536	470	320	760	906	676	500	520	798	594	732
K02871	large subunit ribosomal protein L13	668	300	860	580	472	482	542	642	440	790	456	434	556	682	644	464	380	600	424	522
K02874	large subunit ribosomal protein L14	636	608	866	588	340	236	632	608	342	390	414	218	666	662	514	430	414	766	522	642
K02876	large subunit ribosomal protein L15	674	538	916	612	482	498	612	706	466	756	462	436	604	802	688	512	366	650	554	644
K02878	large subunit ribosomal protein L16	596	736	1176	694	364	322	670	710	388	608	644	300	794	872	734	578	482	654	620	762
K02879	large subunit ribosomal protein L17	656	474	952	700	486	500	706	686	540	764	484	510	694	938	666	540	440	754	500	620
K02881	large subunit ribosomal protein L18	602	462	684	530	342	334	626	552	352	426	484	288	576	718	548	432	376	688	468	616
K02884	large subunit ribosomal protein L19	480	336	874	512	260	322	428	464	340	528	266	284	470	426	478	456	306	508	342	464
K02886	large subunit ribosomal protein L2	1446	1214	1752	1200	758	624	1314	1512	718	1082	1000	584	1126	1460	1178	902	792	1338	1054	1160
K02887	large subunit ribosomal protein L20	514	408	900	510	308	378	542	546	368	524	484	342	500	578	522	436	336	604	418	520
K02888	large subunit ribosomal protein L21	310	286	538	372	192	120	398	392	224	442	216	154	272	362	302	266	244	458	286	256
K02890	large subunit ribosomal protein L22	570	470	904	646	294	212	578	574	336	422	344	224	604	674	540	454	368	692	504	598
K02892	large subunit ribosomal protein L23	332	240	490	332	158	104	292	410	232	304	216	160	372	410	306	256	246	510	238	300
K02895	large subunit ribosomal protein L24	286	224	568	438	206	286	270	294	230	468	244	262	300	474	378	244	224	290	274	338
K02897	large subunit ribosomal protein L25	192	178	844	562	152	88	100	70	200	312	104	180	328	214	492	328	274	396	298	290
K02899	large subunit ribosomal protein L27	434	354	652	334	234	242	386	468	238	478	374	254	410	424	388	300	254	478	324	332
K02902	large subunit ribosomal protein L28	156	154	520	352	260	228	212	240	260	458	206	284	288	232	272	202	204	298	210	254
K02904	large subunit ribosomal protein L29	172	182	316	232	262	180	206	216	224	328	178	174	234	380	216	174	148	218	194	232
K02906	large subunit ribosomal protein L3	866	738	1084	826	530	512	838	850	522	654	544	522	824	1066	786	670	492	722	684	812
K02907	large subunit ribosomal protein L30	142	96	310	196	168	170	132	196	152	232	128	136	212	218	208	148	100	172	126	180
K02909	large subunit ribosomal protein L31	280	316	682	410	378	440	332	374	296	692	232	426	378	420	438	368	250	390	292	326
K02911	large subunit ribosomal protein L32	274	200	360	200	96	82	236	320	176	262	106	104	302	210	192	208	150	252	216	264
K02913	large subunit ribosomal protein L33	336	222	424	258	162	84	322	346	220	242	216	88	314	358	240	212	240	254	226	324
K02914	large subunit ribosomal protein L34	252	196	434	270	134	180	192	188	188	290	124	140	244	252	246	200	178	232	196	230
K02916	large subunit ribosomal protein L35	204	132	332	212	146	134	180	202	146	152	110	118	190	180	162	166	132	120	112	166
K02919	large subunit ribosomal protein L36	216	250	238	166	146	104	258	234	174	138	178	146	236	272	220	192	132	232	232	270
K02926	large subunit ribosomal protein L4	740	666	1288	804	470	372	780	812	500	786	580	360	782	962	832	556	534	920	562	790
K02931	large subunit ribosomal protein L5	862	818	1260	960	596	706	870	930	618	834	678	610	982	1002	846	760	594	860	750	954
K02933	large subunit ribosomal protein L6	734	526	1058	696	510	488	728	718	466	704	408	432	640	844	760	548	446	780	490	704
K02935	large subunit ribosomal protein L7/L12	530	460	792	506	364	214	614	658	350	622	332	208	540	688	550	396	358	682	424	526
K02939	large subunit ribosomal protein L9	294	206	796	504	286	302	354	378	364	786	288	288	402	686	564	474	332	398	326	428
K02945	small subunit ribosomal protein S1	1408	816	2900	1918	1022	992	1346	1322	1004	1486	776	1178	1442	1464	1716	1450	1038	1410	1052	1200
K02945,ko:K03527	_	212	370	164	156	64	324	152	112	182	508	342	94	112	118	112	106	92	94	136	98
K02946	small subunit ribosomal protein S10	536	558	920	526	372	326	708	608	346	428	424	324	472	648	548	344	304	616	422	452
K02948	small subunit ribosomal protein S11	704	728	978	728	388	374	790	660	434	498	424	392	684	776	600	538	450	786	570	676
K02950	small subunit ribosomal protein S12	844	718	1112	718	352	456	894	846	450	636	586	412	726	876	688	628	478	740	670	746
K02952	small subunit ribosomal protein S13	612	542	878	604	414	480	562	614	382	664	570	436	528	662	528	472	332	574	458	490
K02954	small subunit ribosomal protein S14	376	368	740	442	246	352	280	318	394	482	360	292	392	324	462	318	294	302	312	328
K02956	small subunit ribosomal protein S15	294	216	636	452	210	270	358	364	302	512	198	272	362	356	394	290	228	426	274	372
K02959	small subunit ribosomal protein S16	354	316	960	656	384	248	386	392	292	428	316	318	472	528	584	422	464	516	404	490
K02961	small subunit ribosomal protein S17	446	320	524	352	186	174	378	376	240	358	260	194	394	454	380	280	270	354	316	422
K02963	small subunit ribosomal protein S18	442	278	766	376	260	220	378	434	284	506	392	250	380	472	328	268	290	306	346	476
K02965	small subunit ribosomal protein S19	518	442	644	504	264	266	552	570	312	372	384	242	438	522	444	406	344	610	398	514
K02967	small subunit ribosomal protein S2	1312	1034	1790	1152	568	650	1126	1018	676	946	782	572	1104	1124	1206	944	732	1128	972	982
K02968	small subunit ribosomal protein S20	188	184	546	408	218	262	200	242	194	492	174	252	302	326	372	298	204	252	170	256
K02970	small subunit ribosomal protein S21	334	318	500	340	184	270	316	332	210	280	200	230	284	272	310	284	198	364	218	250
K02972	small subunit ribosomal protein S22	0	0	8	4	12	18	2	0	16	74	10	18	2	2	16	2	0	0	0	0
K02974	small subunit ribosomal protein S24e	0	2	0	2	0	0	0	0	8	4	0	4	0	0	0	2	4	2	0	0
K02982	small subunit ribosomal protein S3	1122	986	1692	1238	720	742	1008	1072	702	1092	900	664	1082	1290	998	858	758	1090	822	1130
K02986	small subunit ribosomal protein S4	828	608	1236	994	586	732	848	958	672	930	612	578	824	848	838	730	586	992	700	856
K02988	small subunit ribosomal protein S5	802	700	1154	794	496	544	866	928	544	732	662	494	810	960	716	574	522	1002	710	864
K02990	small subunit ribosomal protein S6	248	170	538	382	236	240	330	336	240	534	240	248	360	454	454	304	238	318	248	330
K02992	small subunit ribosomal protein S7	850	744	1066	804	500	482	818	822	550	682	574	382	728	824	728	556	478	698	560	670
K02994	small subunit ribosomal protein S8	654	536	886	630	360	228	688	656	352	528	404	220	590	764	594	446	434	518	572	670
K02996	small subunit ribosomal protein S9	698	618	1176	688	502	542	678	812	414	736	542	492	830	854	668	624	564	606	636	826
K03040	DNA-directed RNA polymerase subunit alpha [EC:2.7.7.6]	1662	1326	2252	1668	1106	1234	1710	1690	1144	1728	1146	1162	1574	1856	1516	1304	1028	1574	1358	1656
K03043	DNA-directed RNA polymerase subunit beta [EC:2.7.7.6]	6090	5446	9184	5990	3750	4176	5910	5872	3668	6240	4314	3738	5504	6712	5742	4948	4028	5956	4802	5614
K03046	DNA-directed RNA polymerase subunit beta' [EC:2.7.7.6]	6096	5248	9534	6168	4030	4168	5684	5820	3854	6686	4424	3934	5496	6774	6266	5064	4082	6276	5048	5658
K03048	DNA-directed RNA polymerase subunit delta	2	2	8	4	0	12	18	16	30	20	10	2	8	2	4	6	2	2	4	32
K03060	DNA-directed RNA polymerase subunit omega [EC:2.7.7.6]	50	36	66	54	208	232	130	112	168	502	138	264	84	226	120	126	46	74	88	184
K03070	preprotein translocase subunit SecA	3668	2924	5460	4006	2146	2246	3234	3350	2172	3726	2166	2250	3128	3716	4040	3334	2414	3386	2956	3482
K03071	preprotein translocase subunit SecB	0	0	56	52	98	150	0	12	86	566	48	114	18	0	110	58	2	6	6	10
K03072	preprotein translocase subunit SecD	94	76	396	302	470	1150	144	224	576	2336	484	902	154	34	372	426	46	362	136	112
K03073	preprotein translocase subunit SecE	130	74	370	260	318	452	154	172	250	700	186	306	186	272	316	206	124	182	180	200
K03074	preprotein translocase subunit SecF	36	50	202	146	280	612	90	100	296	1142	228	494	74	26	244	192	20	232	96	36
K03075	preprotein translocase subunit SecG	152	142	528	432	246	410	154	246	216	644	170	348	260	250	394	264	174	218	166	204
K03076	preprotein translocase subunit SecY	1412	1200	2328	1864	1126	1254	1680	1638	1012	2166	942	1134	1412	1812	1712	1370	940	1858	1236	1554
K03077	L-ribulose-5-phosphate 4-epimerase [EC:5.1.3.4]	96	118	514	424	344	580	46	98	296	582	144	502	98	62	298	302	130	136	102	48
K03078	3-dehydro-L-gulonate-6-phosphate decarboxylase [EC:4.1.1.85]	0	2	142	120	282	468	4	16	198	564	106	396	12	0	110	116	0	26	56	8
K03079	L-ribulose-5-phosphate 3-epimerase [EC:5.1.3.22]	0	6	112	90	232	366	38	30	236	436	158	346	42	2	120	122	10	54	32	16
K03080	L-ribulose-5-phosphate 4-epimerase [EC:5.1.3.4]	0	2	92	78	132	312	2	26	122	404	60	364	6	12	8	0	2	4	12	0
K03081	3-dehydro-L-gulonate-6-phosphate decarboxylase [EC:4.1.1.85]	0	2	116	138	218	442	14	26	164	522	50	356	2	0	18	0	0	20	52	22
K03082	hexulose-6-phosphate isomerase [EC:5.-.-.-]	2	8	152	126	268	596	8	30	184	890	92	770	6	0	38	0	0	26	34	22
K03086	RNA polymerase primary sigma factor	1880	1576	2466	1560	1256	1292	1944	2094	1024	2434	1412	1292	1394	2240	1610	1424	870	1668	1132	1380
K03087	RNA polymerase nonessential primary-like sigma factor	2	8	154	98	338	558	16	30	318	606	144	482	30	4	204	226	18	26	32	16
K03088	RNA polymerase sigma-70 factor, ECF subfamily	2412	3014	18112	14160	688	634	2694	2608	762	852	712	1008	5540	3470	7980	5318	5656	6572	4040	3558
K03089	RNA polymerase sigma-32 factor	2	24	140	124	244	468	2	14	246	896	146	330	40	2	216	138	10	32	44	24
K03090	RNA polymerase sigma-B factor	4	4	0	2	2	2	36	28	4	18	4	2	0	4	4	0	0	0	4	4
K03091	RNA polymerase sporulation-specific sigma factor	1280	1376	662	520	706	548	1842	2128	648	214	784	412	1012	2638	880	842	496	674	678	1132
K03092	RNA polymerase sigma-54 factor	694	424	2178	1598	484	888	282	280	470	1624	256	914	508	140	1350	1008	644	922	480	364
K03093	RNA polymerase sigma factor	0	0	0	0	0	14	0	0	2	2	0	2	0	0	0	0	0	0	0	2
K03095	SprT-like protein	2	0	2	2	0	4	30	8	28	12	4	2	2	2	6	2	0	2	0	24
K03098	outer membrane lipoprotein Blc	26	56	142	130	188	348	8	22	190	872	126	526	44	0	238	134	64	22	50	14
K03100	signal peptidase I [EC:3.4.21.89]	968	574	3014	2266	572	520	982	1042	570	1052	410	606	1202	1296	2434	1428	1214	1706	918	926
K03101	signal peptidase II [EC:3.4.23.36]	200	230	908	650	310	340	296	280	308	732	268	350	350	488	590	370	268	344	270	314
K03106	signal recognition particle subunit SRP54	1510	1172	2528	1596	1168	1254	1394	1524	1366	2018	1128	1298	1550	1966	1800	1340	1116	1600	1248	1600
K03110	fused signal recognition particle receptor	950	696	1738	1140	1304	1276	912	1034	1030	1826	862	1360	1012	1250	1320	1026	678	984	828	1124
K03111	single-strand DNA-binding protein	704	606	1604	1064	1246	1360	762	896	1878	2318	770	1300	968	1084	1018	868	602	884	624	886
K03112	DamX protein	2	8	168	102	386	656	6	24	396	1204	164	528	44	0	256	222	2	30	58	22
K03113	translation initiation factor eIF-1	28	78	528	368	50	126	22	38	72	130	44	128	132	38	302	194	146	182	82	46
K03116	sec-independent protein translocase protein TatA	26	48	468	332	110	234	54	66	124	370	100	184	48	150	194	146	110	174	50	46
K03117	sec-independent protein translocase protein TatB	6	4	92	128	186	444	10	26	172	642	86	330	26	112	120	144	16	32	44	26
K03118	sec-independent protein translocase protein TatC	124	190	1186	974	240	570	108	124	324	1234	314	460	314	598	780	568	394	592	246	116
K03119	taurine dioxygenase [EC:1.14.11.17]	2	2	144	140	232	508	10	20	410	916	126	462	28	4	200	178	2	16	40	18
K03124	transcription initiation factor TFIIB	0	0	0	0	0	0	0	0	0	0	2	0	0	0	0	0	0	0	0	0
K03146	thiamine biosynthetic enzyme	20	50	0	0	0	0	18	14	0	0	0	0	24	0	34	12	108	10	6	4
K03147	thiamine biosynthesis protein ThiC	1798	1428	3346	2470	1256	1662	1838	1842	1510	2548	1746	1828	1988	2394	2156	1840	1804	2138	2146	2142
K03148	adenylyltransferase [EC:2.7.7.-]	32	20	154	152	258	520	34	42	514	782	218	530	194	10	250	206	110	200	194	268
K03149	thiamine biosynthesis ThiG	770	466	1300	878	428	386	678	896	660	938	364	556	722	1058	948	570	420	864	608	746
K03150	thiamine biosynthesis ThiH	1460	1616	3672	2530	888	1318	2162	2604	1178	1362	1396	1122	1348	2374	2254	1768	926	2634	1180	1332
K03151	thiamine biosynthesis protein ThiI	546	484	552	380	682	694	784	856	710	758	454	596	554	912	648	534	138	240	324	542
K03152	4-methyl-5(b-hydroxyethyl)-thiazole monophosphate biosynthesis	284	182	708	722	196	306	296	380	210	362	114	348	318	418	588	420	316	402	214	228
K03153	glycine oxidase [EC:1.4.3.19]	0	0	8	0	2	2	0	0	8	458	0	0	0	0	0	0	0	0	0	8
K03154	sulfur carrier protein	88	60	348	234	36	34	180	224	94	90	42	44	156	352	232	88	62	144	76	140
K03167	DNA topoisomerase VI subunit B [EC:5.99.1.3]	0	0	0	0	0	0	0	0	2	0	0	0	0	0	0	0	0	0	0	0
K03168	DNA topoisomerase I [EC:5.99.1.2]	1916	1568	4034	2852	1940	1796	2020	2150	2024	3226	1774	1860	2550	3114	2956	2316	1902	2758	2130	2578
K03169	DNA topoisomerase III [EC:5.99.1.2]	4082	4762	7710	4648	3724	2542	2370	2912	2602	3524	2614	2692	4702	3388	5512	4146	3646	3150	4250	4384
K03170	reverse gyrase [EC:5.99.1.3 3.6.4.12]	0	0	0	2	0	0	0	0	0	0	0	0	0	0	0	0	0	2	0	2
K03177	tRNA pseudouridine synthase B [EC:5.4.99.12]	514	454	1204	878	686	690	520	552	714	1230	556	768	730	1082	1022	742	498	690	486	676
K03179	4-hydroxybenzoate octaprenyltransferase [EC:2.5.1.-]	56	80	130	138	336	554	18	58	276	932	168	508	28	4	206	204	0	54	44	16
K03181	chorismate--pyruvate lyase [EC:4.1.3.40]	2	0	110	80	184	374	4	18	224	616	96	308	30	0	144	154	2	12	30	16
K03182	3-octaprenyl-4-hydroxybenzoate carboxy-lyase UbiD [EC:4.1.1.-]	84	144	320	250	630	900	240	292	488	1110	260	742	96	22	540	340	18	644	200	110
K03183	ubiquinone/menaquinone biosynthesis methyltransferase [EC:2.1.1.163 2.1.1.-]	298	164	932	780	226	644	108	126	332	1338	226	474	202	54	652	440	254	358	214	130
K03184	2-octaprenyl-3-methyl-6-methoxy-1,4-benzoquinol hydroxylase [EC:1.14.13.-]	2	0	210	198	426	818	12	26	376	828	142	686	32	0	184	292	0	28	44	12
K03185	2-octaprenyl-6-methoxyphenol hydroxylase [EC:1.14.13.-]	0	6	230	204	506	646	12	36	328	1172	246	672	32	0	274	234	2	40	56	16
K03186	3-octaprenyl-4-hydroxybenzoate carboxy-lyase UbiX [EC:4.1.1.-]	8	22	204	144	326	678	18	48	218	858	188	690	26	4	244	170	10	54	36	24
K03187	urease accessory protein	2	10	18	12	14	6	26	14	104	368	42	0	10	6	98	0	0	8	8	14
K03188	urease accessory protein	8	6	14	32	26	4	22	14	84	512	46	10	12	12	126	6	6	2	8	28
K03189	urease accessory protein	18	26	40	30	40	0	56	26	144	442	62	10	44	20	174	10	28	6	24	42
K03190	urease accessory protein	0	8	18	20	30	4	14	4	104	650	56	6	12	12	138	4	0	20	6	18
K03191	acid-activated urea channel	0	4	0	0	0	2	6	10	36	0	16	0	2	2	0	2	2	2	0	0
K03192	urease accessory protein	0	2	0	4	0	0	0	0	2	170	0	0	2	0	10	0	0	0	0	0
K03194	type IV secretion system protein VirB1	0	0	10	0	46	6	2	0	22	34	10	6	6	0	6	182	0	0	2	28
K03195	type IV secretion system protein VirB10	2	2	30	12	202	90	2	12	96	298	36	12	10	2	16	302	4	10	2	72
K03196	type IV secretion system protein VirB11	0	12	10	4	286	130	10	28	158	504	24	18	22	0	14	252	2	14	4	58
K03197	type IV secretion system protein VirB2	0	0	0	0	6	0	0	0	12	0	10	6	6	0	4	60	0	2	0	26
K03198	type IV secretion system protein VirB3	0	2	0	2	0	0	0	0	0	2	2	2	0	0	0	2	0	0	0	0
K03199	type IV secretion system protein VirB4	2	10	24	8	374	144	10	30	154	576	72	36	50	0	34	686	4	20	12	162
K03200	type IV secretion system protein VirB5	0	0	6	4	24	2	0	4	138	4	4	6	16	0	6	172	0	0	2	30
K03201	type IV secretion system protein VirB6	0	2	6	8	20	0	0	4	60	6	32	10	8	0	8	276	2	2	12	46
K03203	type IV secretion system protein VirB8	0	0	6	0	16	0	2	2	32	4	24	10	12	0	2	144	0	2	4	38
K03204	type IV secretion system protein VirB9	0	4	18	8	74	8	0	4	38	44	38	94	20	2	8	198	0	14	10	50
K03205	type IV secretion system protein VirD4	2510	3378	4394	2718	1928	328	2002	1590	726	822	1530	828	3008	2538	1604	2204	2784	906	3764	4426
K03207	colanic acid biosynthesis protein WcaH [EC:3.6.1.-]	0	0	74	46	184	304	2	16	46	176	50	266	2	0	10	120	0	12	28	16
K03208	colanic acid biosynthesis glycosyl transferase WcaI	2	6	158	136	218	476	8	32	228	348	112	484	4	0	24	192	0	22	56	18
K03210	preprotein translocase subunit YajC	222	170	560	350	270	214	284	282	324	460	192	248	320	398	326	274	184	290	214	306
K03212	RNA methyltransferase, TrmA family [EC:2.1.1.-]	6	6	134	110	304	476	6	26	282	566	102	380	18	0	210	168	0	26	40	24
K03214	RNA methyltransferase, TrmH family [EC:2.1.1.-]	4	4	128	154	322	464	8	22	248	602	152	464	36	4	220	172	0	38	48	14
K03215	RNA methyltransferase, TrmA family [EC:2.1.1.-]	1276	696	2046	1466	804	1260	1232	1392	812	1788	626	1044	924	1424	1516	1190	662	856	732	748
K03216	RNA methyltransferase, TrmH family, group 2 [EC:2.1.1.-]	302	320	304	192	486	458	456	502	580	842	432	542	380	862	364	300	178	382	286	426
K03217	preprotein translocase subunit YidC	1922	1076	24894	7118	3534	10864	1882	4180	17340	24514	2360	6832	5292	3310	2246	2422	7284	2894	2034	8062
K03218	RNA methyltransferase, TrmH family [EC:2.1.1.-]	622	646	1404	880	852	794	530	740	848	1316	714	832	884	1226	1012	706	624	842	748	882
K03219	type III secretion protein SctC	4	8	152	78	370	6	22	4	0	4	14	434	16	4	0	0	0	2	4	32
K03220	type III secretion protein SctD	0	0	90	78	294	0	14	4	0	0	0	2	0	4	0	0	0	2	0	52
K03221	type III secretion protein SctF	0	0	24	10	58	50	4	6	24	40	6	88	0	0	0	0	0	0	6	4
K03222	type III secretion protein SctJ	0	0	116	46	308	616	12	26	66	368	30	440	6	2	6	0	2	4	14	26
K03223	type III secretion protein SctL	0	0	6	0	0	0	0	0	0	0	0	2	0	0	0	0	0	0	2	0
K03224	ATP synthase in type III secretion protein SctN [EC:3.6.3.14]	0	4	156	52	360	6	10	10	0	0	4	364	10	4	2	0	4	10	14	30
K03225	type III secretion protein SctQ	0	6	116	72	368	454	18	24	54	270	16	514	4	6	2	0	0	0	44	40
K03226	type III secretion protein SctR	8	2	94	50	264	500	4	22	60	292	14	398	2	0	4	2	0	2	28	26
K03227	type III secretion protein SctS	0	0	28	26	122	190	14	18	10	116	10	194	2	0	0	0	0	2	16	2
K03228	type III secretion protein SctT	0	6	96	62	240	578	10	16	40	158	20	310	2	2	0	2	4	2	32	32
K03229	type III secretion protein SctU	18	8	138	80	372	862	40	38	106	438	32	610	8	4	2	2	0	2	48	36
K03230	type III secretion protein SctV	10	6	208	150	504	2	24	14	0	4	20	604	14	4	2	10	6	14	16	54
K03231	elongation factor EF-1 alpha subunit [EC:3.6.5.3]	0	0	0	0	0	0	0	0	0	0	0	0	0	0	0	0	0	0	0	4
K03269	UDP-2,3-diacylglucosamine hydrolase [EC:3.6.1.-]	328	146	1078	846	178	412	166	208	214	696	150	382	260	92	678	512	306	468	258	200
K03270	3-deoxy-D-manno-octulosonate 8-phosphate phosphatase (KDO 8-P phosphatase) [EC:3.1.3.45]	88	96	668	516	180	366	56	76	176	542	140	310	130	48	450	306	200	226	128	98
K03271	phosphoheptose isomerase [EC:5.-.-.-]	66	106	208	306	318	516	84	88	214	516	232	360	102	54	254	190	64	50	64	32
K03272	D-beta-D-heptose 7-phosphate kinase / D-beta-D-heptose 1-phosphate adenosyltransferase [EC:2.7.1.- 2.7.7.-]	80	128	276	270	454	1018	28	54	536	1300	496	822	58	16	316	320	24	56	94	26
K03273	D-glycero-D-manno-heptose 1,7-bisphosphate phosphatase [EC:3.1.3.-]	24	24	130	244	192	502	24	34	238	550	148	376	32	10	156	144	12	36	36	14
K03274	ADP-L-glycero-D-manno-heptose 6-epimerase [EC:5.1.3.20]	82	94	148	190	296	568	28	62	308	972	230	460	58	8	294	180	24	54	102	44
K03275	UDP-glucose:(glucosyl)LPS alpha-1,3-glucosyltransferase [EC:2.4.1.-]	2	4	162	130	334	802	8	30	230	702	78	650	18	6	12	170	0	12	74	8
K03276	UDP-glucose/galactose:(glucosyl)LPS alpha-1,2-glucosyl/galactosyltransferase [EC:2.4.1.-]	0	6	48	28	18	94	0	18	36	0	54	48	10	0	10	36	0	14	62	0
K03277	heptosyltransferase IV [EC:2.4.-.-]	0	0	0	0	0	0	0	0	2	0	0	0	0	0	6	0	0	0	82	0
K03278	UDP-D-galactose:(glucosyl)LPS alpha-1,3-D-galactosyltransferase [EC:2.4.1.44]	0	0	0	0	0	0	0	0	2	0	2	2	0	0	0	0	0	0	0	0
K03279	UDP-glucose:(galactosyl)LPS alpha-1,2-glucosyltransferase [EC:2.4.1.58]	0	0	136	122	238	486	20	6	196	806	44	396	0	0	4	76	0	2	2	22
K03280	UDP-N-acetylglucosamine:(glucosyl)LPS alpha-1,2-N-acetylglucosaminyltransferase [EC:2.4.1.56]	0	20	0	0	0	8	0	0	0	0	2	0	10	0	0	0	0	0	4	0
K03281	chloride channel protein, CIC family	484	400	2534	1968	942	1544	238	262	766	1588	458	1414	540	164	1632	1476	746	880	586	396
K03282	large conductance mechanosensitive channel	238	134	662	478	218	436	112	154	322	774	256	412	340	348	442	340	278	398	182	292
K03284	metal ion transporter, MIT family	746	476	2608	1592	784	866	1038	1040	856	1944	792	774	1076	1238	2040	1108	878	1718	788	886
K03286	OmpA-OmpF porin, OOP family	62	72	226	184	278	752	50	94	352	1104	294	442	256	72	650	450	28	370	158	52
K03287	outer membrane factor, OMF family	0	0	0	0	0	0	0	0	0	2	0	0	0	0	0	0	0	0	0	0
K03288	MFS transporter, MHS family, citrate/tricarballylate:H+ symporter	0	0	54	44	26	0	0	0	88	856	66	4	18	2	412	0	0	0	0	0
K03289	MFS transporter, NHS family, nucleoside permease	234	6	144	148	378	594	114	104	262	772	202	538	38	0	158	242	2	22	50	22
K03290	MFS transporter, SHS family, sialic acid transporter	8	10	200	196	410	824	2	34	394	1004	188	884	6	0	322	294	0	28	74	26
K03291	MFS transporter, SET family, sugar efflux transporter	6	2	280	262	668	1774	12	60	756	1602	260	1270	34	4	480	484	2	34	116	16
K03292	glycoside/pentoside/hexuronide:cation symporter, GPH family	844	544	1162	766	1458	3540	702	1032	1658	2964	816	2996	926	1886	1466	1460	924	700	1042	1054
K03293	amino acid transporter, AAT family	92	80	888	440	1858	1626	268	334	2312	8312	1474	1588	1448	1884	1560	460	932	1298	1016	1574
K03294	basic amino acid/polyamine antiporter, APA family	328	392	2094	1170	1400	1980	446	818	1408	1388	792	1268	1256	1726	1494	1186	772	1744	952	1090
K03295	cation efflux system protein, CDF family	26	66	1260	836	468	442	48	66	454	938	236	470	332	342	274	198	308	308	240	320
K03296	hydrophobic/amphiphilic exporter-1 (mainly G- bacteria), HAE1 family	2978	3432	14998	11608	4100	7370	1532	2068	3532	11864	2426	6922	4680	1194	11720	8354	5148	8062	3782	2356
K03297	small multidrug resistance protein, SMR family	4	0	116	62	58	122	4	2	130	716	46	156	6	4	118	110	2	32	18	20
K03298	drug/metabolite transporter, DME family	0	0	0	0	2	0	2	0	0	342	0	0	0	0	0	0	0	0	0	0
K03299	gluconate:H+ symporter, GntP family	88	84	338	100	550	868	148	82	604	1608	322	518	586	84	324	468	264	296	540	820
K03300	citrate-Mg2+:H+ or citrate-Ca2+:H+ symporter, CitMHS family	6	4	4	18	50	2	0	0	4	628	50	32	0	12	2	12	12	16	6	2
K03302	anaerobic C4-dicarboxylate transporter, Dcu family	2	0	6	0	32	0	2	2	0	2	0	0	8	2	0	4	44	8	12	22
K03303	lactate transporter, LctP family	264	210	1936	1378	60	1324	96	152	650	698	308	106	408	134	872	378	436	672	298	170
K03304	tellurite resistance/dicarboxylate transporter, TDT family	8	14	162	92	206	342	4	22	234	460	130	344	16	0	158	106	2	34	22	12
K03305	proton-dependent oligopeptide transporter, POT family	400	400	3144	2102	1754	3156	320	398	1522	4558	940	2846	584	180	2364	2036	658	1002	696	388
K03306	inorganic phosphate transporter, PiT family	96	240	1040	958	1286	2180	318	426	878	2636	912	1686	390	326	1018	1030	484	1184	454	334
K03307	solute:Na+ symporter, SSS family	1194	944	3350	3118	1430	1072	1024	1114	688	1462	638	926	1212	730	2352	1412	1006	2262	780	606
K03308	neurotransmitter:Na+ symporter, NSS family	3568	2014	3696	2360	814	224	2706	3576	498	868	872	256	2684	4122	2054	1900	1554	1782	1850	2402
K03309	dicarboxylate/amino acid:cation (Na+ or H+) symporter, DAACS family	0	2	38	2	2	0	2	0	0	56	0	0	0	0	4	2	2	6	4	6
K03310	alanine or glycine:cation symporter, AGCS family	2790	1870	3330	2486	1050	1462	3414	3876	1122	2048	1344	1390	2538	3958	2530	2102	1576	2326	2232	2790
K03311	branched-chain amino acid:cation transporter, LIVCS family	68	74	414	376	690	922	92	120	622	1662	530	788	164	286	374	320	222	300	222	264
K03312	glutamate:Na+ symporter, ESS family	548	348	408	250	358	962	646	890	510	1582	518	748	908	1004	1190	932	264	652	686	950
K03313	Na+:H+ antiporter, NhaA family	134	168	1950	1262	690	1064	146	222	738	1208	686	890	660	486	1056	668	574	926	416	408
K03314	Na+:H+ antiporter, NhaB family	6	4	218	212	566	704	14	40	380	772	218	576	32	6	240	274	0	34	58	12
K03315	Na+:H+ antiporter, NhaC family	248	326	1878	1440	452	262	226	222	380	310	364	324	504	532	1056	544	908	820	486	486
K03316	monovalent cation:H+ antiporter, CPA1 family	46	52	408	316	976	1100	76	116	1104	2004	690	1198	688	840	866	406	388	548	594	978
K03317	concentrative nucleoside transporter, CNT family	44	54	404	278	916	1242	32	82	718	1836	318	1062	132	12	542	470	170	84	92	40
K03318	hydroxy/aromatic amino acid permease, HAAAP family	0	0	0	0	2	0	0	0	40	92	2	0	0	0	4	0	0	0	0	0
K03319	divalent anion:Na+ symporter, DASS family	6	6	290	162	546	972	12	34	562	2002	464	698	48	4	318	282	28	30	58	32
K03320	ammonium transporter, Amt family	2262	1142	1610	984	920	706	1730	1896	838	1340	1016	866	1686	2416	1764	1268	526	1584	1294	1670
[truncated: 3,197 more rows]

## Sheet: EggNog
Id	Label	Twins-10A	Twins-10B	Twins-1A	Twins-1B	Twins-2A	Twins-2B	Twins-3A	Twins-3B	Twins-4A	Twins-4B	Twins-5A	Twins-5B	Twins-6A	Twins-6B	Twins-7A	Twins-7B	Twins-8A	Twins-8B	Twins-9A	Twins-9B
COG0001	Glutamate-1-semialdehyde aminotransferase	216	168	216	148	314	508	146	194	358	1038	246	518	208	286	210	228	26	136	130	148
COG0002	Acetylglutamate semialdehyde dehydrogenase	712	408	1232	842	336	620	658	776	512	806	464	656	750	846	1048	622	448	692	524	578
COG0003	Oxyanion-translocating ATPase	60	76	20	44	56	50	60	78	94	686	62	38	348	108	1166	822	4	510	112	70
COG0004	Ammonia permease	120	94	232	140	260	442	108	152	374	1194	226	424	508	134	844	380	138	696	290	336
COG0005	Purine nucleoside phosphorylase	84	132	228	144	300	68	330	348	246	344	102	238	256	372	604	300	212	354	286	322
COG0006	Xaa-Pro aminopeptidase	554	582	1746	996	1240	1636	1378	1408	1124	3608	714	1814	1654	2002	3188	1698	828	2036	844	1008
COG0007	Uroporphyrinogen-III methylase	138	34	184	144	426	744	60	164	382	1084	246	674	164	298	488	220	2	54	72	64
COG0008	Glutamyl- and glutaminyl-tRNA synthetases	1280	1324	2566	1908	1108	1778	1790	2108	1322	2996	1152	1970	2338	2742	2884	1800	1224	2138	1484	1724
COG0009	Putative translation factor (SUA5)	308	256	362	248	298	510	124	252	366	860	214	492	544	376	868	510	248	580	344	326
COG0010	Arginase/agmatinase/formimionoglutamate hydrolase, arginase family	94	92	220	142	314	534	56	54	378	1080	390	462	130	18	492	202	258	84	78	36
COG0011	Uncharacterized conserved protein	0	18	20	10	26	0	4	0	22	0	6	2	98	116	16	14	30	30	38	60
COG0012	Predicted GTPase, probable translation factor	418	510	526	282	420	536	640	666	450	714	404	482	796	900	944	620	338	678	432	586
COG0013	Alanyl-tRNA synthetase	1072	1258	2872	2074	960	1460	1484	1738	1188	2164	786	1426	2140	2200	2932	1604	1434	1972	1236	1582
COG0014	Gamma-glutamyl phosphate reductase	358	504	1462	992	444	778	674	744	470	922	474	766	842	1028	1150	644	502	862	410	530
COG0015	Adenylosuccinate lyase	948	748	906	544	456	610	1012	1126	594	1406	466	614	1222	1490	1458	916	574	856	912	1068
COG0016	Phenylalanyl-tRNA synthetase alpha subunit	362	432	804	716	282	496	606	754	408	668	380	470	770	940	1012	494	366	638	364	476
COG0017	Aspartyl/asparaginyl-tRNA synthetases	530	670	1798	1280	630	990	1364	1234	734	702	414	818	732	1590	1524	1126	590	928	700	724
COG0018	Arginyl-tRNA synthetase	664	596	1738	1422	640	940	1090	1114	668	1338	510	932	1504	1454	1878	1098	888	1270	884	1132
COG0019	Diaminopimelate decarboxylase	1008	756	1694	936	564	928	2012	1908	610	1092	440	810	1796	2618	1964	1228	706	1754	880	1312
COG0020	Undecaprenyl pyrophosphate synthase	202	192	460	462	258	366	346	350	304	456	182	438	486	534	730	384	272	460	308	398
COG0021	Transketolase	578	412	1168	730	1320	1960	356	602	992	2288	760	1838	1134	832	1634	1188	528	1228	644	688
COG0022	Pyruvate/2-oxoglutarate dehydrogenase complex, dehydrogenase (E1) component, eukaryotic type, beta subunit	54	76	14	2	28	2	40	14	40	336	34	28	14	4	90	10	0	6	12	8
COG0023	Translation initiation factor 1 (eIF-1/SUI1) and related proteins	12	26	104	54	38	88	12	24	38	64	16	104	88	32	254	100	28	128	52	32
COG0024	Methionine aminopeptidase	416	366	670	326	354	508	880	954	400	802	242	450	1002	1316	1326	628	368	734	468	742
COG0025	NhaP-type Na+/H+ and K+/H+ antiporters	280	116	256	178	564	780	158	290	562	1166	384	622	754	548	666	302	226	328	404	588
COG0026	Phosphoribosylaminoimidazole carboxylase (NCAIR synthetase)	6	12	196	106	300	466	50	50	306	732	164	438	220	20	202	236	48	112	90	98
COG0027	Formate-dependent phosphoribosylglycinamide formyltransferase (GAR transformylase)	152	118	1128	808	372	462	138	160	268	766	150	550	496	396	878	462	420	622	274	322
COG0028	Thiamine pyrophosphate-requiring enzymes [acetolactate synthase, pyruvate dehydrogenase (cytochrome), glyoxylate carboligase, phosphonopyruvate decarboxylase]	840	810	2578	1802	2352	3898	1646	1624	2028	4684	1420	3466	1586	2108	3018	2018	1206	1278	1048	1478
COG0029	Aspartate oxidase	370	330	640	398	438	692	668	680	366	1088	176	824	774	1064	1476	816	318	812	404	430
COG0030	Dimethyladenosine transferase (rRNA methylation)	604	540	1798	838	286	588	868	940	956	610	624	778	1072	1146	1006	872	1648	1278	810	1254
COG0031	Cysteine synthase	726	784	1552	874	522	1024	1250	1366	730	1708	590	904	1170	1712	1454	990	510	786	754	876
COG0033	Phosphoglucomutase	14	32	194	144	384	616	8	20	344	596	184	642	268	22	334	314	140	150	188	336
COG0034	Glutamine phosphoribosylpyrophosphate amidotransferase	1220	822	1390	774	482	816	1020	1192	660	1168	482	864	1422	1286	2060	990	686	1460	788	898
COG0035	Uracil phosphoribosyltransferase	274	178	382	290	210	278	452	468	204	542	158	298	522	664	564	392	296	492	328	512
COG0036	Pentose-5-phosphate-3-epimerase	164	204	380	318	214	192	364	396	324	808	260	262	394	488	582	364	208	322	238	312
COG0037	Predicted ATPase of the PP-loop superfamily implicated in cell cycle control	818	784	2134	1536	836	1272	1678	1750	642	1682	496	1058	1196	2604	1928	1158	640	1026	662	856
COG0038	Chloride channel protein EriC	500	564	1638	1006	1208	2052	730	874	1124	1698	614	1990	1266	1034	2602	1548	644	1370	690	654
COG0039	Malate/lactate dehydrogenases	672	616	1472	918	428	658	778	908	492	948	338	766	1092	1196	1634	912	480	1122	612	640
COG0040	ATP phosphoribosyltransferase	294	288	762	590	346	486	408	388	292	624	230	524	462	454	816	476	384	544	292	374
COG0041	Phosphoribosylcarboxyaminoimidazole (NCAIR) mutase	168	158	246	162	206	278	346	340	214	398	194	336	396	466	510	284	172	352	252	324
COG0042	tRNA-dihydrouridine synthase	622	552	888	664	882	1736	1052	1216	998	2432	610	1518	1138	1548	1874	1178	474	1080	584	824
COG0043	3-polyprenyl-4-hydroxybenzoate decarboxylase and related decarboxylases	26	28	328	242	558	1152	12	58	484	1058	308	1004	62	0	574	242	0	38	74	28
COG0044	Dihydroorotase and related cyclic amidohydrolases	470	390	676	472	904	1496	800	996	646	1466	392	1540	952	1216	990	1208	358	702	448	568
COG0045	Succinyl-CoA synthetase, beta subunit	58	142	1162	838	380	454	30	28	246	938	146	506	224	40	246	290	248	202	150	118
COG0046	Phosphoribosylformylglycinamidine (FGAM) synthase, synthetase domain	1846	1536	2452	1460	1444	2050	2574	2440	1500	3230	1240	2060	3050	3248	3632	2064	1430	2774	2134	2504
COG0047	Phosphoribosylformylglycinamidine (FGAM) synthase, glutamine amidotransferase domain	32	58	6	2	0	0	6	0	4	12	2	16	6	2	6	8	8	4	4	10
COG0048	Ribosomal protein S12	292	282	338	200	74	108	408	356	218	272	164	114	364	496	356	254	176	298	272	318
COG0049	Ribosomal protein S7	414	256	416	376	246	246	470	420	286	386	262	200	442	508	458	278	256	340	234	318
COG0050	GTPases - translation elongation factors	806	758	1560	1220	912	1338	1018	1042	838	1966	890	1074	1176	1242	1432	1004	658	1080	794	940
COG0051	Ribosomal protein S10	118	154	302	220	88	138	280	198	118	226	128	184	200	354	280	134	98	204	118	158
COG0052	Ribosomal protein S2	382	364	974	644	226	272	560	556	294	454	262	300	772	726	916	452	390	744	488	482
COG0053	Predicted Co/Zn/Cd cation transporters	334	272	450	306	310	554	628	608	380	428	262	470	576	890	978	462	194	450	286	456
COG0054	Riboflavin synthase beta-chain	118	198	572	518	246	214	282	328	120	326	64	230	342	488	484	318	270	342	204	218
COG0055	F0F1-type ATP synthase, beta subunit	1164	980	1600	1202	672	962	1650	1890	762	1460	838	914	1652	2430	1830	1140	902	1110	1034	1488
COG0056	F0F1-type ATP synthase, alpha subunit	1322	910	1664	1274	460	830	1646	1904	640	1394	642	618	1660	2554	1762	1176	714	1368	988	1334
COG0057	Glyceraldehyde-3-phosphate dehydrogenase/erythrose-4-phosphate dehydrogenase	440	484	1196	692	766	1408	716	680	784	1970	720	1284	768	788	1122	974	366	660	640	690
COG0058	Glucan phosphorylase	1566	1046	1828	1050	1890	2816	2606	3042	1750	2188	1166	2454	2626	3874	3704	2030	874	2428	1418	2010
COG0059	Ketol-acid reductoisomerase	670	670	1052	606	784	1172	840	954	668	1398	1008	1100	1162	1478	1290	842	662	1244	850	1006
COG0060	Isoleucyl-tRNA synthetase	1318	1384	3348	2466	1280	1700	1860	2068	1274	2364	894	1862	2246	3156	3234	2154	1408	2204	1466	1686
COG0061	Predicted sugar kinase	214	208	622	624	242	394	336	378	232	726	176	432	514	570	818	460	334	502	252	304
COG0062	Uncharacterized conserved protein	204	272	452	312	432	658	548	584	342	894	232	730	478	696	1336	670	332	696	248	272
COG0063	Predicted sugar kinase	10	12	26	6	18	4	22	12	34	8	8	22	180	20	16	14	32	62	44	42
COG0064	Asp-tRNAAsn/Glu-tRNAGln amidotransferase B subunit (PET112 homolog)	510	288	138	88	40	118	728	656	126	620	122	104	650	1122	256	244	188	254	342	680
COG0065	3-isopropylmalate dehydratase large subunit	752	668	1554	1156	568	592	856	942	520	934	460	664	1222	1264	1418	794	850	1008	746	1180
COG0066	3-isopropylmalate dehydratase small subunit	302	194	344	270	198	154	338	448	142	436	144	248	422	446	534	360	272	372	264	310
COG0067	Glutamate synthase domain 1	6	12	12	2	0	0	40	28	0	0	8	0	4	2	4	6	4	94	14	4
COG0068	Hydrogenase maturation factor	136	246	222	180	638	1164	52	68	556	866	316	1076	90	4	458	426	306	102	112	36
COG0069	Glutamate synthase domain 2	2332	1406	1088	578	1160	1704	2760	2612	1062	3846	1130	1734	2974	3670	3864	2112	1156	2502	1662	2114
COG0070	Glutamate synthase domain 3	6	10	14	0	0	0	62	56	2	2	0	0	8	0	0	4	0	212	12	2
COG0071	Molecular chaperone (small heat shock protein)	110	124	272	164	156	210	782	718	208	330	150	196	418	1058	1066	372	86	470	200	264
COG0072	Phenylalanyl-tRNA synthetase beta subunit	790	526	2716	1764	636	970	1064	1248	742	782	474	892	1062	1878	1988	1112	554	1076	624	688
COG0073	EMAP domain	312	462	192	78	320	402	368	346	204	1034	188	428	606	382	290	292	450	288	290	498
COG0074	Succinyl-CoA synthetase, alpha subunit	36	58	644	396	1034	1776	26	104	820	2604	380	1532	208	36	158	756	96	212	156	154
COG0075	Serine-pyruvate aminotransferase/archaeal aspartate aminotransferase	274	238	1722	892	78	74	132	130	198	494	250	142	296	116	896	276	304	434	126	74
COG0076	Glutamate decarboxylase and related PLP-dependent proteins	160	270	554	354	662	1050	58	138	464	1528	320	956	314	92	904	622	208	606	208	120
COG0077	Prephenate dehydratase	236	200	360	248	358	492	520	474	236	770	158	532	548	670	788	384	198	420	272	406
COG0078	Ornithine carbamoyltransferase	614	684	1380	968	842	1326	846	828	892	1172	794	1084	1074	1214	1180	928	716	816	876	1060
COG0079	Histidinol-phosphate/aromatic aminotransferase and cobyric acid decarboxylase	866	874	2160	1404	312	548	1380	1466	418	816	294	598	1582	2162	2664	1234	866	1676	816	916
COG0080	Ribosomal protein L11	226	220	442	320	140	98	340	342	160	248	92	130	470	474	390	198	234	338	226	302
COG0081	Ribosomal protein L1	514	360	794	702	194	266	534	562	228	456	184	270	620	818	760	442	400	552	454	656
COG0082	Chorismate synthase	358	298	1114	852	398	498	552	594	328	596	276	464	592	904	982	590	500	640	346	394
COG0083	Homoserine kinase	12	16	130	104	294	496	40	38	306	324	168	362	252	80	192	208	94	96	126	210
COG0084	Mg-dependent DNase	244	246	854	608	912	1488	430	484	656	1656	470	1434	674	678	1156	726	262	728	326	334
COG0085	DNA-directed RNA polymerase, beta subunit/140 kD subunit	1860	1862	4446	3192	1296	2320	2714	2806	1768	3826	1648	2136	3220	3808	3916	2408	1948	2926	1908	2532
COG0086	DNA-directed RNA polymerase, beta subunit/160 kD subunit	1776	1862	4274	3234	1450	2184	2430	2574	1624	4046	1566	2164	3382	3602	3990	2488	1950	3040	1870	2396
COG0087	Ribosomal protein L3	322	250	394	372	194	238	462	470	212	284	200	288	598	608	596	284	256	376	332	428
COG0088	Ribosomal protein L4	282	250	448	350	104	132	440	428	260	432	180	142	510	540	630	266	254	450	254	382
COG0089	Ribosomal protein L23	126	92	74	56	26	34	152	212	104	198	42	46	236	274	224	114	98	214	142	184
COG0090	Ribosomal protein L2	488	510	796	648	362	276	612	670	362	586	358	252	688	790	760	346	396	572	438	572
COG0091	Ribosomal protein L22	168	164	480	410	82	110	242	262	162	174	100	80	358	392	366	264	180	332	188	278
COG0092	Ribosomal protein S3	368	368	816	664	240	376	452	534	320	578	316	314	656	700	682	440	382	512	396	604
COG0093	Ribosomal protein L14	200	178	306	196	148	116	240	264	176	196	164	122	332	278	286	148	152	280	168	218
COG0094	Ribosomal protein L5	222	262	564	492	190	348	416	436	216	488	138	318	614	560	600	336	318	444	348	490
COG0095	Lipoate-protein ligase A	18	42	574	274	348	298	64	76	228	268	176	522	222	118	264	130	152	128	72	72
COG0096	Ribosomal protein S8	174	160	312	244	60	98	298	344	170	240	146	98	300	406	378	152	168	242	208	270
COG0097	Ribosomal protein L6P/L9E	364	274	660	434	266	266	342	378	202	270	154	272	438	562	520	354	316	414	270	364
COG0098	Ribosomal protein S5	254	224	306	336	152	294	348	432	198	386	146	210	500	514	446	252	224	358	318	422
COG0099	Ribosomal protein S13	284	186	382	308	130	292	272	316	214	384	288	276	330	428	332	238	138	272	208	212
COG0100	Ribosomal protein S11	308	242	464	384	88	206	400	332	188	274	158	222	408	480	356	300	254	310	268	362
COG0101	Pseudouridylate synthase	396	264	914	694	238	358	584	682	332	600	166	420	752	1128	756	432	304	454	242	364
COG0102	Ribosomal protein L13	248	112	176	112	186	272	254	322	194	518	142	256	406	404	440	222	160	296	176	288
COG0103	Ribosomal protein S9	220	188	536	320	204	256	274	362	142	444	208	226	406	450	414	262	188	278	186	320
COG0104	Adenylosuccinate synthase	970	706	1712	1134	538	732	1298	1326	546	1130	282	734	1532	2360	1478	1096	632	876	850	1346
COG0105	Nucleoside diphosphate kinase	84	68	228	104	26	104	42	44	88	356	46	90	138	24	374	146	92	202	80	38
COG0106	Phosphoribosylformimino-5-aminoimidazole carboxamide ribonucleotide (ProFAR) isomerase	262	236	620	550	188	334	378	430	170	492	158	282	464	594	634	390	304	382	218	352
COG0107	Imidazoleglycerol-phosphate synthase	376	352	842	530	284	358	822	814	278	338	230	346	640	1088	852	584	388	530	438	560
COG0108	3,4-dihydroxy-2-butanone 4-phosphate synthase	504	696	1550	1232	374	362	862	808	256	1216	168	454	1070	1158	1422	1098	808	1114	994	942
COG0109	Polyprenyltransferase (cytochrome oxidase assembly factor)	2	8	118	122	322	512	4	16	242	668	140	506	14	0	140	178	0	26	26	16
COG0110	Acetyltransferase (isoleucine patch superfamily)	626	628	1608	888	908	1288	890	1014	700	1320	660	1468	1394	1372	1992	1152	828	1650	608	670
COG0111	Phosphoglycerate dehydrogenase and related dehydrogenases	508	512	1790	1270	1074	1564	1054	1124	1090	2416	836	1516	1332	1300	2666	1342	818	1566	750	944
COG0112	Glycine/serine hydroxymethyltransferase	758	596	874	740	326	452	920	1032	386	800	410	514	940	936	1120	638	484	1124	526	578
COG0113	Delta-aminolevulinic acid dehydratase	134	166	124	152	222	354	78	178	240	728	150	344	206	212	162	314	20	90	150	112
COG0114	Fumarase	36	40	150	114	300	446	16	30	228	748	134	472	66	4	232	210	194	44	48	14
COG0115	Branched-chain amino acid aminotransferase/4-amino-4-deoxychorismate lyase	602	432	806	474	600	844	740	880	622	1488	350	812	908	1030	1312	688	356	880	450	578
COG0116	Predicted N6-adenine-specific DNA methylase	362	314	730	380	720	1094	656	866	718	1308	412	1010	744	1032	1292	808	370	766	384	464
COG0117	Pyrimidine deaminase	256	252	434	324	464	600	576	604	322	680	178	538	626	844	938	488	316	686	356	366
COG0118	Glutamine amidotransferase	182	192	614	430	204	214	252	338	134	384	112	206	412	468	538	330	220	400	240	322
COG0119	Isopropylmalate/homocitrate/citramalate synthases	1178	926	1508	828	686	1490	1486	1548	954	2316	926	1368	1910	1988	2770	1568	784	1520	1018	1340
COG0120	Ribose 5-phosphate isomerase	20	24	390	198	152	224	24	16	144	430	90	240	148	64	194	86	174	80	82	80
COG0121	Predicted glutamine amidotransferase	2	4	70	60	118	252	4	6	120	534	102	184	10	0	104	56	0	8	12	8
COG0122	3-methyladenine DNA glycosylase/8-oxoguanine DNA glycosylase	80	74	158	186	188	308	364	360	154	66	114	324	146	566	200	148	66	40	132	156
COG0123	Deacetylases, including yeast histone deacetylase and acetoin utilization protein	28	42	50	8	38	4	2	6	40	28	34	2	22	0	142	4	4	6	10	10
COG0124	Histidyl-tRNA synthetase	470	538	1796	1230	474	728	778	960	510	1188	350	700	1146	1176	1382	820	604	944	744	950
COG0125	Thymidylate kinase	28	56	84	100	210	268	38	46	136	434	166	298	166	16	96	92	20	86	50	34
COG0126	3-phosphoglycerate kinase	624	732	1060	846	466	782	870	954	526	934	446	748	902	1094	1264	836	572	768	620	706
COG0127	Xanthosine triphosphate pyrophosphatase	206	240	746	606	194	322	334	386	238	506	134	374	424	588	620	368	218	380	240	294
COG0128	5-enolpyruvylshikimate-3-phosphate synthase	366	310	1176	664	306	356	574	594	318	302	274	500	608	1000	994	546	364	660	298	436
COG0129	Dihydroxyacid dehydratase/phosphogluconate dehydratase	1384	1256	2892	2012	1730	2164	1422	1926	1208	4544	1682	2088	1908	1882	2518	1824	1444	1736	1580	1720
COG0130	Pseudouridine synthase	234	230	670	566	252	444	380	390	320	704	208	472	610	672	854	470	342	492	254	408
COG0131	Imidazoleglycerol-phosphate dehydratase	296	240	1184	736	278	460	322	364	286	624	208	550	488	400	896	582	350	608	310	372
COG0132	Dethiobiotin synthetase	90	94	332	190	382	428	38	70	278	620	154	478	130	36	522	318	116	252	126	38
COG0133	Tryptophan synthase beta chain	470	542	1264	846	662	592	614	662	416	1066	454	656	588	1018	1104	698	450	716	356	392
COG0134	Indole-3-glycerol phosphate synthase	242	280	772	574	224	416	388	456	210	620	272	490	556	574	716	454	284	544	242	410
COG0135	Phosphoribosylanthranilate isomerase	102	100	142	54	2	6	254	314	36	348	16	24	218	468	396	164	88	234	120	158
COG0136	Aspartate-semialdehyde dehydrogenase	450	368	718	410	668	1058	710	798	682	1366	514	918	802	934	1146	806	298	656	478	642
COG0137	Argininosuccinate synthase	498	430	698	380	476	654	688	774	568	906	462	646	922	1096	1258	688	344	662	510	770
COG0138	AICAR transformylase/IMP cyclohydrolase PurH (only IMP cyclohydrolase domain in Aful)	648	800	1756	1430	516	1070	880	848	650	1474	428	938	1552	1248	2012	1258	824	1534	944	1040
COG0139	Phosphoribosyl-AMP cyclohydrolase	38	44	20	6	12	16	26	12	22	2	26	30	60	14	16	16	26	46	30	62
COG0140	Phosphoribosyl-ATP pyrophosphohydrolase	66	100	480	346	152	270	48	56	122	340	98	244	264	88	458	274	186	332	136	132
COG0141	Histidinol dehydrogenase	528	496	1464	1056	418	786	692	832	430	906	450	744	942	1072	1258	828	534	828	570	620
COG0142	Geranylgeranyl pyrophosphate synthase	286	362	984	612	572	1128	410	548	594	1718	360	966	826	586	1658	790	474	874	424	470
COG0143	Methionyl-tRNA synthetase	1316	1292	2184	1744	676	1198	1482	1656	960	1470	1096	1076	1840	2430	2128	1482	1218	1666	1240	1422
COG0144	tRNA and rRNA cytosine-C5-methylases	436	396	1000	690	730	1160	1278	1338	722	1538	440	1172	748	1604	1476	960	258	662	386	526
COG0145	N-methylhydantoinase A/acetone carboxylase, beta subunit	6	58	318	18	350	46	32	36	68	36	76	44	8	22	20	62	56	28	16	42
COG0146	N-methylhydantoinase B/acetone carboxylase, alpha subunit	6	2	0	0	6	0	2	6	4	0	0	0	0	2	0	2	0	0	2	8
COG0147	Anthranilate/para-aminobenzoate synthases component I	554	536	1234	670	832	1500	1008	934	736	1766	704	1048	1024	1400	1818	1206	466	1152	596	614
COG0148	Enolase	1152	946	1740	1208	460	614	1102	1194	518	1280	452	780	1180	1430	1402	1076	926	1222	842	874
COG0149	Triosephosphate isomerase	328	312	688	592	276	348	450	484	288	616	182	422	600	556	816	502	258	528	308	352
COG0150	Phosphoribosylaminoimidazole (AIR) synthetase	532	424	502	296	390	570	592	740	454	826	704	512	746	994	976	568	322	648	470	590
COG0151	Phosphoribosylamine-glycine ligase	576	440	564	334	484	812	644	798	562	1252	306	630	938	1036	1190	640	400	810	520	694
COG0152	Phosphoribosylaminoimidazolesuccinocarboxamide (SAICAR) synthase	308	364	932	796	186	304	486	522	294	568	196	288	674	758	914	452	486	546	404	458
COG0153	Galactokinase	372	372	570	238	280	496	502	538	354	338	386	626	838	736	988	548	410	676	502	690
COG0154	Asp-tRNAAsn/Glu-tRNAGln amidotransferase A subunit and related amidases	646	322	218	86	252	126	734	772	192	840	140	116	636	1082	480	334	138	248	282	602
COG0155	Sulfite reductase, beta subunit (hemoprotein)	4	4	128	116	360	530	6	32	342	1478	168	476	22	10	172	168	4	32	42	20
COG0156	7-keto-8-aminopelargonate synthetase and related enzymes	312	502	1778	1106	986	2076	186	244	690	1622	450	1830	812	188	2396	1314	640	1328	470	280
COG0157	Nicotinate-nucleotide pyrophosphorylase	254	198	406	254	278	404	496	486	248	738	310	408	522	702	838	460	162	486	284	310
COG0158	Fructose-1,6-bisphosphatase	6	32	154	88	254	504	8	32	208	692	118	414	24	2	114	182	4	42	64	8
COG0159	Tryptophan synthase alpha chain	298	198	696	540	256	310	386	402	206	522	232	352	512	558	770	362	352	498	266	358
COG0160	4-aminobutyrate aminotransferase and related aminotransferases	126	70	396	310	628	994	72	214	732	1862	406	1062	252	534	758	476	34	78	194	128
COG0161	Adenosylmethionine-8-amino-7-oxononanoate aminotransferase	82	142	886	412	374	736	56	58	302	1422	118	734	84	14	318	240	252	154	110	40
COG0162	Tyrosyl-tRNA synthetase	424	492	1164	962	268	472	870	934	388	962	300	410	908	1178	1286	734	618	980	550	726
COG0163	3-polyprenyl-4-hydroxybenzoate decarboxylase	2	18	148	100	238	502	6	26	174	482	138	588	22	2	200	118	2	16	28	8
COG0164	Ribonuclease HII	290	230	508	476	246	348	376	392	268	432	190	368	576	596	660	420	312	462	270	342
COG0165	Argininosuccinate lyase	616	504	1484	1162	496	1036	884	1018	638	1288	520	824	1076	1188	1392	936	596	858	660	676
COG0166	Glucose-6-phosphate isomerase	694	764	1298	1016	718	1156	986	1168	858	1464	544	1174	1128	1952	1452	964	664	916	744	900
COG0167	Dihydroorotate dehydrogenase	548	446	1664	996	628	1494	570	706	738	1076	430	1342	1294	1198	1514	982	886	1266	638	820
COG0168	Trk-type K+ transport systems, membrane components	858	780	1358	958	478	626	1376	1642	520	1200	356	884	1788	2250	3058	1488	936	1948	1068	1310
COG0169	Shikimate 5-dehydrogenase	194	292	1294	680	462	750	772	890	530	942	358	754	548	1162	1168	820	196	400	316	480
COG0170	Dolichol kinase	0	0	0	0	0	0	0	0	4	0	0	0	0	0	0	0	0	0	0	0
COG0171	NAD synthase	14	16	138	118	202	312	18	22	242	334	92	340	134	8	92	150	28	70	82	126
COG0172	Seryl-tRNA synthetase	828	646	896	508	620	782	856	1122	700	1104	828	772	1084	1262	1186	744	460	764	620	842
COG0173	Aspartyl-tRNA synthetase	1286	812	1390	1090	502	874	1194	1498	660	1336	520	842	1840	1974	1624	1070	542	1256	872	1102
COG0174	Glutamine synthetase	368	342	1008	578	658	1358	702	718	788	1932	398	1164	1134	1104	1536	878	488	844	504	714
COG0175	3-phosphoadenosine 5-phosphosulfate sulfotransferase (PAPS reductase)/FAD synthetase and related enzymes	350	346	910	658	408	804	516	592	418	1236	234	720	650	756	894	828	292	526	410	410
COG0176	Transaldolase	292	230	1438	946	1020	1890	470	622	968	1712	944	1660	704	578	984	812	482	710	456	452
COG0177	Predicted EndoIII-related endonuclease	308	322	690	364	180	278	532	528	246	496	210	238	634	678	672	332	354	510	460	638
COG0178	Excinuclease ATPase subunit	1886	1918	2558	1432	1166	1374	2098	2160	1172	3068	1394	1768	3244	3040	4142	1994	1576	2814	1732	2152
COG0179	2-keto-4-pentenoate hydratase/2-oxohepta-3-ene-1,7-dioic acid hydratase (catechol pathway)	94	128	320	268	416	1132	56	112	354	1810	220	1054	362	118	816	242	162	332	206	104
COG0180	Tryptophanyl-tRNA synthetase	444	428	576	352	352	672	846	874	434	1034	372	536	830	1020	1050	590	304	820	542	796
COG0181	Porphobilinogen deaminase	114	120	152	130	284	616	398	382	390	860	192	546	120	616	270	258	20	54	96	162
COG0182	Predicted translation initiation factor 2B subunit, eIF-2B alpha/beta/delta family	40	48	22	14	64	18	16	50	72	230	20	8	64	2	142	8	138	24	14	4
COG0183	Acetyl-CoA acetyltransferase	134	94	780	656	1400	2318	610	628	1406	5510	732	2786	334	592	1164	826	160	226	454	430
COG0184	Ribosomal protein S15P/S13E	106	98	286	278	92	118	176	210	172	334	80	172	256	258	278	188	106	178	120	176
COG0185	Ribosomal protein S19	188	156	278	250	118	192	238	290	184	230	212	162	220	296	274	214	122	222	156	216
COG0186	Ribosomal protein S17	216	138	178	156	56	84	210	222	94	226	72	68	276	268	248	150	164	216	198	298
COG0187	Type IIA topoisomerase (DNA gyrase/topo II, topoisomerase IV), B subunit	1500	1140	1470	972	1226	1810	2122	2236	1354	3602	1060	1676	2884	3346	3568	2014	1094	2290	1440	1944
COG0188	Type IIA topoisomerase (DNA gyrase/topo II, topoisomerase IV), A subunit	1628	1518	2092	1280	1558	2720	2758	2926	1838	3590	1498	2442	3568	4024	4434	2324	1496	2762	1916	2718
COG0189	Glutathione synthase/Ribosomal protein S6 modification enzyme (glutaminyl transferase)	8	6	234	174	408	638	10	40	376	940	202	648	28	4	286	224	0	48	52	28
COG0190	5,10-methylene-tetrahydrofolate dehydrogenase/Methenyl tetrahydrofolate cyclohydrolase	352	346	868	678	214	446	394	436	324	692	232	430	634	632	858	600	398	514	368	448
COG0191	Fructose/tagatose bisphosphate aldolase	684	688	1494	830	1534	1642	822	864	912	1746	1242	1898	1232	1056	1422	1154	668	1172	962	954
COG0192	S-adenosylmethionine synthetase	906	858	1810	1346	410	622	1052	1036	604	878	430	704	1324	1344	1386	1190	914	1320	846	1060
COG0193	Peptidyl-tRNA hydrolase	164	166	444	424	224	310	296	332	240	432	144	316	364	482	536	360	226	336	186	304
COG0194	Guanylate kinase	198	150	542	606	228	514	864	802	292	778	166	412	526	1164	786	512	192	438	292	526
COG0195	Transcription elongation factor	414	378	436	270	212	356	632	574	354	1012	266	462	786	896	966	542	292	596	432	634
COG0196	FAD synthase	174	132	472	228	354	452	394	416	300	778	196	512	650	638	810	440	294	544	280	386
COG0197	Ribosomal protein L16/L10E	180	284	446	244	108	174	324	392	154	362	348	168	452	520	472	314	204	350	276	378
COG0198	Ribosomal protein L24	92	82	202	198	56	184	148	178	104	258	68	156	238	236	302	138	134	214	160	228
COG0199	Ribosomal protein S14	132	138	366	296	118	186	74	104	140	274	148	192	232	138	284	208	168	216	118	126
COG0200	Ribosomal protein L15	212	198	316	260	168	266	296	368	190	424	168	248	380	428	476	246	168	316	260	316
COG0201	Preprotein translocase subunit SecY	404	424	478	318	370	740	742	718	402	1206	324	570	890	1060	1160	648	310	704	456	674
COG0202	DNA-directed RNA polymerase, alpha subunit/40 kD subunit	420	400	1068	858	342	624	656	710	506	1132	324	640	944	906	1000	694	502	734	560	692
COG0203	Ribosomal protein L17	206	180	362	308	134	296	382	354	284	470	178	266	464	534	492	246	244	368	210	304
COG0204	1-acyl-sn-glycerol-3-phosphate acyltransferase	422	422	1420	656	494	774	756	922	490	1774	260	674	1800	1258	3214	1234	488	2330	806	888
COG0205	6-phosphofructokinase	1414	1152	2246	1694	716	592	1850	2120	604	400	724	684	2402	2912	3606	1790	1298	2534	1420	1578
COG0206	Cell division GTPase	414	368	632	424	418	512	770	726	440	1038	330	558	948	1254	1220	640	388	872	422	676
COG0207	Thymidylate synthase	184	250	532	518	310	412	448	456	328	718	250	492	438	526	756	460	326	504	290	378
COG0208	Ribonucleotide reductase, beta subunit	90	198	824	500	570	768	136	140	490	1168	442	862	338	192	826	382	144	402	180	148
COG0209	Ribonucleotide reductase, alpha subunit	472	742	2292	1196	1312	2026	404	444	1162	2750	1026	1900	1228	456	3078	1216	724	1824	772	548
COG0210	Superfamily I DNA and RNA helicases	1156	892	3194	1872	1918	3002	1782	2214	1572	4678	956	2528	3506	3568	2812	1750	938	2012	1410	2152
COG0211	Ribosomal protein L27	112	112	246	162	100	106	142	146	116	260	120	110	218	230	250	124	102	152	108	136
COG0212	5-formyltetrahydrofolate cyclo-ligase	108	64	194	108	126	206	202	194	144	494	106	220	250	318	402	188	108	252	128	178
COG0213	Thymidine phosphorylase	174	78	162	158	408	698	116	244	336	516	294	702	152	254	204	256	6	196	98	66
COG0214	Pyridoxine biosynthesis enzyme	306	238	110	60	132	120	494	588	72	28	190	100	272	844	262	184	82	226	150	346
COG0215	Cysteinyl-tRNA synthetase	750	584	1716	1260	526	710	682	834	564	952	364	744	1240	1182	1410	1220	706	1084	618	908
COG0216	Protein chain release factor A	408	462	912	762	276	380	682	594	390	616	298	474	804	888	1050	660	436	680	520	598
COG0217	Uncharacterized conserved protein	388	278	926	596	472	816	476	518	470	698	244	762	494	548	622	548	260	430	294	362
COG0218	Predicted GTPase	116	134	422	358	232	450	360	342	236	716	154	334	312	498	558	330	176	280	192	202
COG0219	Predicted rRNA methylase (SpoU class)	116	118	126	66	192	236	286	328	298	448	134	268	228	486	220	162	66	94	124	226
COG0220	Predicted S-adenosylmethionine-dependent methyltransferase	256	212	700	630	188	224	384	416	200	458	162	266	570	634	732	388	334	490	264	348
COG0221	Inorganic pyrophosphatase	8	6	80	66	126	200	4	4	170	486	72	148	92	98	176	80	44	64	48	70
COG0222	Ribosomal protein L7/L12	284	208	330	268	90	84	326	318	156	342	100	102	388	430	358	224	156	284	200	264
COG0223	Methionyl-tRNA formyltransferase	240	264	680	804	382	596	512	504	348	862	284	518	608	706	930	608	362	634	392	484
COG0224	F0F1-type ATP synthase, gamma subunit	398	274	848	688	198	284	834	848	206	784	112	264	780	1382	954	512	342	508	298	540
COG0225	Peptide methionine sulfoxide reductase	42	16	122	54	244	360	58	72	240	564	80	324	160	34	390	182	24	214	120	68
COG0226	ABC-type phosphate transport system, periplasmic component	336	386	798	506	706	1110	548	740	410	1200	370	1576	1012	910	1298	1206	238	1184	374	380
COG0227	Ribosomal protein L28	38	42	238	164	68	88	46	52	78	226	36	112	152	24	182	80	112	122	96	134
COG0228	Ribosomal protein S16	166	202	442	390	136	146	266	250	134	236	114	150	352	258	498	262	310	356	274	340
COG0229	Conserved domain frequently associated with peptide methionine sulfoxide reductase	76	172	382	228	128	266	82	38	166	224	110	240	58	140	140	134	220	78	60	32
COG0230	Ribosomal protein L34	40	54	212	158	68	58	68	86	48	144	28	40	104	176	152	98	72	122	52	62
COG0231	Translation elongation factor P (EF-P)/translation initiation factor 5A (eIF-5A)	286	232	662	468	352	496	328	386	398	552	220	428	428	442	564	392	310	352	236	228
COG0232	dGTP triphosphohydrolase	426	402	800	480	472	850	572	596	540	1154	312	874	848	962	1330	748	264	722	444	442
COG0233	Ribosome recycling factor	176	180	378	326	130	234	298	288	170	342	118	238	354	494	530	242	172	362	200	204
COG0234	Co-chaperonin GroES (HSP10)	166	164	226	198	64	86	224	220	142	196	90	68	216	316	304	148	164	244	176	242
COG0235	Ribulose-5-phosphate 4-epimerase and related epimerases and aldolases	614	516	1260	902	1048	1906	544	642	1008	2030	674	1842	782	514	1742	756	364	1188	492	474
COG0236	Acyl carrier protein	116	94	160	174	114	172	262	240	116	340	42	148	216	352	382	244	82	260	106	154
COG0237	Dephospho-CoA kinase	100	110	656	548	272	518	196	228	252	500	126	458	266	436	494	356	174	250	120	128
COG0238	Ribosomal protein S18	102	78	278	140	28	98	144	200	172	366	94	128	200	282	144	82	98	136	144	238
COG0239	Integral membrane protein possibly involved in chromosome condensation	36	38	200	66	62	116	24	14	110	458	76	168	212	28	244	128	48	168	70	54
COG0240	Glycerol-3-phosphate dehydrogenase	318	418	362	290	418	440	516	554	310	820	228	502	616	704	818	460	314	558	434	614
COG0241	Histidinol phosphatase and related phosphatases	18	16	104	64	178	374	12	14	194	284	82	322	14	2	124	122	2	18	30	10
COG0242	N-formylmethionyl-tRNA deformylase	420	262	514	388	206	266	486	484	244	888	186	324	534	856	592	330	202	328	260	338
COG0243	Anaerobic dehydrogenases, typically selenocysteine-containing	84	340	3746	2546	6224	12018	194	678	5980	11148	3102	11048	588	110	2900	3886	90	656	948	318
COG0244	Ribosomal protein L10	180	122	136	116	176	142	344	316	160	472	96	148	396	510	458	238	52	290	200	270
COG0245	2C-methyl-D-erythritol 2,4-cyclodiphosphate synthase	318	304	386	326	140	274	326	402	246	372	254	296	488	518	534	380	248	388	280	378
COG0246	Mannitol-1-phosphate/altronate dehydrogenases	480	374	1688	1238	2214	3570	406	764	1740	2888	792	2934	954	892	1804	1622	268	794	642	480
COG0247	Fe-S oxidoreductase	118	192	608	262	592	1342	68	114	484	718	206	784	220	34	578	560	134	386	196	110
COG0248	Exopolyphosphatase	124	146	682	390	752	1188	54	72	768	1762	438	1432	784	108	1260	622	138	778	422	382
COG0249	Mismatch repair ATPase (MutS family)	1210	1182	3378	2380	588	1042	2036	2146	986	1660	708	1176	2262	2944	3672	1962	1404	2526	1142	1302
COG0250	Transcription antiterminator	214	244	394	278	378	810	354	386	384	830	246	578	494	478	592	418	166	398	286	360
COG0251	Putative translation initiation inhibitor, yjgF family	180	210	912	554	684	882	236	266	492	1596	364	790	388	388	700	522	392	316	256	280
COG0252	L-asparaginase/archaeal Glu-tRNAGln amidotransferase subunit D	162	178	1104	730	576	1066	180	280	504	1468	248	948	652	214	1348	734	276	870	380	384
COG0253	Diaminopimelate epimerase	254	218	714	622	244	414	364	418	254	738	142	390	582	622	964	330	334	488	268	450
COG0254	Ribosomal protein L31	112	146	326	178	160	298	148	184	162	414	90	288	228	198	288	246	104	180	144	148
COG0255	Ribosomal protein L29	80	44	46	42	108	122	118	96	116	226	60	112	120	184	72	56	20	52	74	106
COG0256	Ribosomal protein L18	260	212	364	322	114	114	352	304	146	220	88	134	440	412	376	282	222	352	258	332
COG0257	Ribosomal protein L36	84	94	40	10	24	44	166	140	30	80	54	76	70	156	88	60	18	96	76	80
COG0258	5-3 exonuclease (including N-terminal domain of PolI)	638	636	1204	808	1130	1992	1206	1294	1100	2798	776	1870	1656	1780	2682	1474	646	1548	834	1018
COG0259	Pyridoxamine-phosphate oxidase	22	68	728	492	142	264	16	24	116	362	76	320	64	16	176	158	142	58	32	26
COG0260	Leucyl aminopeptidase	10	20	364	314	832	1372	10	66	692	1746	388	1244	62	8	292	560	6	90	122	38
COG0261	Ribosomal protein L21	144	140	342	250	70	40	226	216	106	228	90	60	204	228	242	160	168	214	196	198
COG0262	Dihydrofolate reductase	128	92	268	112	116	160	254	236	122	446	72	230	366	372	564	174	134	278	162	262
COG0263	Glutamate 5-kinase	224	246	798	640	298	510	380	424	346	746	158	404	596	664	1022	680	430	652	400	410
COG0264	Translation elongation factor Ts	464	290	972	792	314	490	554	536	304	810	128	448	758	842	954	554	388	720	368	382
COG0265	Trypsin-like serine proteases, typically periplasmic, contain C-terminal PDZ domain	630	622	1148	778	1406	2476	1404	1320	1184	2818	598	2164	1008	2142	1862	1296	564	946	516	692
COG0266	Formamidopyrimidine-DNA glycosylase	16	24	184	148	324	610	34	46	356	898	158	546	42	4	282	310	136	50	64	28
COG0267	Ribosomal protein L33	86	76	242	150	52	32	182	174	136	132	112	40	238	262	156	134	156	124	126	204
COG0268	Ribosomal protein S20	44	46	40	32	70	150	124	128	70	238	50	158	108	224	72	80	24	18	36	130
COG0269	3-hexulose-6-phosphate synthase and related proteins	0	2	192	178	378	570	16	28	216	386	108	520	6	0	56	56	0	36	64	6
COG0270	Site-specific DNA methylase	786	952	2066	588	578	670	1374	1480	734	630	522	958	652	1304	950	892	420	250	778	552
COG0271	Stress-induced morphogen (activity unknown)	2	0	58	48	58	196	2	12	78	226	44	150	8	0	42	56	0	2	22	8
COG0272	NAD-dependent DNA ligase (contains BRCT domain type II)	620	546	2316	1720	1338	2150	1066	1086	1122	2554	724	1946	1138	1484	2000	1380	796	1146	822	870
COG0274	Deoxyribose-phosphate aldolase	232	218	308	486	272	392	424	436	296	318	166	292	416	488	822	448	190	612	276	246
COG0275	Predicted S-adenosylmethionine-dependent methyltransferase involved in cell envelope biogenesis	458	432	952	796	400	692	1062	1022	530	840	350	672	902	1304	1064	822	484	820	538	772
COG0276	Protoheme ferro-lyase (ferrochelatase)	2	10	136	106	268	542	30	48	300	782	110	556	20	8	88	200	2	10	30	30
COG0277	FAD/FMN-containing dehydrogenases	230	252	1992	1102	2004	2780	152	258	1486	3406	850	3278	252	62	932	1518	538	428	348	134
COG0278	Glutaredoxin-related protein	0	0	40	18	50	88	0	4	44	240	22	54	2	0	48	20	0	4	4	0
COG0279	Phosphoheptose isomerase	30	48	168	134	334	628	12	54	234	600	172	558	46	2	236	252	8	26	50	30
COG0280	Phosphotransacetylase	346	376	916	528	752	1248	634	754	864	1764	520	1334	974	934	1554	886	366	944	530	702
COG0281	Malic enzyme	614	612	1242	708	1084	1732	702	812	838	2926	608	1598	1010	998	2132	1320	492	1126	726	672
COG0282	Acetate kinase	368	386	1506	1186	704	1088	616	740	854	1512	486	1118	976	900	1386	1148	512	870	478	572
COG0283	Cytidylate kinase	196	174	640	620	226	386	280	330	214	438	122	396	552	490	540	360	296	426	264	332
COG0284	Orotidine-5-phosphate decarboxylase	704	432	968	744	266	472	642	802	408	444	332	326	1006	932	860	626	486	756	624	744
COG0285	Folylpolyglutamate synthase	240	182	534	270	198	406	582	538	312	826	174	456	596	688	990	486	212	568	278	420
COG0286	Type I restriction-modification system methyltransferase subunit	694	1000	3876	2426	772	298	1356	1092	998	4208	462	2680	1118	840	1064	668	608	770	1098	1068
COG0287	Prephenate dehydrogenase	138	116	136	130	328	410	464	436	254	1186	210	364	318	612	252	240	52	122	132	214
COG0288	Carbonic anhydrase	120	98	266	178	226	504	92	122	332	1306	208	464	336	154	566	336	140	320	154	218
COG0289	Dihydrodipicolinate reductase	328	230	346	236	306	518	448	486	398	630	232	538	638	786	690	488	270	488	376	472
COG0290	Translation initiation factor 3 (IF-3)	212	214	418	368	102	132	316	282	144	430	114	156	440	396	536	310	218	384	290	352
COG0291	Ribosomal protein L35	50	62	154	106	18	66	72	68	50	50	18	36	80	112	76	62	64	24	18	48
COG0292	Ribosomal protein L20	190	94	304	178	180	184	210	232	150	218	250	206	274	344	324	188	106	234	192	224
COG0293	23S rRNA methylase	10	14	40	22	88	126	0	4	84	428	50	104	22	2	90	50	2	12	8	4
COG0294	Dihydropteroate synthase and related enzymes	114	170	506	314	318	512	82	140	330	1754	134	748	446	120	672	406	328	528	226	196
COG0295	Cytidine deaminase	104	88	182	108	176	386	210	332	250	318	178	296	178	336	418	278	80	244	84	142
COG0296	1,4-alpha-glucan branching enzyme	864	642	2428	1282	712	1084	1134	1300	792	1022	484	1032	1516	2150	1846	946	492	1004	682	962
COG0297	Glycogen synthase	272	202	432	254	606	816	1174	1054	482	676	322	718	586	1544	1104	674	172	432	340	538
COG0298	Hydrogenase maturation factor	14	22	102	76	172	306	8	24	132	212	52	322	12	0	56	118	24	16	14	12
COG0299	Folate-dependent phosphoribosylglycinamide formyltransferase PurN	228	248	296	158	208	222	306	398	200	408	136	218	352	510	516	240	138	328	216	256
COG0300	Short-chain dehydrogenases of various substrate specificities	172	144	404	226	18	10	432	472	122	286	82	42	332	718	678	276	244	320	132	264
COG0301	Thiamine biosynthesis ATP pyrophosphatase	214	172	298	200	342	476	586	536	454	416	284	430	366	750	412	276	48	110	176	322
COG0302	GTP cyclohydrolase I	192	192	368	376	234	336	110	156	226	482	166	398	368	242	496	308	192	332	198	228
COG0303	Molybdopterin biosynthesis enzyme	132	116	426	188	328	504	438	418	342	1448	194	528	242	578	300	422	70	140	304	392
COG0304	3-oxoacyl-(acyl-carrier-protein) synthase	882	698	1418	666	886	1208	886	1176	620	1230	386	1126	1906	1872	3674	1700	544	2454	970	766
COG0305	Replicative DNA helicase	458	420	770	434	456	1174	790	942	750	2304	466	1214	884	1172	1368	682	554	780	556	702
COG0306	Phosphate/sulphate permeases	62	114	464	364	924	1734	92	170	668	1726	420	1210	266	66	748	768	118	516	250	150
COG0307	Riboflavin synthase alpha chain	198	192	250	156	168	174	300	288	112	382	72	192	220	426	528	270	226	290	314	320
COG0308	Aminopeptidase N	162	198	1450	796	460	846	126	220	494	2582	334	852	1034	284	1744	848	434	1250	410	424
COG0309	Hydrogenase maturation factor	124	122	170	136	226	434	376	434	244	372	120	454	118	520	296	244	134	42	74	136
COG0310	ABC-type Co2+ transport system, permease component	46	82	52	22	24	38	44	44	154	34	84	74	26	10	120	38	16	24	16	20
COG0311	Predicted glutamine amidotransferase involved in pyridoxine biosynthesis	58	54	18	22	62	12	238	258	16	0	10	0	222	374	88	60	54	66	104	208
COG0312	Predicted Zn-dependent proteases and their inactivated homologs	54	102	416	326	926	1592	34	112	796	1164	450	1356	114	26	622	584	326	114	140	74
COG0313	Predicted methyltransferases	328	324	470	340	354	642	516	532	438	642	254	616	740	726	1050	660	354	806	392	454
COG0314	Molybdopterin converting factor, large subunit	0	2	50	30	106	152	2	10	86	196	72	148	2	2	40	46	0	14	16	4
COG0315	Molybdenum cofactor biosynthesis enzyme	14	30	68	42	104	136	224	214	92	136	46	144	86	250	106	142	16	66	76	114
COG0316	Uncharacterized conserved protein	0	0	82	58	186	292	0	24	174	550	78	298	18	0	156	118	2	8	14	6
COG0317	Guanosine polyphosphate pyrophosphohydrolases/synthetases	1038	644	1582	1020	924	1282	1436	1588	1134	3540	736	1270	1924	2070	3476	1534	970	1918	974	1110
COG0318	Acyl-CoA synthetases (AMP-forming)/AMP-acid ligases II	780	662	2072	1464	2200	4078	292	632	1880	6058	1068	4234	1126	650	2320	2038	464	1256	724	452
COG0319	Predicted metal-dependent hydrolase	124	98	348	296	120	210	244	226	190	286	108	198	318	334	448	264	182	302	144	144
COG0320	Lipoate synthase	134	182	656	572	266	402	28	108	196	820	114	494	262	88	712	362	262	390	148	104
COG0321	Lipoate-protein ligase B	24	76	574	468	206	416	16	46	156	492	86	334	44	24	162	164	178	72	50	32
COG0322	Nuclease subunit of the excinuclease complex	544	580	1896	1584	686	1162	1040	1010	778	1828	448	1040	1448	1688	1720	1078	822	1258	634	832
COG0323	DNA mismatch repair enzyme (predicted ATPase)	470	408	1908	1628	556	1166	868	872	626	1248	436	948	876	1254	1724	1004	708	1016	474	502
COG0324	tRNA delta(2)-isopentenylpyrophosphate transferase	334	356	1860	1550	392	610	486	550	326	834	208	534	742	704	1364	866	696	868	398	392
COG0325	Predicted enzyme with a TIM-barrel fold	168	166	264	144	234	372	312	298	218	586	152	352	374	402	496	292	148	350	210	254
COG0326	Molecular chaperone, HSP90 family	966	756	2906	1850	658	1058	1806	1764	796	1326	562	1006	1192	2456	2152	1316	868	1094	732	1026
COG0327	Uncharacterized conserved protein	38	56	84	78	224	320	26	24	236	576	142	330	180	60	122	120	64	110	106	120
COG0328	Ribonuclease HI	84	118	1938	298	248	1206	50	204	824	1826	186	728	352	144	150	240	304	206	102	532
COG0329	Dihydrodipicolinate synthase/N-acetylneuraminate lyase	476	518	1338	818	1062	828	1748	1660	708	2774	554	950	1080	1846	2146	1092	614	2012	742	886
COG0330	Membrane protease subunits, stomatin/prohibitin homologs	656	558	1738	858	1310	2200	658	1128	2518	4128	856	2636	1328	1362	1336	1122	792	682	670	1172
COG0331	(acyl-carrier-protein) S-malonyltransferase	306	208	256	180	256	418	484	484	290	854	198	498	354	616	702	496	140	330	250	250
COG0332	3-oxoacyl-[acyl-carrier-protein] synthase III	260	348	1246	1200	234	382	472	524	344	730	132	428	544	800	1006	732	528	638	256	272
COG0333	Ribosomal protein L32	36	38	232	138	16	22	76	108	46	134	26	42	112	94	118	76	64	112	52	80
COG0334	Glutamate dehydrogenase/leucine dehydrogenase	816	834	2068	1368	350	510	1208	1170	486	1422	584	536	1634	1412	2350	1332	1078	1838	1034	1234
COG0335	Ribosomal protein L19	136	140	424	292	84	188	186	234	142	298	94	178	364	274	346	288	206	294	214	298
COG0336	tRNA-(guanine-N1)-methyltransferase	216	234	492	462	208	408	628	658	286	460	240	408	510	886	700	502	312	438	296	404
COG0337	3-dehydroquinate synthetase	326	334	414	282	412	722	538	456	398	988	232	680	488	714	800	542	178	580	286	314
COG0338	Site-specific DNA methylase	118	46	202	126	454	684	306	364	280	392	168	710	128	240	174	186	24	126	162	132
COG0339	Zn-dependent oligopeptidases	570	646	1670	1000	1094	1876	348	442	928	2922	428	1892	1368	336	3834	1750	908	2322	726	438
COG0340	Biotin-(acetyl-CoA carboxylase) ligase	170	126	432	304	366	676	498	474	300	800	202	594	490	758	804	402	142	400	244	342
COG0341	Preprotein translocase subunit SecF	152	208	144	98	270	438	846	656	196	626	160	516	68	1066	330	356	14	72	124	294
COG0342	Preprotein translocase subunit SecD	414	276	1210	700	436	874	242	480	418	1390	246	788	1092	642	2116	910	578	1360	674	594
COG0343	Queuine/archaeosine tRNA-ribosyltransferase	526	432	696	296	396	550	650	798	462	1052	410	606	812	1042	1058	476	380	730	506	688
COG0344	Predicted membrane protein	88	62	134	108	254	390	448	390	166	332	146	356	90	556	204	288	4	12	82	144
COG0345	Pyrroline-5-carboxylate reductase	176	218	404	214	300	286	394	412	262	736	218	342	486	630	800	350	210	424	196	286
COG0346	Lactoylglutathione lyase and related lyases	116	202	392	238	230	242	448	430	416	1134	264	478	586	724	1384	472	496	684	292	330
COG0347	Nitrogen regulatory protein PII	630	332	332	158	104	194	838	914	170	342	66	178	686	1422	548	350	32	238	320	570
COG0348	Polyferredoxin	556	638	672	342	410	782	700	812	368	440	550	770	426	690	260	530	306	216	422	524
COG0349	Ribonuclease D	52	44	142	102	262	394	8	16	244	612	120	388	168	24	166	196	46	70	96	116
COG0350	Methylated DNA-protein cysteine methyltransferase	74	74	396	204	110	128	48	36	96	374	130	240	232	50	376	140	110	256	92	52
COG0351	Hydroxymethylpyrimidine/phosphomethylpyrimidine kinase	234	164	450	198	230	372	402	430	312	602	112	312	480	744	732	416	204	476	298	386
COG0352	Thiamine monophosphate synthase	306	204	408	422	278	430	492	630	206	508	180	494	410	1092	744	368	240	388	332	438
COG0353	Recombinational DNA repair protein (RecF pathway)	266	224	658	492	286	376	328	382	240	468	120	364	530	472	526	374	324	442	306	408
COG0354	Predicted aminomethyltransferase related to GcvT	2	0	154	138	288	308	4	12	260	576	172	338	16	2	166	136	0	22	34	12
COG0355	F0F1-type ATP synthase, epsilon subunit (mitochondrial delta subunit)	66	40	62	36	78	68	192	184	62	302	52	84	120	312	132	70	64	42	24	104
COG0356	F0F1-type ATP synthase, subunit a	346	276	442	348	254	532	742	740	246	804	162	478	848	1200	922	508	278	516	380	640
COG0357	Predicted S-adenosylmethionine-dependent methyltransferase involved in bacterial cell division	170	94	558	432	186	240	392	448	196	370	174	218	480	636	608	348	272	426	218	270
COG0358	DNA primase (bacterial type)	708	968	1716	746	554	806	970	1130	500	1362	408	864	1986	1786	3490	1494	1098	1150	938	1244
COG0359	Ribosomal protein L9	140	120	408	312	82	162	258	268	128	350	62	142	310	394	378	254	198	260	146	204
COG0360	Ribosomal protein S6	36	52	136	126	48	76	192	186	86	314	54	66	256	204	326	142	120	188	142	210
COG0361	Translation initiation factor 1 (IF-1)	82	94	160	106	80	172	166	140	190	256	132	132	144	244	170	122	100	80	80	126
COG0362	6-phosphogluconate dehydrogenase	96	116	376	228	252	384	54	104	222	198	114	398	504	130	864	470	358	618	264	258
COG0363	6-phosphogluconolactonase/Glucosamine-6-phosphate isomerase/deaminase	762	668	2052	1606	706	1074	820	802	542	726	448	918	1256	1070	2488	1376	1178	1692	940	934
COG0364	Glucose-6-phosphate 1-dehydrogenase	92	86	498	300	308	522	62	90	192	352	148	424	526	166	1024	418	314	648	220	206
COG0365	Acyl-coenzyme A synthetases/AMP-(fatty) acid ligases	170	260	832	512	1138	1788	128	212	822	3432	462	1624	406	94	1186	1102	268	764	402	186
COG0366	Glycosidases	2140	1196	3160	1748	3226	4934	5306	5200	2912	3552	2034	5458	4378	7836	5228	3534	1708	3084	2404	3830
COG0367	Asparagine synthase (glutamine-hydrolyzing)	440	372	716	356	478	794	904	1046	452	528	318	796	1044	1412	1438	784	372	758	386	560
COG0368	Cobalamin-5-phosphate synthase	60	62	136	84	96	136	266	266	114	344	74	234	164	348	500	272	126	188	90	96
COG0369	Sulfite reductase, alpha subunit (flavoprotein)	98	116	270	196	542	1108	8	38	558	1682	248	872	46	4	282	324	0	26	48	42
COG0370	Fe2+ transport system protein B	2586	1964	2328	1578	1076	1572	2728	2852	1118	1832	1574	1542	2474	3898	2606	2358	1390	1884	1994	2196
COG0371	Glycerol dehydrogenase and related enzymes	266	42	332	280	728	934	512	508	716	1108	334	1090	104	434	670	532	6	370	198	174
COG0372	Citrate synthase	752	578	814	398	634	1128	1288	1340	602	1618	418	1184	1574	2258	1584	1028	350	736	700	1072
COG0373	Glutamyl-tRNA reductase	158	72	142	96	292	514	52	128	260	904	118	622	136	252	198	222	6	48	46	68
COG0374	Ni,Fe-hydrogenase I large subunit	96	184	400	184	516	1008	58	110	396	664	206	1004	72	2	142	414	254	174	126	54
COG0375	Zn finger protein HypA/HybF (possibly regulating hydrogenase expression)	58	28	36	34	118	110	16	24	62	100	58	110	64	76	68	48	46	4	10	18
COG0376	Catalase (peroxidase I)	4	12	228	202	562	1014	12	48	580	1598	284	910	40	2	218	348	2	58	76	94
COG0377	NADH:ubiquinone oxidoreductase 20 kD subunit and related Fe-S oxidoreductases	104	94	498	464	146	202	50	50	124	518	74	200	164	44	372	270	104	292	126	78
COG0378	Ni2+-binding GTPase involved in regulation of expression and maturation of urease and hydrogenase	172	160	164	88	222	250	138	174	242	470	192	302	176	296	248	110	122	100	66	64
COG0379	Quinolinate synthase	248	326	456	210	256	530	554	528	348	816	264	590	596	786	926	584	180	596	304	408
COG0380	Trehalose-6-phosphate synthase	98	220	142	66	304	580	80	152	332	982	166	506	426	132	1502	614	344	718	294	152
COG0381	UDP-N-acetylglucosamine 2-epimerase	190	240	1266	714	670	548	262	236	360	840	316	616	770	256	1024	446	478	850	282	190
COG0382	4-hydroxybenzoate polyprenyltransferase and related prenyltransferases	8	16	126	108	296	490	4	30	260	610	146	440	24	6	162	182	0	24	38	12
COG0383	Alpha-mannosidase	120	202	1170	574	1290	1104	110	222	576	632	626	1716	504	930	400	482	1012	392	506	486
COG0384	Predicted epimerase, PhzC/PhzF homolog	8	12	116	100	278	518	16	26	280	1110	98	512	12	2	150	146	2	6	32	12
COG0385	Predicted Na+-dependent transporter	180	218	240	138	262	460	474	556	292	1076	178	412	330	626	438	288	56	148	278	400
COG0386	Glutathione peroxidase	34	26	202	122	76	128	8	34	128	528	90	130	124	32	428	166	30	172	58	20
COG0387	Ca2+/H+ antiporter	2	2	114	78	126	268	8	6	146	190	92	278	8	0	122	104	0	14	28	6
COG0388	Predicted amidohydrolase	1384	980	1916	1004	574	906	2016	2120	664	1682	502	1110	1702	2658	3466	1534	1054	2072	958	1128
COG0389	Nucleotidyltransferase/DNA polymerase involved in DNA repair	422	538	1490	852	866	1056	924	984	1556	4048	706	1078	928	1382	1768	1036	476	718	672	738
COG0390	ABC-type uncharacterized transport system, permease component	34	28	378	160	156	386	40	82	164	186	92	328	284	78	450	226	54	300	108	108
COG0391	Uncharacterized conserved protein	14	4	120	86	210	372	12	24	220	242	116	400	28	6	106	136	0	32	34	18
COG0392	Predicted integral membrane protein	16	12	586	332	224	324	306	276	156	216	134	356	326	406	250	234	120	208	172	336
COG0393	Uncharacterized conserved protein	38	46	300	282	54	86	24	38	62	370	26	116	128	40	210	116	142	182	48	32
COG0394	Protein-tyrosine-phosphatase	262	224	806	402	200	360	1072	994	206	326	226	400	654	1334	1060	506	320	846	458	566
COG0395	ABC-type sugar transport system, permease component	842	842	1428	820	1120	1370	3550	3638	978	734	1348	812	2524	6148	1862	1616	1284	1176	2082	3366
COG0396	ABC-type transport system involved in Fe-S cluster assembly, ATPase component	298	242	264	156	318	318	492	526	254	296	136	302	430	666	626	382	180	364	246	296
COG0397	Uncharacterized conserved protein	6	10	116	74	296	694	4	16	364	926	152	590	22	6	208	204	0	28	40	24
COG0398	Uncharacterized conserved protein	6	14	140	82	322	526	2	28	298	334	144	506	16	10	168	200	2	32	30	24
COG0399	Predicted pyridoxal phosphate-dependent enzyme apparently involved in regulation of cell wall biogenesis	614	696	2250	1218	996	1440	846	862	604	928	736	1554	946	1426	1162	1052	712	756	394	350
COG0400	Predicted esterase	8	2	98	54	198	234	2	6	142	228	70	292	84	0	148	106	36	74	84	86
COG0401	Uncharacterized homolog of Blt101	0	0	6	4	8	4	0	0	20	10	8	6	2	0	16	0	0	0	0	0
COG0402	Cytosine deaminase and related metal-dependent hydrolases	154	268	546	300	1382	2128	154	230	1056	1986	722	2230	160	94	928	814	338	188	166	96
COG0403	Glycine cleavage system protein P (pyridoxal-binding), N-terminal domain	12	48	42	10	148	0	58	84	2	4	16	12	14	24	4	24	6	194	16	4
COG0404	Glycine cleavage system T protein (aminomethyltransferase)	182	216	624	562	446	550	122	122	278	406	178	510	276	92	854	460	256	500	216	126
COG0405	Gamma-glutamyltransferase	8	28	270	194	602	1096	10	56	498	1408	304	766	90	2	386	334	0	60	92	42
COG0406	Fructose-2,6-bisphosphatase	264	210	510	342	424	586	734	790	468	976	316	798	1198	1324	1156	632	428	832	572	916
COG0407	Uroporphyrinogen-III decarboxylase	38	78	780	482	322	620	40	96	272	944	154	522	206	54	576	402	88	366	110	60
COG0408	Coproporphyrinogen III oxidase	0	4	76	50	224	196	0	8	106	548	72	256	10	0	104	122	0	14	28	8
COG0409	Hydrogenase maturation factor	56	112	168	78	208	308	72	44	172	272	106	382	74	4	174	134	166	98	50	22
COG0410	ABC-type branched-chain amino acid transport systems, ATPase component	58	76	252	162	362	412	92	96	324	568	190	274	218	120	350	172	78	122	98	78
COG0411	ABC-type branched-chain amino acid transport systems, ATPase component	70	120	286	184	312	452	52	80	232	442	196	336	208	66	356	176	110	130	172	144
COG0412	Dienelactone hydrolase and related enzymes	0	16	248	234	666	1102	14	44	548	1506	274	1066	40	4	280	382	4	42	72	28
COG0413	Ketopantoate hydroxymethyltransferase	236	244	728	572	304	620	468	486	228	522	332	492	282	470	656	486	288	718	258	292
COG0414	Panthothenate synthetase	150	322	864	702	276	594	348	372	244	664	262	496	344	456	742	394	292	430	318	284
COG0415	Deoxyribodipyrimidine photolyase	2	18	258	162	436	874	14	24	312	1024	162	794	24	2	198	196	8	26	44	10
COG0416	Fatty acid/phospholipid biosynthesis enzyme	254	160	238	158	360	672	394	488	398	512	224	588	264	786	280	326	14	100	122	214
COG0417	DNA polymerase elongation subunit (family B)	2	10	290	236	608	928	20	58	470	804	282	868	48	2	326	320	4	34	62	34
COG0418	Dihydroorotase	36	52	126	102	316	536	8	24	228	804	140	542	12	0	144	236	2	28	66	12
COG0419	ATPase involved in DNA repair	166	232	1362	790	874	1582	288	378	952	2110	566	1376	794	208	2156	1168	498	1312	414	218
COG0420	DNA repair exonuclease	196	110	504	290	290	602	430	520	314	736	176	600	382	680	874	492	228	552	236	230
COG0421	Spermidine synthase	172	124	142	130	222	568	374	448	252	340	190	410	206	592	250	254	30	74	188	208
COG0422	Thiamine biosynthesis protein ThiC	770	806	1600	1470	570	998	1028	964	652	1758	568	1108	958	1358	1540	1124	1042	982	940	956
COG0423	Glycyl-tRNA synthetase (class II)	848	776	742	362	298	150	834	920	304	42	376	168	1070	1272	1234	626	486	910	568	658
COG0424	Nucleotide-binding protein implicated in inhibition of septum formation	114	112	618	512	262	556	314	344	254	660	136	574	234	382	534	418	222	300	130	166
COG0425	Predicted redox protein, regulator of disulfide bond formation	4	40	124	60	196	268	102	86	156	350	64	240	30	116	104	140	4	16	30	42
COG0426	Uncharacterized flavoproteins	398	472	604	416	210	294	772	830	374	458	496	254	762	1084	916	424	422	662	486	620
COG0427	Acetyl-CoA hydrolase	200	220	620	474	386	760	728	632	286	1182	240	820	596	728	1110	870	456	828	438	432
COG0428	Predicted divalent heavy-metal cations transporter	264	222	158	76	222	270	444	436	234	242	204	380	154	584	284	302	38	64	126	184
COG0429	Predicted hydrolase of the alpha/beta-hydrolase fold	2	8	134	124	320	486	12	24	184	724	160	508	26	2	182	186	4	14	40	14
COG0430	RNA 3-terminal phosphate cyclase	2	6	134	116	258	478	8	14	126	486	100	480	14	0	20	150	2	28	42	24
COG0431	Predicted flavoprotein	4	4	134	108	252	480	34	54	316	876	122	352	26	4	228	296	6	22	40	44
COG0432	Uncharacterized conserved protein	32	36	134	70	182	238	20	54	106	176	62	206	78	22	276	132	24	138	48	16
COG0433	Predicted ATPase	46	32	220	332	406	716	46	110	292	1290	294	742	72	64	360	210	24	24	130	34
COG0434	Predicted TIM-barrel enzyme	0	2	12	6	36	54	2	2	128	546	70	12	20	4	60	0	2	6	4	18
COG0435	Predicted glutathione S-transferase	2	2	110	100	394	666	6	34	252	470	150	674	40	4	204	258	0	16	36	28
COG0436	Aspartate/tyrosine/aromatic aminotransferase	2258	1834	3404	2054	1612	1954	3296	3680	1696	2916	1308	2138	4630	4800	6052	3026	2262	5002	2496	3216
COG0437	Fe-S-cluster-containing hydrogenase components 1	120	302	702	438	1116	2080	52	138	1206	1502	538	2096	138	48	370	882	78	150	220	62
COG0438	Glycosyltransferase	1536	1930	10332	5434	1358	2322	1026	1348	1490	2836	992	2756	3950	1750	8436	3340	3016	6046	2008	1666
COG0439	Biotin carboxylase	358	390	906	570	328	702	216	396	384	1024	338	626	856	552	1930	624	448	768	402	252
COG0440	Acetolactate synthase, small (regulatory) subunit	122	90	238	160	178	454	364	354	268	550	156	316	212	500	312	224	146	110	148	198
COG0441	Threonyl-tRNA synthetase	1580	1230	2554	1924	826	1104	1982	2240	860	1420	614	984	2118	2886	3122	2244	1380	2002	1398	1598
COG0442	Prolyl-tRNA synthetase	648	626	1262	1000	628	808	912	1036	652	1406	578	832	1184	1408	1532	854	700	894	686	1044
COG0443	Molecular chaperone	1222	1036	3368	2188	1500	2338	2000	2286	1546	3060	1158	2196	2012	3014	2314	1778	970	1460	1190	1586
COG0444	ABC-type dipeptide/oligopeptide/nickel transport system, ATPase component	276	442	872	392	1064	1388	482	478	892	1258	602	1276	230	656	850	582	90	130	286	298
COG0445	NAD/FAD-utilizing enzyme apparently involved in cell division	880	768	2072	1766	734	1236	1260	1464	762	1666	476	1082	1396	1746	1944	1210	786	1552	848	1058
COG0446	Uncharacterized NAD(FAD)-dependent dehydrogenases	532	870	1216	696	746	1396	1672	1840	1070	1904	686	1374	912	1610	2266	1198	1066	1204	612	762
COG0447	Dihydroxynaphthoic acid synthase	94	102	254	156	118	190	40	62	134	196	68	206	202	38	524	176	146	276	126	102
COG0448	ADP-glucose pyrophosphorylase	840	688	1100	608	772	860	2108	2078	690	658	514	736	1348	3256	1048	882	610	512	924	1576
COG0449	Glucosamine 6-phosphate synthetase, contains amidotransferase and phosphosugar isomerase domains	520	454	1074	1132	744	1110	934	1022	724	1776	410	950	1080	1408	1826	1164	354	1076	782	834
COG0450	Peroxiredoxin	90	138	354	194	148	204	50	50	120	730	86	240	218	74	508	198	318	312	178	178
COG0451	Nucleoside-diphosphate-sugar epimerases	984	1036	7554	3998	1838	3496	474	746	1524	3440	1146	3422	2136	644	4526	2968	1336	2764	952	622
COG0452	Phosphopantothenoylcysteine synthetase/decarboxylase	346	264	568	396	632	910	738	766	484	1106	260	752	794	1080	1044	740	300	704	494	646
COG0454	Histone acetyltransferase HPA2 and related acetyltransferases	678	644	2452	1328	1736	2590	1300	1436	1502	2972	896	2334	1752	2534	3338	1562	396	1136	748	798
COG0455	ATPases involved in chromosome partitioning	76	42	8	14	6	22	280	252	6	8	14	18	70	388	76	64	10	10	28	90
COG0456	Acetyltransferases	114	62	128	86	206	400	308	336	280	546	214	378	288	492	254	220	118	140	154	290
COG0457	FOG: TPR repeat	852	1122	3392	2234	1884	4032	832	1158	1434	3252	886	4018	3020	1296	7526	2860	2044	4442	1712	1100
COG0458	Carbamoylphosphate synthase large subunit (split gene in MJ)	1960	1614	2314	1218	1056	1482	2012	2264	1262	2412	1438	1910	3000	3026	4706	2122	1478	3234	1562	1746
COG0459	Chaperonin GroEL (HSP60 family)	908	882	1494	1236	638	936	1078	1148	782	1546	646	864	1434	1558	1640	1058	854	1186	990	1082
COG0460	Homoserine dehydrogenase	508	282	132	90	76	88	632	850	206	934	134	98	740	1268	254	190	112	202	292	502
COG0461	Orotate phosphoribosyltransferase	394	286	500	416	286	434	442	544	302	588	202	318	678	712	740	452	230	466	302	392
COG0462	Phosphoribosylpyrophosphate synthetase	596	378	526	274	314	460	844	918	456	1060	338	524	972	1182	876	488	384	664	554	802
COG0463	Glycosyltransferases involved in cell wall biogenesis	2676	1994	10360	5728	1304	2004	3112	3424	1356	2450	1134	2122	5746	6084	9314	3856	2652	5934	2472	2524
COG0464	ATPases of the AAA+ class	174	116	152	226	112	462	60	168	64	36	102	68	524	1018	298	98	350	176	178	292
COG0465	ATP-dependent Zn proteases	1520	1320	1468	952	1184	1402	2878	3088	1738	2398	968	1484	2622	4594	2438	1694	1094	1536	1428	2246
COG0466	ATP-dependent Lon protease, bacterial type	960	628	1182	762	776	1184	1746	1912	788	1704	560	1108	1198	2704	2036	1154	602	1106	742	988
COG0467	RecA-superfamily ATPases implicated in signal transduction	0	2	4	0	0	0	0	0	0	0	0	0	0	0	0	0	0	0	0	0
COG0468	RecA/RadA recombinase	700	568	1196	790	504	468	760	804	426	874	336	506	848	936	944	634	514	840	546	674
COG0469	Pyruvate kinase	392	382	848	452	762	1394	684	802	818	954	542	1242	1022	1126	1396	912	312	806	596	720
COG0470	ATPase involved in DNA replication	80	150	96	56	156	204	42	44	176	518	154	258	234	68	204	138	186	106	62	78
COG0471	Di- and tricarboxylate transporters	914	800	2462	1448	1704	2896	1418	1464	1472	2468	672	2700	1140	2416	2610	2158	1098	1158	906	1054
COG0472	UDP-N-acetylmuramyl pentapeptide phosphotransferase/UDP-N-acetylglucosamine-1-phosphate transferase	686	604	3294	2094	596	1054	596	774	556	1284	344	968	1118	864	1854	1064	1364	1034	734	706
COG0473	Isocitrate/isopropylmalate dehydrogenase	542	456	1356	1148	632	1034	698	722	610	1600	600	1124	812	896	1254	944	494	782	644	680
COG0474	Cation transport ATPase	1002	1202	2634	1558	1722	2858	1846	1906	1800	2560	3240	2804	2428	2198	3310	1490	990	2294	1234	1706
COG0475	Kef-type K+ transport systems, membrane components	416	444	2020	1178	16	46	290	368	140	12	78	90	1678	286	3230	1000	1206	2208	744	756
COG0476	Dinucleotide-utilizing enzymes involved in molybdopterin and thiamine biosynthesis family 2	426	240	382	274	488	780	496	546	474	938	192	842	644	782	754	504	130	448	416	572
COG0477	Permeases of the major facilitator superfamily	1918	2606	18002	11444	18502	30056	1696	2932	17352	53000	10724	30972	7254	3604	22176	14128	4240	8176	5364	4032
COG0479	Succinate dehydrogenase/fumarate reductase, Fe-S protein subunit	116	174	338	160	254	504	38	92	220	668	246	406	418	108	688	402	236	430	208	220
COG0480	Translation elongation factors (GTPases)	2054	2306	3304	2552	1264	1452	4254	4142	1532	2062	3080	1638	3936	5496	4446	2998	2164	3904	2342	3530
COG0481	Membrane GTPase LepA	1156	900	1574	1212	864	982	1178	1494	830	1302	978	974	1394	1466	1812	1026	808	1272	842	1004
COG0482	Predicted tRNA(5-methylaminomethyl-2-thiouridylate) methyltransferase, contains the PP-loop ATPase domain	544	574	2886	2362	282	560	698	808	472	702	314	582	1126	970	2264	1038	682	1620	750	676
COG0483	Archaeal fructose-1,6-bisphosphatase and related enzymes of inositol monophosphatase family	58	124	342	250	334	466	44	70	260	652	180	420	312	50	852	342	186	314	198	132
COG0484	DnaJ-class molecular chaperone with C-terminal Zn finger domain	492	430	1354	910	376	530	786	838	520	1262	318	552	756	1164	1242	702	566	792	416	522
COG0486	Predicted GTPase	338	370	1538	1252	430	804	784	790	530	1238	282	790	672	1122	1350	816	502	778	390	562
COG0488	ATPase components of ABC transporters with duplicated ATPase domains	2700	1922	4072	2212	2868	3536	4514	4626	2942	5604	1962	3532	4714	6390	8242	3952	2242	4828	2706	3314
COG0489	ATPases involved in chromosome partitioning	1024	1034	1480	870	992	1944	1180	1430	1120	2310	536	1662	2050	1776	4282	2110	2164	2532	1006	866
COG0490	Putative regulatory, ligand-binding protein related to C-terminal domains of K+ channels	0	0	2	2	2	14	0	0	16	8	0	4	2	0	0	0	0	2	2	2
COG0491	Zn-dependent hydrolases, including glyoxylases	220	188	508	298	438	466	316	362	480	2158	328	718	362	496	904	406	456	282	254	210
COG0492	Thioredoxin reductase	264	288	412	284	312	530	852	712	394	672	252	544	562	1084	870	738	294	448	272	494
COG0493	NADPH-dependent glutamate synthase beta chain and related oxidoreductases	1676	1298	2194	1316	2908	4922	1916	2378	2102	3454	1414	4474	2928	3330	3088	2932	1096	2100	1952	2178
COG0494	NTP pyrophosphohydrolases including oxidative damage repair enzymes	1188	666	1314	774	1540	2682	2150	2304	1670	3200	814	2718	1996	3858	2192	1652	418	1094	1100	1782
COG0495	Leucyl-tRNA synthetase	1116	1044	2584	2266	664	1142	1422	1380	920	1980	866	1282	2004	1960	2582	1650	1162	1944	1214	1424
COG0496	Predicted acid phosphatase	76	116	740	682	250	366	46	100	206	698	110	370	254	74	586	360	310	346	140	60
COG0497	ATPase involved in DNA repair	322	326	518	284	394	596	678	700	364	1228	236	666	878	1098	1332	704	368	776	472	686
COG0498	Threonine synthase	646	368	692	520	580	722	788	928	452	1088	336	696	1002	1218	1192	678	400	772	516	658
COG0499	S-adenosylhomocysteine hydrolase	264	290	1338	892	28	4	48	30	58	666	106	144	134	176	378	184	470	184	88	58
COG0500	SAM-dependent methyltransferases	1086	718	2512	1912	2456	4006	1298	1484	2000	5140	1218	3556	1466	1730	3048	2124	756	1284	906	772
COG0501	Zn-dependent protease with chaperone function	94	120	946	508	610	986	102	168	484	2080	310	948	446	156	776	576	356	478	238	220
COG0502	Biotin synthase and related enzymes	480	504	1808	1482	270	428	960	1050	408	532	228	554	730	1368	1582	1000	572	948	462	530
COG0503	Adenine/guanine phosphoribosyltransferases and related PRPP-binding proteins	528	378	1150	958	392	552	674	746	464	722	248	448	840	914	1084	642	514	802	484	636
COG0504	CTP synthase (UTP-ammonia lyase)	760	666	1472	1186	644	654	838	964	570	1172	460	550	1060	1312	1412	828	626	1062	660	800
COG0505	Carbamoylphosphate synthase small subunit	452	376	588	306	348	666	628	624	482	1000	420	704	674	820	938	544	318	596	456	538
COG0506	Proline dehydrogenase	22	60	428	308	1048	1644	22	78	870	2504	460	1626	88	10	544	630	214	84	118	40
COG0507	ATP-dependent exoDNAse (exonuclease V), alpha subunit - helicase superfamily I member	1382	1856	4376	4284	2710	3512	1812	2074	1392	5072	1016	2448	3266	2966	4588	3126	2556	1970	2066	2388
COG0508	Pyruvate/2-oxoglutarate dehydrogenase complex, dihydrolipoamide acyltransferase (E2) component, and related enzymes	184	278	1016	596	934	1470	124	112	738	2986	438	1434	108	20	548	622	242	90	146	58
COG0509	Glycine cleavage system H protein (lipoate-binding)	66	74	362	272	122	176	36	52	90	330	76	228	212	94	314	170	186	220	110	74
COG0510	Predicted choline kinase involved in LPS biosynthesis	358	252	1112	66	160	314	836	790	204	190	122	308	204	584	308	258	4	20	122	156
COG0511	Biotin carboxyl carrier protein	204	216	320	186	126	178	128	214	186	570	134	176	590	326	1804	390	204	862	436	268
COG0512	Anthranilate/para-aminobenzoate synthases component II	172	106	222	144	188	288	288	332	198	312	142	336	356	436	444	246	164	304	162	250
COG0513	Superfamily II DNA and RNA helicases	1040	1002	3040	1794	1838	3398	1762	2024	2406	4438	1240	3114	2560	2892	4534	2508	1162	2766	1384	1768
COG0514	Superfamily II DNA helicase	980	940	2506	1306	690	1018	1344	1452	754	802	532	1534	2614	1936	5080	2144	1214	3450	1478	1466
COG0515	Serine/threonine protein kinase	830	726	392	242	184	210	2406	2066	518	782	272	688	1980	3620	960	876	950	930	878	1950
COG0516	IMP dehydrogenase/GMP reductase	12	22	182	132	310	716	18	30	336	526	148	590	210	30	160	210	108	132	138	250
COG0517	FOG: CBS domain	940	888	1502	816	1020	1784	1168	1182	1234	2338	942	1930	1314	1370	1708	1428	804	1020	858	1032
COG0518	GMP synthase - Glutamine amidotransferase domain	22	42	36	10	38	6	22	14	64	852	48	40	128	18	170	12	14	46	22	48
COG0519	GMP synthase, PP-ATPase domain/subunit	1100	1218	2338	2030	774	878	1272	1442	694	1380	850	1002	1588	1952	2300	1600	1300	1876	1130	1240
COG0520	Selenocysteine lyase	358	266	530	374	570	1164	650	792	654	1172	380	1130	842	946	1272	834	304	774	474	600
COG0521	Molybdopterin biosynthesis enzymes	28	42	146	164	222	278	262	262	206	524	190	268	104	316	258	156	92	92	122	180
COG0522	Ribosomal protein S4 and related proteins	314	228	662	520	210	414	376	490	320	430	198	298	480	482	608	308	248	472	250	346
COG0523	Putative GTPases (G3E family)	358	214	424	280	852	1264	520	606	628	2016	492	1114	676	890	1072	1086	76	518	426	428
COG0524	Sugar kinases, ribokinase family	1044	932	2600	1692	3084	4836	1206	1840	2320	3852	1518	4288	2688	2172	5392	2970	1200	2950	1624	1530
COG0525	Valyl-tRNA synthetase	1216	1098	2298	1852	826	1292	1642	1730	1020	2508	980	1356	2052	2336	2492	1596	1134	1774	1156	1522
COG0526	Thiol-disulfide isomerase and thioredoxins	1158	1230	2992	1690	552	726	1348	1566	664	1342	528	1108	3220	1836	8132	2304	1280	5196	1596	1272
COG0527	Aspartokinases	852	680	2212	1452	2032	3530	918	1216	1804	3474	1230	3348	1872	1294	4014	2264	1078	2278	1172	974
COG0528	Uridylate kinase	254	372	860	578	344	448	430	506	304	610	394	388	576	624	740	414	374	568	266	386
COG0529	Adenylylsulfate kinase and related kinases	48	98	562	424	196	364	36	72	148	218	102	338	212	40	446	266	178	292	128	70
COG0530	Ca2+/Na+ antiporter	824	278	530	336	270	550	910	1002	242	486	154	496	530	1442	1014	604	184	492	386	462
COG0531	Amino acid transporters	598	724	3548	2242	4002	7952	1136	1512	3564	6906	2026	6584	1910	1668	3728	3526	714	2096	1438	1292
COG0532	Translation initiation factor 2 (IF-2; GTPase)	1054	990	3366	2580	818	1272	1526	1692	1264	2336	740	1260	2294	2264	3022	1680	1440	2148	1174	1428
COG0533	Metal-dependent proteases with possible chaperone activity	432	370	966	680	310	492	590	620	388	818	268	558	650	938	964	586	364	558	360	600
COG0534	Na+-driven multidrug efflux pump	6850	4528	7658	4706	1634	2404	10958	12534	2166	2692	2086	2718	9950	18638	12152	7142	4580	7058	5502	7302
COG0535	Predicted Fe-S oxidoreductases	472	474	666	238	286	58	1402	1310	118	542	296	132	872	1650	1652	656	412	1244	440	652
COG0536	Predicted GTPase	526	402	852	716	356	556	648	688	406	944	408	514	1098	916	1120	580	512	892	552	852
COG0537	Diadenosine tetraphosphate (Ap4A) hydrolase and other HIT family hydrolases	132	190	170	128	108	208	296	348	162	602	100	208	486	578	586	320	140	392	222	284
COG0538	Isocitrate dehydrogenases	776	616	474	238	180	338	692	734	312	602	262	316	842	974	1054	536	238	640	534	614
COG0539	Ribosomal protein S1	336	348	618	324	334	566	606	580	418	976	286	658	802	836	1008	578	368	630	418	486
COG0540	Aspartate carbamoyltransferase, catalytic chain	766	594	1144	676	336	640	700	746	350	914	274	526	954	1188	904	720	426	548	624	816
COG0541	Signal recognition particle GTPase	592	488	602	356	464	696	716	812	586	1044	410	694	992	1122	1208	652	434	792	606	776
COG0542	ATPases with chaperone activity, ATP-binding subunit	2254	2102	5168	3570	2156	3476	3046	3596	1894	4266	1752	3878	4036	4698	5966	3268	2042	4116	2472	2990
COG0543	2-polyprenylphenol hydroxylase and related flavodoxin oxidoreductases	384	356	534	354	796	768	880	874	622	1048	414	630	874	1222	886	550	284	488	358	580
COG0544	FKBP-type peptidyl-prolyl cis-trans isomerase (trigger factor)	330	296	616	430	306	508	1636	1544	382	1110	244	582	946	2480	1292	838	126	716	384	754
COG0545	FKBP-type peptidyl-prolyl cis-trans isomerases 1	224	240	1074	610	636	1070	112	194	514	1654	322	968	910	182	1842	860	522	1152	500	328
COG0546	Predicted phosphatases	474	480	820	546	236	362	1488	1464	318	1656	322	614	1070	2406	1868	930	326	962	404	764
COG0547	Anthranilate phosphoribosyltransferase	282	296	1218	890	654	1096	524	638	626	1342	422	1058	600	830	992	810	364	544	374	408
COG0548	Acetylglutamate kinase	500	340	858	760	720	1118	536	582	654	1882	448	1224	810	810	1164	878	410	588	612	644
COG0549	Carbamate kinase	126	100	234	160	854	1202	478	448	590	1446	268	1026	208	682	184	540	12	126	196	270
COG0550	Topoisomerase IA	1292	1742	1796	692	1498	1428	1880	1930	1316	2116	556	1260	2200	2972	4002	1612	812	1126	1428	1868
COG0551	Zn-finger domain associated with topoisomerase type I	498	356	548	380	638	1416	1008	1080	982	2148	816	1180	622	1324	674	632	112	218	408	580
COG0552	Signal recognition particle GTPase	358	274	446	288	636	692	464	618	432	800	318	808	730	694	938	548	326	518	494	690
COG0553	Superfamily II DNA/RNA helicases, SNF2 family	800	1192	2528	2224	882	2682	1006	474	2068	3026	636	1408	1916	706	2056	846	878	622	1428	1552
COG0554	Glycerol kinase	476	358	424	386	588	954	714	872	654	1626	570	862	726	1174	1514	792	294	680	416	506
COG0555	ABC-type sulfate transport system, permease component	194	112	86	80	200	298	354	412	192	488	100	242	230	620	384	226	12	38	94	174
COG0556	Helicase subunit of the DNA excision repair complex	872	974	1932	1474	626	916	1222	1340	772	1496	638	1028	1374	1912	1830	1014	918	1304	768	1156
COG0557	Exoribonuclease R	490	530	974	626	868	1478	998	1094	732	2182	534	1262	1066	1474	1996	1142	440	1122	526	684
COG0558	Phosphatidylglycerophosphate synthase	306	180	406	206	402	816	400	458	374	706	230	716	514	648	378	308	124	234	284	432
COG0559	Branched-chain amino acid ABC-type transport system, permease components	98	98	384	150	592	444	76	88	392	762	298	444	232	156	540	190	66	214	170	114
COG0560	Phosphoserine phosphatase	370	138	264	142	404	574	398	454	428	1814	246	580	366	516	484	294	70	130	206	292
COG0561	Predicted hydrolases of the HAD superfamily	456	312	1422	860	1168	2256	1614	1726	1320	1940	958	2088	1392	2330	2050	1292	484	928	942	1116
COG0562	UDP-galactopyranose mutase	744	298	1268	608	112	74	856	858	146	70	196	190	982	1486	890	448	356	782	498	632
COG0563	Adenylate kinase and related kinases	276	282	466	356	278	318	422	542	328	452	296	292	564	600	710	334	262	436	274	380
COG0564	Pseudouridylate synthases, 23S RNA-specific	750	696	1700	1116	998	1730	1548	1692	1086	2958	678	1792	1628	2130	3124	1710	854	1852	948	1062
COG0565	rRNA methylase	4	10	200	122	344	580	8	24	280	816	184	640	34	6	154	236	2	34	48	20
COG0566	rRNA methylases	600	556	1348	788	888	1136	1178	1276	798	1600	506	1196	1896	1800	2276	1282	656	1478	1018	1150
COG0567	2-oxoglutarate dehydrogenase complex, dehydrogenase (E1) component, and related enzymes	130	172	278	206	790	912	6	52	468	1948	278	876	70	10	310	374	14	56	80	24
COG0568	DNA-directed RNA polymerase, sigma subunit (sigma70/sigma32)	460	548	770	536	804	1470	666	808	958	2384	676	1284	664	980	1042	812	202	508	444	534
COG0569	K+ transport systems, NAD-binding component	362	324	582	372	270	388	1002	990	362	592	180	450	796	1534	1510	680	344	800	368	524
COG0571	dsRNA-specific ribonuclease	174	218	832	598	178	280	356	332	260	514	124	372	542	588	840	436	332	548	268	360
COG0572	Uridine kinase	36	52	254	166	228	484	54	74	212	266	136	396	140	44	456	210	88	208	98	36
COG0573	ABC-type phosphate transport system, permease component	256	218	486	322	338	636	440	550	406	926	292	530	424	738	530	342	308	250	300	464
COG0574	Phosphoenolpyruvate synthase/pyruvate phosphate dikinase	1892	1852	2328	1118	1146	1226	1870	1778	868	1660	1016	1310	2080	2470	3748	1850	1226	2422	1586	1502
COG0575	CDP-diglyceride synthetase	172	128	160	122	210	338	308	398	224	412	126	312	450	486	654	328	174	352	242	272
COG0576	Molecular chaperone GrpE (heat shock protein)	168	162	568	486	134	194	322	342	176	408	124	208	420	456	544	242	232	364	176	258
COG0577	ABC-type antimicrobial peptide transport system, permease component	2816	1860	3816	1962	500	170	4616	5458	930	248	2182	940	6632	8258	5556	2894	2276	5076	2838	4544
COG0578	Glycerol-3-phosphate dehydrogenase	22	60	416	276	726	1284	16	66	552	1500	400	1216	72	2	538	446	224	94	118	36
COG0579	Predicted dehydrogenase	66	48	556	322	890	1318	528	462	864	1772	418	1376	104	654	714	626	36	60	148	210
COG0580	Glycerol uptake facilitator and related permeases (Major Intrinsic Protein Family)	30	18	286	182	630	846	34	64	538	1034	364	1248	310	40	256	344	148	172	126	118
COG0581	ABC-type phosphate transport system, permease component	322	230	392	294	360	460	420	454	260	848	172	402	536	618	746	408	222	502	292	314
COG0582	Integrase	1504	1622	4758	2620	4760	8194	3554	4146	4692	10840	2368	5208	3638	7034	5688	4716	1484	2218	2588	2634
COG0583	Transcriptional regulator	1062	898	6856	4202	10198	16228	3224	3682	10430	31214	6422	16472	2496	4720	12308	6506	432	1444	1912	1692
COG0584	Glycerophosphoryl diester phosphodiesterase	154	104	628	420	588	826	326	420	364	1340	322	752	472	616	518	350	342	204	136	296
COG0585	Uncharacterized conserved protein	0	6	160	124	396	632	4	28	260	378	122	538	32	384	140	170	0	26	44	20
COG0586	Uncharacterized membrane-associated protein	86	152	748	466	1092	1616	82	176	776	1670	492	1610	338	192	1182	844	264	480	302	174
COG0587	DNA polymerase III, alpha subunit	1052	1040	1642	1022	894	1568	1784	1882	1052	2326	718	1608	2260	2644	2960	1602	1044	1886	1268	1716
COG0588	Phosphoglycerate mutase 1	136	184	604	514	164	230	86	94	216	214	170	218	574	186	1026	398	340	744	270	304
COG0589	Universal stress protein UspA and related nucleotide-binding proteins	54	76	602	380	626	1100	32	52	576	1210	324	958	400	82	492	446	80	248	198	256
COG0590	Cytosine/adenosine deaminases	182	180	340	208	126	176	360	458	182	360	110	210	446	516	770	318	134	408	228	216
COG0591	Na+/proline symporter	826	682	1792	966	754	772	1104	1272	522	1088	460	684	1704	1756	2994	1248	620	2204	902	872
COG0592	DNA polymerase sliding clamp subunit (PCNA homolog)	346	266	488	330	256	506	654	650	404	1116	244	414	728	904	980	380	290	556	402	562
COG0593	ATPase involved in DNA replication initiation	300	372	1476	1282	606	1180	774	862	712	2122	340	986	1076	1158	1492	792	598	1050	664	932
COG0594	RNase P protein component	48	46	22	30	76	92	176	168	104	214	44	98	64	256	106	62	2	12	22	78
COG0595	Predicted hydrolase of the metallo-beta-lactamase superfamily	506	308	194	116	190	224	852	892	400	144	304	156	784	1110	398	262	176	404	430	740
COG0596	Predicted hydrolases or acyltransferases (alpha/beta hydrolase superfamily)	204	122	716	498	1032	2010	742	814	1212	5278	780	1984	584	1072	1364	844	154	280	390	684
COG0597	Lipoprotein signal peptidase	48	22	80	52	190	200	234	180	142	448	98	220	156	294	168	122	10	60	60	96
COG0598	Mg2+ and Co2+ transporters	266	252	796	374	302	676	602	608	480	1768	288	528	840	862	1640	622	424	912	448	562
COG0599	Uncharacterized homolog of gamma-carboxymuconolactone decarboxylase subunit	302	224	682	536	94	10	268	358	198	538	188	248	450	544	952	506	314	642	260	254
COG0600	ABC-type nitrate/sulfonate/bicarbonate transport system, permease component	218	196	320	174	454	650	126	206	440	1326	380	632	354	402	824	232	230	134	110	180
COG0601	ABC-type dipeptide/oligopeptide/nickel transport systems, permease components	214	226	796	508	1426	2102	516	496	1308	2258	776	1890	642	874	1336	914	354	380	382	512
COG0602	Organic radical activating enzymes	266	242	500	272	330	570	340	456	374	722	216	488	520	520	722	398	230	442	286	318
COG0603	Predicted PP-loop superfamily ATPase	218	254	586	458	130	252	166	242	138	372	102	198	234	190	602	254	246	388	198	118
COG0604	NADPH:quinone reductase and related Zn-dependent oxidoreductases	68	104	384	286	702	972	24	64	726	3528	448	1038	292	96	1214	422	90	158	168	164
COG0605	Superoxide dismutase	78	94	582	292	316	638	36	62	330	848	192	646	168	22	468	360	82	204	104	62
COG0606	Predicted ATPase with chaperone activity	316	308	864	558	458	866	626	582	456	1296	308	782	774	804	1252	708	434	832	476	620
COG0607	Rhodanese-related sulfurtransferase	66	102	298	162	476	1020	172	232	434	1044	226	732	194	164	660	398	22	202	120	84
COG0608	Single-stranded DNA-specific exonuclease	380	344	844	456	490	726	826	792	542	1392	256	692	678	1076	1448	766	320	780	402	418
COG0609	ABC-type Fe3+-siderophore transport system, permease component	554	376	1496	850	1238	1328	612	712	1568	3628	850	1596	838	842	2206	1352	388	898	458	464
COG0610	Type I site-specific restriction-modification system, R (restriction) subunit and related helicases	670	736	2822	1526	1000	178	1378	1202	1646	8384	668	2830	624	700	298	442	394	360	782	888
COG0611	Thiamine monophosphate kinase	140	150	444	232	272	456	94	88	172	610	132	484	266	58	766	354	148	384	148	68
COG0612	Predicted Zn-dependent peptidases	712	828	3010	1766	808	1702	414	490	912	2100	440	1760	1598	376	4080	1792	1384	2160	838	480
COG0613	Predicted metal-dependent phosphoesterases (PHP family)	76	64	146	102	246	328	40	84	200	492	132	426	294	196	188	168	126	144	104	186
COG0614	ABC-type Fe3+-hydroxamate transport system, periplasmic component	334	284	1032	628	554	546	496	558	790	1594	520	1086	954	846	2524	882	330	1172	386	472
COG0615	Cytidylyltransferase	78	94	4	16	50	0	14	14	16	56	76	42	44	32	58	22	58	26	18	20
COG0616	Periplasmic serine proteases (ClpP class)	114	168	1794	934	628	2270	108	170	498	1438	398	1092	476	104	1374	666	320	708	340	236
COG0617	tRNA nucleotidyltransferase/poly(A) polymerase	380	336	1356	840	900	1234	656	764	818	2158	468	1368	962	1024	1460	1000	488	918	652	804
COG0618	Exopolyphosphatase-related proteins	276	242	350	268	14	14	398	426	58	12	36	50	512	768	674	292	188	422	202	276
COG0619	ABC-type cobalt transport system, permease component CbiQ and related transporters	224	272	244	114	248	408	552	512	370	350	248	330	868	730	304	188	172	448	286	526
COG0620	Methionine synthase II (cobalamin-independent)	626	648	924	524	644	1036	938	1152	666	1484	590	1052	1328	1626	948	626	280	592	700	1038
COG0621	2-methylthioadenine synthetase	1232	1098	2740	2112	926	1238	1916	2166	1040	2054	806	1322	2304	2894	3352	1760	1312	2232	1204	1600
COG0622	Predicted phosphoesterase	246	170	304	238	280	502	318	376	206	262	208	432	414	510	520	382	134	300	234	230
COG0623	Enoyl-[acyl-carrier-protein] reductase (NADH)	296	148	298	152	158	296	130	98	190	578	84	346	216	52	498	326	160	272	162	86
COG0624	Acetylornithine deacetylase/Succinyl-diaminopimelate desuccinylase and related deacylases	274	466	1480	842	1418	2180	272	322	1030	2806	738	2164	1162	276	2268	1242	578	1238	816	770
COG0625	Glutathione S-transferase	4	12	716	568	1186	2260	46	124	1184	5076	636	2134	128	20	904	806	2	78	140	40
COG0626	Cystathionine beta-lyases/cystathionine gamma-synthases	30	32	338	224	766	1494	96	130	714	1830	396	1002	484	96	526	400	170	260	232	336
COG0627	Predicted esterase	172	90	422	324	368	718	124	184	292	1334	184	750	486	492	590	400	180	392	242	182
COG0628	Predicted permease	524	452	1274	786	998	1656	1254	1308	1040	2228	686	1598	1230	1870	2320	1168	442	1050	480	710
COG0629	Single-stranded DNA-binding protein	486	346	1034	730	1370	1236	838	892	1304	1900	562	962	866	1256	698	716	398	580	466	708
COG0630	Type IV secretory pathway, VirB11 components, and related ATPases involved in archaeal flagella biosynthesis	82	16	6	14	164	88	66	116	66	360	10	10	162	140	36	104	0	2	22	84
COG0631	Serine/threonine protein phosphatase	106	66	12	16	8	54	506	444	44	44	48	88	530	828	228	328	242	250	238	548
COG0632	Holliday junction resolvasome, DNA-binding subunit	164	148	704	556	124	248	286	292	178	472	110	216	404	384	600	280	268	382	196	254
COG0633	Ferredoxin	0	0	60	36	80	126	0	4	72	168	50	128	6	2	46	44	2	8	6	4
COG0634	Hypoxanthine-guanine phosphoribosyltransferase	106	80	264	160	166	320	282	292	178	554	120	268	418	416	508	276	180	392	210	314
COG0635	Coproporphyrinogen III oxidase and related Fe-S oxidoreductases	404	256	1826	1036	970	1392	1038	1242	824	2208	570	1564	934	1742	1102	966	382	684	420	656
COG0636	F0F1-type ATP synthase, subunit c/Archaeal/vacuolar-type H+-ATPase, subunit K	92	96	158	110	118	202	156	220	130	228	94	170	220	222	344	142	98	146	172	168
COG0637	Predicted phosphatase/phosphohexomutase	470	278	1090	760	870	1408	486	718	836	1874	500	1468	968	918	1850	966	512	932	480	500
COG0638	20S proteasome, alpha and beta subunits	0	0	0	2	0	0	0	0	0	2	0	0	0	0	0	0	0	0	0	0
COG0639	Diadenosine tetraphosphatase and related serine/threonine protein phosphatases	116	114	354	172	530	962	72	112	462	1190	236	1254	236	72	824	522	156	486	204	138
COG0640	Predicted transcriptional regulators	146	80	330	204	366	854	298	372	456	1078	322	720	260	434	448	454	58	146	162	292
COG0641	Arylsulfatase regulator (Fe-S oxidoreductase)	752	328	2078	1600	1202	1690	874	904	878	1622	510	1622	832	1134	1582	1128	496	754	618	598
COG0642	Signal transduction histidine kinase	8002	6514	29274	15854	7242	12302	11816	13220	7746	17480	5202	12188	19370	17706	37282	17474	11972	23272	9456	9112
COG0643	Chemotaxis protein histidine kinase and related kinases	516	120	252	242	452	878	834	838	428	528	228	792	472	1216	272	516	20	106	206	434
COG0644	Dehydrogenases (flavoproteins)	4	16	558	488	1160	2150	26	112	968	2286	392	1896	60	14	44	790	6	88	190	86
COG0646	Methionine synthase I (cobalamin-dependent), methyltransferase domain	4	4	4	0	0	0	0	2	12	0	0	4	0	2	2	0	0	0	2	0
COG0647	Predicted sugar phosphatases of the HAD superfamily	34	22	136	118	278	396	28	58	200	270	112	404	170	90	150	178	46	94	116	140
COG0648	Endonuclease IV	462	316	944	714	272	296	546	690	244	214	236	298	586	834	884	502	334	502	362	406
COG0649	NADH:ubiquinone oxidoreductase 49 kD subunit 7	166	238	1638	1170	300	442	134	156	264	1234	170	538	448	144	1210	610	410	784	250	148
COG0650	Formate hydrogenlyase subunit 4	22	48	228	154	376	618	30	60	322	500	134	782	28	4	124	298	2	36	92	38
COG0651	Formate hydrogenlyase subunit 3/Multisubunit Na+/H+ antiporter, MnhD subunit	38	96	688	526	864	1888	30	84	814	1966	288	2012	52	2	304	884	10	56	232	66
COG0652	Peptidyl-prolyl cis-trans isomerase (rotamase) - cyclophilin family	328	310	336	208	266	378	394	520	298	802	234	506	556	612	884	376	460	436	242	270
COG0653	Preprotein translocase subunit SecA (ATPase, RNA helicase)	1456	1250	3100	2494	822	1292	1800	1922	1008	2202	828	1404	2134	2762	3256	1918	1390	1964	1266	1830
COG0654	2-polyprenyl-6-methoxyphenol hydroxylase and related FAD-dependent oxidoreductases	8	26	786	624	1464	2446	38	112	1226	4030	858	2226	124	6	1038	998	4	128	216	74
COG0655	Multimeric flavodoxin WrbA	680	306	550	276	286	386	1206	1034	414	1046	372	350	772	2812	724	562	146	312	330	676
COG0656	Aldo/keto reductases, related to diketogulonate reductase	294	248	1040	554	852	1672	166	258	698	1562	576	1662	426	434	492	568	126	214	314	306
COG0657	Esterase/lipase	586	478	798	442	628	878	904	1080	424	2676	304	966	1048	1892	1664	672	552	970	550	762
COG0658	Predicted membrane metal-binding protein	186	178	394	216	100	18	80	126	66	6	16	88	572	126	918	298	212	708	204	152
COG0659	Sulfate permease and related transporters (MFS superfamily)	868	520	698	448	472	524	968	1288	410	810	248	538	1146	1934	1804	834	332	926	484	666
COG0661	Predicted unusual protein kinase	28	56	174	126	286	468	542	584	360	2378	188	446	332	734	494	312	132	190	222	338
COG0662	Mannose-6-phosphate isomerase	526	214	204	194	316	928	198	426	306	452	180	804	368	604	482	174	138	118	106	170
COG0663	Carbonic anhydrases/acetyltransferases, isoleucine patch superfamily	86	88	426	218	516	1006	204	204	516	1240	246	876	194	240	460	508	94	256	178	128
COG0664	cAMP-binding proteins - catabolite gene activator and regulatory subunit of cAMP-dependent protein kinases	314	444	2014	1150	578	1010	922	942	704	1324	290	920	1060	950	2070	1100	818	1124	656	496
COG0665	Glycine/D-amino acid oxidases (deaminating)	50	76	594	308	766	1424	50	96	780	3144	488	1400	72	4	894	810	2	48	108	54
COG0666	FOG: Ankyrin repeat	58	98	544	380	728	2158	14	48	586	1206	252	1904	38	2	268	380	0	34	168	44
COG0667	Predicted oxidoreductases (related to aryl-alcohol dehydrogenases)	528	570	3362	1674	1350	1966	768	794	1158	2384	1156	2896	1476	996	2722	1318	544	1454	926	1054
COG0668	Small-conductance mechanosensitive channel	462	528	2116	1298	1080	2108	506	682	1194	2432	670	1902	1266	844	3294	1632	840	1642	618	448
COG0669	Phosphopantetheine adenylyltransferase	98	144	428	368	200	360	190	248	228	522	84	372	274	276	412	304	194	286	172	162
COG0670	Integral membrane protein, interacts with FtsH	4	16	254	178	598	1688	48	64	664	1064	184	1006	164	10	172	220	22	92	92	68
COG0671	Membrane-associated phospholipid phosphatase	164	112	612	410	618	1290	664	734	678	1326	380	970	484	1230	1336	770	22	492	278	288
COG0672	High-affinity Fe2+/Pb2+ permease	20	14	144	112	344	420	26	44	262	276	108	360	388	68	120	152	114	152	98	108
COG0673	Predicted dehydrogenases and related proteins	1484	1472	3864	3040	1610	2926	2010	2144	1686	2872	1826	2256	3108	2644	7018	2616	3374	3010	1320	1398
COG0674	Pyruvate:ferredoxin oxidoreductase and related 2-oxoacid:ferredoxin oxidoreductases, alpha subunit	1640	2356	3166	1954	878	1694	2238	2124	988	1176	1190	1812	2850	3206	4350	2416	1716	2788	2144	2332
COG0675	Transposase and inactivated derivatives	70	70	576	414	300	1142	490	576	750	1172	184	1210	124	1214	260	530	156	320	320	218
COG0676	Uncharacterized enzymes related to aldose 1-epimerase	20	40	94	64	182	246	10	18	138	172	126	372	46	326	130	90	12	12	52	8
COG0677	UDP-N-acetyl-D-mannosaminuronate dehydrogenase	194	270	808	442	404	564	86	150	300	854	188	488	158	12	690	336	686	278	128	84
COG0678	Peroxiredoxin	0	0	2	0	2	0	0	0	0	0	0	0	2	0	0	0	0	0	0	0
COG0679	Predicted permeases	278	176	216	170	390	406	494	648	350	958	268	474	808	1276	390	272	184	244	308	596
COG0680	Ni,Fe-hydrogenase maturation factor	20	34	134	128	290	638	10	22	230	404	106	522	22	6	98	220	60	24	46	14
COG0681	Signal peptidase I	394	360	932	538	186	284	1154	1152	254	588	134	374	924	1540	2490	968	584	1136	480	542
COG0682	Prolipoprotein diacylglyceryltransferase	278	274	880	724	276	462	666	688	324	686	186	400	798	678	1270	556	344	748	290	352
COG0683	ABC-type branched-chain amino acid transport systems, periplasmic component	26	84	442	294	850	1154	64	110	588	1436	406	1076	314	130	762	324	32	140	92	64
COG0684	Demethylmenaquinone methyltransferase	2	2	72	58	106	174	0	14	106	576	98	130	42	2	428	54	0	18	4	2
COG0685	5,10-methylenetetrahydrofolate reductase	486	280	264	212	288	426	520	576	254	790	150	378	792	894	1188	508	192	660	394	386
COG0686	Alanine dehydrogenase	204	132	290	174	0	2	142	154	30	10	40	16	302	52	676	184	314	566	104	68
COG0687	Spermidine/putrescine-binding periplasmic protein	390	236	870	456	654	1024	754	790	646	788	318	904	574	1034	1228	786	210	494	330	418
COG0688	Phosphatidylserine decarboxylase	100	144	750	576	194	368	322	292	224	742	122	306	274	380	662	306	204	330	186	164
COG0689	RNase PH	50	52	120	92	254	480	26	38	240	780	106	410	12	24	108	158	4	30	56	34
COG0690	Preprotein translocase subunit SecE	2	4	38	36	120	216	14	12	90	202	56	134	6	0	50	64	2	12	14	6
COG0691	tmRNA-binding protein	100	118	432	324	156	184	272	224	148	370	124	224	312	424	420	238	212	264	204	256
COG0692	Uracil DNA glycosylase	172	234	978	708	210	254	364	356	270	368	186	300	446	550	696	472	394	384	292	320
COG0693	Putative intracellular protease/amidase	154	160	938	612	480	826	262	348	408	2230	256	808	310	382	690	550	402	330	168	148
COG0694	Thioredoxin-like proteins and domains	2	0	64	26	126	176	6	10	106	426	56	130	6	0	96	44	0	8	18	8
COG0695	Glutaredoxin and related proteins	0	4	134	90	218	382	22	24	184	462	128	402	8	8	124	152	6	22	16	12
COG0696	Phosphoglyceromutase	776	676	1214	1038	422	682	840	1074	470	1434	374	590	1062	1238	1506	866	566	908	594	616
COG0697	Permeases of the drug/metabolite transporter (DMT) superfamily	948	648	2502	1498	2636	4174	1066	1318	2490	7672	1472	3994	2122	1496	4602	2476	1110	2150	1312	1174
COG0698	Ribose 5-phosphate isomerase RpiB	240	184	228	184	142	218	272	380	260	298	98	256	324	548	424	228	128	272	194	178
COG0699	Predicted GTPases (dynamin-related)	230	160	292	240	466	1358	18	46	524	1940	202	1186	184	334	32	296	4	44	96	86
COG0700	Uncharacterized membrane protein	92	114	326	214	122	236	90	100	112	156	60	240	376	86	704	344	220	574	198	202
COG0701	Predicted permeases	56	74	334	278	670	1084	90	86	386	968	392	1026	62	30	148	270	160	86	68	90
COG0702	Predicted nucleoside-diphosphate-sugar epimerases	12	20	508	494	1172	1922	18	92	850	1668	552	1728	84	18	538	688	4	102	92	36
COG0703	Shikimate kinase	172	150	622	542	380	586	574	606	306	656	160	562	524	916	706	566	308	432	276	492
COG0704	Phosphate uptake regulator	152	176	286	182	152	194	358	308	144	654	118	224	410	490	582	222	170	414	210	242
COG0705	Uncharacterized membrane protein (homolog of Drosophila rhomboid)	224	188	810	468	264	474	316	408	274	908	124	406	472	548	1052	386	256	514	214	220
COG0706	Preprotein translocase subunit YidC	814	442	2356	1712	548	1100	886	1160	4192	4872	552	1774	2292	1852	1674	956	2068	1088	764	1832
COG0707	UDP-N-acetylglucosamine:LPS N-acetylglucosamine transferase	490	594	1372	1060	378	644	1084	1094	610	922	394	568	914	1490	1284	870	504	848	582	878
COG0708	Exonuclease III	208	250	306	152	316	464	386	454	258	662	212	374	444	528	682	310	240	440	238	330
COG0709	Selenophosphate synthase	44	56	182	138	200	282	464	484	206	236	124	272	172	546	330	240	100	170	254	272
COG0710	3-dehydroquinate dehydratase	64	138	170	108	190	374	362	312	184	494	112	300	82	396	242	274	18	26	82	172
COG0711	F0F1-type ATP synthase, subunit b	40	80	368	308	140	234	32	54	168	598	56	162	236	38	380	162	122	250	110	66
COG0712	F0F1-type ATP synthase, delta subunit (mitochondrial oligomycin sensitivity protein)	72	52	548	430	134	270	224	250	126	424	88	188	264	412	210	158	202	142	114	192
COG0713	NADH:ubiquinone oxidoreductase subunit 11 or 4L (chain K)	26	30	106	40	96	102	0	4	46	182	30	102	12	0	36	50	10	12	14	8
COG0714	MoxR-like ATPases	556	758	1744	1006	930	1092	1530	1488	626	1262	486	1052	1484	2250	2142	1226	664	1326	1038	1388
COG0715	ABC-type nitrate/sulfonate/bicarbonate transport systems, periplasmic components	262	204	796	368	408	458	152	234	456	2064	470	494	494	436	1310	184	216	184	140	266
COG0716	Flavodoxins	358	320	1132	704	576	994	990	1078	674	958	352	834	572	1586	1214	834	258	476	310	448
COG0717	Deoxycytidine deaminase	8	12	114	70	140	170	8	12	100	390	100	232	96	32	138	82	44	58	76	58
COG0718	Uncharacterized protein conserved in bacteria	98	80	70	50	110	80	224	228	118	210	82	58	116	282	100	112	40	54	64	118
COG0719	ABC-type transport system involved in Fe-S cluster assembly, permease component	612	692	1216	624	634	1042	862	1038	546	756	408	1094	1428	1196	2068	1130	606	1380	786	800
COG0720	6-pyruvoyl-tetrahydropterin synthase	146	104	164	100	78	130	76	156	98	358	26	154	188	234	260	146	52	100	66	74
COG0721	Asp-tRNAAsn/Glu-tRNAGln amidotransferase C subunit	86	64	16	2	30	6	50	58	48	202	32	38	148	168	36	32	36	52	76	74
COG0722	3-deoxy-D-arabino-heptulosonate 7-phosphate (DAHP) synthase	272	190	510	326	1276	1472	564	424	908	2494	476	1462	610	636	704	810	104	290	342	470
COG0723	Rieske Fe-S protein	10	12	10	4	8	6	20	4	72	26	38	48	6	4	8	12	0	8	0	0
COG0724	RNA-binding proteins (RRM domain)	312	236	1184	602	180	328	238	412	1092	1332	178	444	670	246	736	336	582	624	314	470
COG0725	ABC-type molybdate transport system, periplasmic component	38	50	142	132	264	354	366	322	256	616	182	388	142	446	420	246	44	114	168	240
COG0726	Predicted xylanase/chitin deacetylase	492	412	556	338	758	1640	1164	1244	916	2416	476	1668	760	1896	2038	1418	500	860	482	600
COG0727	Predicted Fe-S-cluster oxidoreductase	6	12	86	46	244	412	18	38	132	400	80	318	10	2	84	116	0	10	46	14
COG0728	Uncharacterized membrane protein, putative virulence factor	98	166	318	172	448	696	16	34	416	1180	262	714	388	216	276	390	158	236	236	350
COG0729	Outer membrane protein	4	8	176	126	366	576	6	42	422	1598	194	580	38	2	300	234	0	36	70	22
COG0730	Predicted permeases	28	76	198	118	238	346	12	26	168	1864	166	542	62	14	260	146	12	48	46	16
COG0731	Fe-S oxidoreductases	46	82	150	64	0	0	42	48	28	2	4	16	216	48	486	176	168	340	150	120
COG0732	Restriction endonuclease S subunits	218	286	3164	1824	508	362	420	348	404	2068	86	680	696	404	1298	228	120	104	450	346
COG0733	Na+-dependent transporters of the SNF family	1436	954	716	356	160	86	1450	2074	166	784	302	138	1362	2846	1284	804	410	722	554	994
COG0735	Fe2+/Zn2+ uptake regulation proteins	150	150	630	312	254	542	276	330	298	892	174	518	442	484	1026	508	130	532	198	174
COG0736	Phosphopantetheinyl transferase (holo-ACP synthase)	10	26	16	16	70	100	8	22	76	114	42	124	118	44	62	92	20	58	66	54
COG0737	5-nucleotidase/2,3-cyclic phosphodiesterase and related esterases	272	290	2194	1286	1712	1538	252	350	1222	1880	798	2196	876	244	2334	1192	632	1388	470	258
COG0738	Fucose permease	828	714	2348	1116	298	470	662	802	406	710	234	766	1700	446	4016	1360	1180	3478	1040	610
COG0739	Membrane proteins related to metalloendopeptidases	686	646	3030	1584	822	1372	406	726	1030	2226	510	1272	2076	1376	4428	1532	1248	1978	812	728
COG0740	Protease subunit of ATP-dependent Clp proteases	458	558	1114	818	1658	1388	518	602	442	728	462	1412	720	754	878	590	420	588	458	590
COG0741	Soluble lytic murein transglycosylase and related regulatory proteins (some contain LysM/invasin domains)	512	1210	2362	1126	1696	2692	1054	1350	1828	7898	1930	2578	1092	884	2744	1582	644	1522	902	1028
COG0742	N6-adenine-specific methylase	118	102	214	136	144	192	208	250	174	358	56	198	304	296	446	188	132	232	138	222
COG0743	1-deoxy-D-xylulose 5-phosphate reductoisomerase	352	376	1286	986	390	762	464	650	370	778	318	768	798	806	1192	680	528	760	452	610
COG0744	Membrane carboxypeptidase (penicillin-binding protein)	764	548	2136	1396	800	1422	1234	1250	996	2208	480	1356	1552	2488	1350	948	592	772	470	706
COG0745	Response regulators consisting of a CheY-like receiver domain and a winged-helix DNA-binding domain	4316	3258	5934	3136	3224	4814	7396	7968	3528	6228	2968	4488	8002	10198	14224	6134	3162	7676	4790	5120
COG0746	Molybdopterin-guanine dinucleotide biosynthesis protein A	0	12	96	82	182	384	10	12	176	426	82	322	8	6	116	140	4	32	24	12
COG0747	ABC-type dipeptide transport system, periplasmic component	184	208	1004	586	1768	2540	66	166	1618	3320	984	2418	994	684	1952	898	362	492	490	562
COG0749	DNA polymerase I - 3-5 exonuclease and polymerase domains	118	588	16	18	122	64	126	68	42	8	78	28	8	14	66	48	72	124	70	146
COG0750	Predicted membrane-associated Zn-dependent proteases 1	452	322	768	500	412	672	868	1062	468	978	242	712	668	1442	1138	710	256	578	390	474
COG0751	Glycyl-tRNA synthetase, beta subunit	14	36	346	230	558	1032	90	110	520	1692	324	884	60	10	388	446	10	90	106	42
COG0752	Glycyl-tRNA synthetase, alpha subunit	8	26	118	96	204	346	50	58	188	802	94	316	30	0	118	106	6	32	34	34
COG0753	Catalase	160	376	1084	518	480	802	38	48	360	1290	232	832	116	16	360	408	296	124	160	150
COG0754	Glutathionylspermidine synthase	44	48	402	334	890	1710	38	124	722	1748	310	1380	206	60	916	584	0	360	236	120
COG0755	ABC-type transport system involved in cytochrome c biogenesis, permease component	138	334	578	326	142	172	82	20	102	174	74	286	360	90	168	362	168	58	108	112
COG0756	dUTPase	108	108	450	354	88	152	260	240	126	304	64	162	328	356	418	246	228	362	154	188
COG0757	3-dehydroquinate dehydratase II	92	48	234	130	38	22	62	94	44	192	34	24	244	126	304	96	86	188	118	130
COG0758	Predicted Rossmann fold nucleotide-binding protein involved in DNA uptake	176	166	510	350	350	560	370	424	314	726	190	896	546	564	994	542	250	602	320	314
COG0759	Uncharacterized conserved protein	102	84	274	248	158	160	86	126	116	252	118	212	218	358	228	122	156	184	166	218
COG0760	Parvulin-like peptidyl-prolyl isomerase	286	282	1414	810	796	1340	224	292	740	2398	394	1140	878	294	2104	992	758	1174	418	202
COG0761	Penicillin tolerance protein	304	312	924	794	302	314	320	376	246	724	256	456	548	718	866	500	456	604	312	412
COG0762	Predicted integral membrane protein	6	0	56	40	86	156	12	18	64	362	74	142	8	2	84	68	4	24	12	10
COG0763	Lipid A disaccharide synthetase	134	146	522	328	304	544	66	124	226	810	146	512	282	56	802	412	190	524	236	136
COG0764	3-hydroxymyristoyl/3-hydroxydecanoyl-(acyl carrier protein) dehydratases	290	260	794	726	298	370	302	296	230	528	162	420	476	498	1024	642	390	638	290	262
COG0765	ABC-type amino acid transport system, permease component	172	244	788	416	1156	1720	740	742	1278	2372	684	1580	854	538	1270	756	278	474	484	632
COG0766	UDP-N-acetylglucosamine enolpyruvyl transferase	494	432	1174	1018	394	744	762	878	664	1036	392	684	984	1090	1300	698	634	984	652	724
COG0767	ABC-type transport system involved in resistance to organic solvents, permease component	72	126	308	178	326	442	50	64	220	688	128	418	216	60	510	306	130	346	124	78
COG0768	Cell division protein FtsI/penicillin-binding protein 2	1174	844	1476	1022	1140	1880	2864	2926	1302	3172	782	1850	2670	4618	4064	1954	872	2006	980	1608
COG0769	UDP-N-acetylmuramyl tripeptide synthase	466	498	1420	1070	480	990	766	888	662	1412	344	952	1442	1230	1438	704	710	1132	772	1036
COG0770	UDP-N-acetylmuramyl pentapeptide synthase	458	498	822	546	382	572	782	870	394	992	242	666	1432	1160	2606	1056	732	1612	766	794
COG0771	UDP-N-acetylmuramoylalanine-D-glutamate ligase	490	446	1104	1054	474	796	724	796	540	1344	356	810	972	1108	1250	840	554	938	568	712
COG0772	Bacterial cell division membrane protein	478	464	850	544	740	1298	1442	1642	726	2014	392	1152	1514	2344	2248	1180	568	1382	692	856
COG0773	UDP-N-acetylmuramate-alanine ligase	514	522	856	508	782	1290	768	794	698	2338	378	1378	1088	1246	1450	892	502	876	528	780
COG0774	UDP-3-O-acyl-N-acetylglucosamine deacetylase	0	6	112	100	152	298	2	18	180	642	86	314	24	2	132	118	0	14	12	4
COG0775	Nucleoside phosphorylase	164	142	568	322	630	1056	350	432	486	1148	308	954	596	558	1188	678	174	696	348	468
COG0776	Bacterial nucleoid DNA-binding protein	138	168	680	408	186	332	210	260	186	720	138	328	342	268	674	352	246	356	190	190
COG0777	Acetyl-CoA carboxylase beta subunit	292	142	264	180	288	480	732	894	398	808	250	418	362	1240	526	408	50	142	244	438
COG0778	Nitroreductase	544	606	1840	990	558	1150	668	696	676	1388	278	1230	1474	1226	2778	1054	886	1678	758	632
COG0779	Uncharacterized protein conserved in bacteria	66	28	76	70	122	254	222	224	150	384	106	190	134	288	126	144	18	34	40	108
COG0780	Enzyme related to GTP cyclohydrolase I	232	228	532	376	234	456	196	200	198	470	150	430	268	240	504	266	180	382	146	80
COG0781	Transcription termination factor	114	122	264	172	78	146	216	216	108	308	70	162	268	310	446	214	176	334	158	154
COG0782	Transcription elongation factor	366	268	348	244	398	590	532	644	396	798	204	554	480	752	746	380	180	366	272	408
COG0783	DNA-binding ferritin-like protein (oxidative damage protectant)	20	32	206	108	120	282	30	24	116	182	58	226	50	18	156	130	138	44	24	14
COG0784	FOG: CheY-like receiver	662	336	820	608	1270	1912	776	972	1342	4208	862	2176	824	1440	1844	1160	1076	422	436	518
COG0785	Cytochrome c biogenesis protein	0	2	4	6	0	2	0	0	14	6	2	2	2	2	0	4	0	2	0	6
COG0786	Na+/glutamate symporter	454	302	280	142	288	510	578	762	290	760	264	492	822	946	1032	806	174	616	564	786
COG0787	Alanine racemase	316	328	362	314	646	1124	448	640	644	1414	358	1072	428	784	556	526	76	246	220	366
COG0788	Formyltetrahydrofolate hydrolase	34	28	104	84	172	340	28	44	174	566	72	270	226	44	468	228	4	244	94	44
COG0789	Predicted transcriptional regulators	226	224	600	492	778	1442	134	322	758	1952	584	1562	790	556	838	476	138	342	356	334
COG0790	FOG: TPR repeat, SEL1 subfamily	316	464	1130	718	916	1452	76	114	220	1890	150	820	226	70	526	564	194	412	184	80
COG0791	Cell wall-associated hydrolases (invasion-associated proteins)	616	700	3558	948	1058	1870	1850	1766	692	920	696	1726	960	2168	1264	1278	320	510	1188	1052
COG0792	Predicted endonuclease distantly related to archaeal Holliday junction resolvase	50	52	194	260	168	258	122	154	100	420	50	226	184	188	266	196	52	196	90	98
COG0793	Periplasmic protease	1338	1500	5604	2932	444	760	1216	1498	550	2024	300	988	4678	1838	10842	4088	2816	7146	2156	1500
COG0794	Predicted sugar phosphate isomerase involved in capsule formation	60	52	162	104	110	2	26	34	102	14	88	12	142	54	346	136	134	292	112	114
COG0795	Predicted permeases	132	244	1068	700	1088	2126	74	182	564	2502	418	1874	340	62	1046	880	450	446	184	102
COG0796	Glutamate racemase	148	96	540	358	270	426	386	448	270	1044	170	432	504	548	694	440	236	488	252	322
COG0797	Lipoproteins	54	114	162	124	374	530	4	36	258	666	146	512	34	0	156	282	50	24	56	26
COG0798	Arsenite efflux pump ACR3 and related permeases	54	34	18	10	0	10	28	58	40	256	16	38	216	68	412	32	36	326	78	22
COG0799	Uncharacterized homolog of plant Iojap protein	84	62	234	142	100	166	148	132	96	316	60	172	174	262	308	172	98	196	108	146
COG0800	2-keto-3-deoxy-6-phosphogluconate aldolase	192	102	464	252	384	576	112	188	306	660	200	548	300	202	474	390	136	296	180	138
COG0801	7,8-dihydro-6-hydroxymethylpterin-pyrophosphokinase	46	58	180	98	80	208	34	56	102	350	58	208	140	40	312	180	110	234	84	36
COG0802	Predicted ATPase or kinase	110	120	172	100	106	128	228	240	116	364	102	140	238	346	388	170	126	212	136	224
COG0803	ABC-type metal ion transport system, periplasmic component/surface adhesin	144	148	470	230	82	180	456	424	228	590	118	328	678	556	904	760	234	598	254	328
COG0804	Urea amidohydrolase (urease) alpha subunit	6	28	48	20	78	8	62	44	216	752	120	6	30	42	282	10	34	34	20	52
COG0805	Sec-independent protein secretion pathway component TatC	82	126	298	210	216	398	56	74	214	750	144	386	200	58	616	348	142	358	112	40
COG0806	RimM protein, required for 16S rRNA processing	74	50	242	246	210	310	216	222	146	438	114	294	240	364	220	190	110	136	86	172
COG0807	GTP cyclohydrolase II	18	6	74	64	172	280	2	12	152	436	94	304	4	0	38	114	2	18	24	8
COG0809	S-adenosylmethionine:tRNA-ribosyltransferase-isomerase (queuine synthetase)	442	500	1002	590	290	474	702	720	372	946	318	518	804	856	1638	752	472	1158	438	450
COG0810	Periplasmic protein TonB, links inner and outer membranes	12	14	148	98	130	294	38	10	160	594	70	226	26	12	68	66	18	22	18	24
COG0811	Biopolymer transport proteins	286	298	776	432	386	700	158	142	302	1454	152	610	458	142	1348	510	248	778	282	134
COG0812	UDP-N-acetylmuramate dehydrogenase	262	228	926	792	326	800	474	566	402	844	186	530	586	754	988	554	298	604	302	416
COG0813	Purine-nucleoside phosphorylase	106	68	222	184	188	286	68	138	224	264	230	248	154	178	166	140	118	70	198	158
COG0814	Amino acid permeases	432	100	1086	888	2340	4188	110	342	1890	3230	1116	3766	316	278	1104	1458	12	154	404	146
COG0815	Apolipoprotein N-acyltransferase	84	120	182	128	294	556	6	22	338	984	182	550	20	2	216	358	0	16	48	20
COG0816	Predicted endonuclease involved in recombination (possible Holliday junction resolvase in Mycoplasmas and B. subtilis)	72	110	396	326	120	202	186	184	136	358	92	208	260	286	382	226	180	264	106	168
COG0817	Holliday junction resolvasome, endonuclease subunit	68	88	206	136	100	202	32	48	90	270	92	214	224	94	300	172	162	190	96	108
COG0818	Diacylglycerol kinase	20	22	130	92	168	280	186	198	156	338	68	270	102	212	304	190	70	156	68	100
COG0819	Putative transcription activator	2	0	18	14	28	4	0	2	56	384	36	2	104	10	130	2	16	54	16	36
COG0820	Predicted Fe-S-cluster redox enzyme	614	486	1522	1602	448	658	1394	1324	688	1078	398	660	1250	1878	1210	840	670	744	872	1184
COG0821	Enzyme involved in the deoxyxylulose pathway of isoprenoid biosynthesis	682	632	2244	1806	444	518	654	792	460	1014	266	628	1008	942	1666	952	794	1232	666	770
COG0822	NifU homolog involved in Fe-S cluster formation	584	514	438	238	240	244	670	740	320	266	366	280	648	1080	684	474	236	476	388	516
COG0823	Periplasmic component of the Tol biopolymer transport system	30	46	246	170	352	584	26	38	316	1018	272	514	86	8	332	292	128	74	86	24
COG0824	Predicted thioesterase	124	116	330	140	208	398	172	228	176	952	88	328	290	360	724	344	48	402	178	104
COG0825	Acetyl-CoA carboxylase alpha subunit	244	114	130	186	212	374	124	262	248	594	176	348	274	422	130	176	76	70	164	154
COG0826	Collagenase and related proteases	1002	690	1698	1030	1178	2316	1578	1730	1364	2330	880	2304	1712	2440	2770	1752	676	1622	892	1162
COG0827	Adenine-specific DNA methylase	6	14	8	2	0	8	62	64	42	20	14	4	6	12	8	24	8	66	2	14
COG0828	Ribosomal protein S21	84	84	48	44	78	142	84	102	86	154	50	116	90	100	68	50	18	26	46	44
COG0829	Urease accessory protein UreH	0	0	14	6	26	4	8	2	64	398	34	6	8	12	92	2	0	6	4	10
COG0830	Urease accessory protein UreF	2	2	12	18	20	2	16	8	74	322	30	8	4	12	108	4	2	2	4	26
COG0831	Urea amidohydrolase (urease) gamma subunit	2	2	8	4	8	0	10	14	54	180	24	2	14	4	58	0	2	10	4	2
COG0832	Urea amidohydrolase (urease) beta subunit	4	2	2	6	6	0	20	8	40	148	24	2	8	8	48	2	4	4	2	16
COG0833	Amino acid transporters	30	24	214	98	422	456	52	102	492	2052	190	520	304	70	378	222	118	234	244	272
COG0834	ABC-type amino acid transport/signal transduction systems, periplasmic component/domain	794	422	1568	1000	1850	2940	1748	1980	2184	3508	1138	2828	2238	2108	2776	1654	554	1080	1036	1564
COG0835	Chemotaxis signal transduction protein	98	58	56	64	152	260	178	212	128	400	78	268	88	356	44	142	0	22	46	84
COG0836	Mannose-1-phosphate guanylyltransferase	316	304	542	312	48	64	204	334	58	14	40	66	810	452	1684	534	258	1028	402	282
COG0837	Glucokinase	2	2	108	56	158	212	8	18	132	234	90	340	20	0	200	110	0	14	22	2
COG0838	NADH:ubiquinone oxidoreductase subunit 3 (chain A)	40	46	484	302	146	292	54	54	126	340	54	280	94	22	260	182	82	142	74	32
COG0839	NADH:ubiquinone oxidoreductase subunit 6 (chain J)	48	64	178	134	70	104	12	34	74	274	48	112	140	28	292	136	24	186	40	36
COG0840	Methyl-accepting chemotaxis protein	2048	686	718	858	1226	2930	6700	6276	1388	3128	692	2708	2178	10536	1612	2540	32	324	1048	2620
COG0841	Cation/multidrug efflux pump	3210	4038	11416	6656	5590	8276	2852	3518	4908	14802	2948	9126	8760	3730	24182	11546	6088	13954	5330	3516
COG0842	ABC-type multidrug transport system, permease component	580	670	2582	1472	1192	1728	320	612	1104	3154	672	1780	1370	590	3840	1760	1112	2144	828	508
COG0843	Heme/copper-type cytochrome/quinol oxidases, subunit 1	2	18	328	256	624	1190	20	56	500	1580	266	1082	38	4	286	412	6	54	82	30
COG0845	Membrane-fusion protein	1636	2164	9920	5478	3424	5452	2346	2628	3008	10448	1726	4600	4684	2240	13538	5824	4382	7712	2530	2010
COG0846	NAD-dependent protein deacetylases, SIR2 family	278	312	684	680	242	294	612	686	238	498	146	310	586	786	726	430	296	456	418	450
COG0847	DNA polymerase III, epsilon subunit and related 3-5 exonucleases	138	148	754	454	436	886	102	196	684	1852	268	584	410	200	826	430	226	472	174	106
COG0848	Biopolymer transport protein	2	10	120	48	136	230	12	8	136	840	70	222	20	2	120	98	4	10	28	10
COG0849	Actin-like ATPase involved in cell division	402	208	686	334	256	524	820	876	296	1230	124	498	672	1274	1264	634	242	650	298	474
COG0850	Septum formation inhibitor	28	12	98	70	146	328	322	330	176	584	94	252	128	442	138	192	2	32	74	166
COG0851	Septum formation topological specificity factor	20	8	12	16	34	66	118	116	42	212	16	42	84	194	68	70	2	28	44	96
COG0852	NADH:ubiquinone oxidoreductase 27 kD subunit	32	28	2	0	12	2	0	0	0	0	6	8	2	0	0	8	2	0	0	4
COG0853	Aspartate 1-decarboxylase	144	88	400	264	88	252	226	172	122	302	170	160	184	230	368	202	132	240	128	158
COG0854	Pyridoxal phosphate biosynthesis protein	90	114	596	472	186	306	28	62	134	478	84	352	238	52	550	308	196	386	180	132
COG0855	Polyphosphate kinase	358	390	1274	748	606	1026	1048	902	678	1962	446	1086	1346	1370	2564	1216	566	1736	1012	986
COG0857	BioD-like N-terminal domain of phosphotransacetylase	2	0	0	0	0	0	2	4	0	0	0	0	0	0	0	0	0	0	0	0
COG0858	Ribosome-binding factor A	64	64	194	96	60	164	192	202	164	254	92	106	298	292	318	150	102	250	174	200
COG0859	ADP-heptose:LPS heptosyltransferase	124	166	534	470	1058	1724	50	104	978	1512	544	1716	358	72	1432	674	138	452	408	134
COG0860	N-acetylmuramoyl-L-alanine amidase	374	292	796	532	790	1398	822	976	742	1086	484	1296	602	1326	1274	896	186	528	286	360
COG0861	Membrane protein TerC, possibly involved in tellurium resistance	0	42	286	202	474	814	6	34	376	982	260	642	184	10	364	260	64	124	134	128
COG0863	DNA modification methylase	146	246	1024	634	398	1238	430	524	422	472	104	292	318	550	276	258	316	128	322	536
COG0864	Predicted transcriptional regulators containing the CopG/Arc/MetJ DNA-binding domain and a metal-binding domain	0	12	36	14	126	116	4	10	78	98	50	66	18	0	120	22	56	16	6	4
COG1001	Adenine deaminase	60	210	288	214	618	1142	38	60	444	624	458	906	126	56	332	184	284	110	100	68
COG1002	Type II restriction enzyme, methylase subunits	122	206	74	98	64	18	44	26	290	76	56	94	72	76	56	616	52	104	72	136
COG1003	Glycine cleavage system protein P (pyridoxal-binding), C-terminal domain	408	672	2600	1966	1010	1342	154	270	654	1068	406	1440	630	194	2088	1194	848	1178	496	284
COG1004	Predicted UDP-glucose 6-dehydrogenase	510	300	1536	800	454	716	236	294	268	760	298	770	472	138	1020	606	848	724	280	202
COG1005	NADH:ubiquinone oxidoreductase subunit 1 (chain H)	122	158	1026	804	168	278	72	112	140	710	110	334	312	96	748	442	188	510	170	82
COG1006	Multisubunit Na+/H+ antiporter, MnhC subunit	0	0	0	0	0	0	0	0	0	180	0	0	0	0	0	0	0	0	0	0
COG1007	NADH:ubiquinone oxidoreductase subunit 2 (chain N)	154	126	524	292	374	700	58	102	316	1004	182	624	302	116	840	468	36	550	160	76
COG1008	NADH:ubiquinone oxidoreductase subunit 4 (chain M)	132	158	564	306	374	732	66	142	342	1164	176	734	350	98	886	568	38	658	294	144
COG1009	NADH:ubiquinone oxidoreductase subunit 5 (chain L)/Multisubunit Na+/H+ antiporter, MnhA subunit	174	238	778	464	566	946	92	178	490	1450	270	1070	464	106	1246	872	60	712	354	182
COG1010	Precorrin-3B methylase	66	46	52	24	48	76	218	246	106	84	68	34	108	288	192	86	22	32	46	126
COG1011	Predicted hydrolase (HAD superfamily)	180	200	1014	642	696	1238	724	736	770	1084	416	1108	1246	892	2302	1054	518	1430	636	608
COG1012	NAD-dependent aldehyde dehydrogenases	1200	1614	3032	2110	5366	8760	720	1550	5018	17180	3282	9402	2706	1702	6486	3526	974	2326	1522	1418
COG1013	Pyruvate:ferredoxin oxidoreductase and related 2-oxoacid:ferredoxin oxidoreductases, beta subunit	206	326	336	158	20	4	110	144	38	8	48	36	466	110	1116	480	338	778	248	164
COG1014	Pyruvate:ferredoxin oxidoreductase and related 2-oxoacid:ferredoxin oxidoreductases, gamma subunit	244	220	394	170	134	2	108	182	54	824	34	28	278	246	618	230	226	514	150	122
COG1015	Phosphopentomutase	234	274	458	372	776	872	652	790	754	1176	430	1210	370	952	438	586	212	224	250	474
COG1017	Hemoglobin-like flavoprotein	0	0	0	0	0	0	0	0	2	362	2	0	0	0	0	0	0	0	0	2
COG1018	Flavodoxin reductases (ferredoxin-NADPH reductases) family 1	10	16	598	388	778	1592	14	64	904	3634	410	1724	78	6	748	502	2	48	122	58
COG1020	Non-ribosomal peptide synthetase modules and related proteins	224	84	1228	620	36	12	1216	1126	198	3274	78	32	290	1760	338	380	96	68	80	484
COG1021	Peptide arylation enzymes	2	10	314	224	490	860	2	28	272	796	166	632	32	6	248	436	0	46	54	28
COG1022	Long-chain acyl-CoA synthetases (AMP-forming)	732	602	2248	1098	182	26	894	986	118	10	122	180	2852	1850	3810	1452	1468	2912	1212	1482
COG1023	Predicted 6-phosphogluconate dehydrogenase	4	6	6	0	0	0	0	2	12	2	2	4	228	0	82	30	114	96	136	252
COG1024	Enoyl-CoA hydratase/carnithine racemase	146	128	584	362	824	1830	442	390	658	3910	400	1828	240	458	216	596	140	108	354	338
COG1025	Secreted/periplasmic Zn-dependent peptidases, insulinase-like	0	18	412	238	782	1296	26	76	762	896	404	1134	54	4	608	414	0	58	72	30
COG1026	Predicted Zn-dependent peptidases, insulinase-like	408	190	110	110	28	22	1024	1126	162	904	40	26	440	1636	354	264	50	94	176	520
COG1027	Aspartate ammonia-lyase	118	138	592	408	496	530	138	176	360	894	152	512	424	206	920	458	320	646	266	236
COG1028	Dehydrogenases with different specificities (related to short-chain alcohol dehydrogenases)	1634	1206	5136	3250	3430	5064	1800	2440	3150	13244	2322	5686	2846	3106	5810	3642	1186	2818	1766	1610
COG1030	Membrane-bound serine protease (ClpP class)	66	138	2	4	0	0	8	8	4	0	0	30	36	0	92	22	204	22	22	4
COG1032	Fe-S oxidoreductase	962	1178	1834	1290	964	1702	2358	2586	1148	2008	1040	1440	1654	3184	3152	1964	928	1766	1198	1564
COG1033	Predicted exporters of the RND superfamily	276	218	158	124	8	2	1032	1032	82	854	44	22	404	1592	262	260	64	86	166	514
COG1034	NADH dehydrogenase/NADH:ubiquinone oxidoreductase 75 kD subunit (chain G)	80	142	284	204	584	942	20	48	416	1904	278	912	38	2	328	400	4	50	92	24
COG1035	Coenzyme F420-reducing hydrogenase, beta subunit	10	4	2	0	0	0	4	10	2	0	0	2	210	60	32	80	8	2	32	16
COG1038	Pyruvate carboxylase	82	136	364	124	18	126	168	182	64	24	60	42	290	220	638	172	116	284	180	130
COG1039	Ribonuclease HIII	30	54	6	0	0	0	24	18	34	6	2	26	2	2	2	8	0	0	4	2
COG1040	Predicted amidophosphoribosyltransferases	80	108	342	244	216	396	326	326	220	516	88	340	278	410	610	270	114	388	126	168
COG1041	Predicted DNA modification methylase	0	0	0	0	2	8	542	428	0	2	0	0	8	590	120	102	0	0	8	146
COG1042	Acyl-CoA synthetase (NDP forming)	46	86	1032	592	772	1400	44	70	528	1058	334	1034	120	2	486	480	340	126	114	38
COG1043	Acyl-[acyl carrier protein]--UDP-N-acetylglucosamine O-acyltransferase	100	156	448	300	284	476	48	96	176	546	106	388	340	112	906	338	254	586	194	136
COG1044	UDP-3-O-[3-hydroxymyristoyl] glucosamine N-acyltransferase	112	190	862	710	480	492	86	148	256	748	196	838	286	68	850	410	352	506	226	130
COG1045	Serine acetyltransferase	272	298	1198	596	242	438	486	458	294	904	130	414	512	750	864	448	384	520	272	318
COG1047	FKBP-type peptidyl-prolyl cis-trans isomerases 2	134	114	376	238	204	344	84	148	242	670	114	224	266	268	502	186	114	224	102	78
COG1048	Aconitase A	1730	1230	1678	936	996	1716	1814	2190	1228	3166	952	1670	1956	2860	2222	1506	754	1614	1324	1682
COG1049	Aconitase B	4	6	314	268	776	1212	8	80	540	1894	348	1156	60	4	402	816	0	76	102	22
COG1051	ADP-ribose pyrophosphatase	224	224	250	72	56	8	116	178	66	566	36	62	556	296	1050	296	358	660	202	222
COG1052	Lactate dehydrogenase and related dehydrogenases	474	470	1176	508	664	942	606	732	596	994	322	868	996	1110	2034	994	406	1136	486	488
COG1053	Succinate dehydrogenase/fumarate reductase, flavoprotein subunit	964	1022	1402	622	1640	2084	918	1116	1492	3106	1114	2108	1980	1630	2398	1844	700	1468	956	1562
COG1054	Predicted sulfurtransferase	2	16	138	114	308	514	44	50	264	662	132	500	20	4	158	226	16	36	56	16
COG1055	Na+/H+ antiporter NhaD and related arsenite permeases	390	282	280	246	196	514	674	832	430	1222	188	578	500	1116	816	592	432	380	270	384
COG1056	Nicotinamide mononucleotide adenylyltransferase	0	0	0	0	0	0	0	0	2	212	0	0	0	0	0	0	0	0	0	0
COG1057	Nicotinic acid mononucleotide adenylyltransferase	110	84	294	358	134	174	222	212	148	158	68	234	318	344	544	276	172	286	110	146
COG1058	Predicted nucleotide-utilizing enzyme related to molybdopterin-biosynthesis enzyme MoeA	88	130	772	500	368	762	90	76	376	452	188	744	64	2	166	288	72	62	84	58
COG1059	Thermostable 8-oxoguanine DNA glycosylase	0	0	0	0	0	0	2	0	2	2	0	0	0	0	0	0	0	2	0	0
COG1060	Thiamine biosynthesis enzyme ThiH and related uncharacterized enzymes	614	806	1164	748	392	672	1432	1658	554	524	402	786	882	2032	1648	1056	198	1446	580	774
COG1061	DNA or RNA helicases of superfamily II	590	324	400	134	442	728	1438	1290	296	412	402	716	976	2458	3890	1442	52	2016	740	616
COG1062	Zn-dependent alcohol dehydrogenases, class III	0	6	140	124	328	600	6	30	376	1344	176	518	18	0	180	194	2	30	64	16
COG1063	Threonine dehydrogenase and related Zn-dependent dehydrogenases	894	934	2138	1360	2596	3744	776	956	1926	3690	1450	4028	1384	1770	2024	2336	518	1296	1222	1228
COG1064	Zn-dependent alcohol dehydrogenases	2	8	378	276	614	1176	8	66	590	1616	350	1154	46	0	444	442	2	60	86	42
COG1066	Predicted ATP-dependent serine protease	298	226	458	282	316	538	696	694	388	1186	272	564	832	1050	1214	592	410	764	438	624
COG1067	Predicted ATP-dependent protease	20	38	246	156	410	890	50	62	514	1458	264	794	50	14	254	286	4	118	80	40
COG1069	Ribulose kinase	4	36	228	174	440	1286	2	66	424	546	340	866	44	2	420	422	2	58	74	10
COG1070	Sugar (pentulose and hexulose) kinases	1310	916	3400	2522	2736	5030	1764	2032	2388	3844	1450	4348	2228	2244	4426	2786	982	2716	1228	1298
COG1071	Pyruvate/2-oxoglutarate dehydrogenase complex, dehydrogenase (E1) component, eukaryotic type, alpha subunit	114	162	462	220	8	8	46	42	50	350	60	34	74	4	202	122	296	58	22	12
COG1072	Panthothenate kinase	4	12	220	168	480	876	40	56	368	678	214	762	18	2	216	304	2	46	70	30
COG1073	Hydrolases of the alpha/beta superfamily	536	680	1628	982	1144	2058	800	1102	1154	3476	488	2678	1488	902	3812	2150	464	2658	866	678
COG1074	ATP-dependent exoDNAse (exonuclease V) beta subunit (contains helicase and exonuclease domains)	690	536	1480	870	1072	1538	1298	1528	1184	2656	606	1660	1178	2076	2422	1494	552	1136	544	666
COG1075	Predicted acetyltransferases and hydrolases with the alpha/beta hydrolase fold	170	44	8	12	10	4	44	174	2	308	140	8	134	282	18	2	4	2	16	30
COG1076	DnaJ-domain-containing proteins 1	54	44	114	104	214	454	38	60	260	604	124	306	230	30	648	300	120	280	130	66
COG1077	Actin-like ATPase involved in cell morphogenesis	712	426	504	352	326	744	1030	1060	444	1112	346	660	806	1422	950	658	226	648	460	576
COG1078	HD superfamily phosphohydrolases	66	76	294	128	26	14	30	54	56	22	114	20	230	78	578	192	30	544	120	64
COG1079	Uncharacterized ABC-type transport system, permease component	98	70	110	38	42	174	48	56	110	54	190	74	52	62	32	38	42	20	40	56
COG1080	Phosphoenolpyruvate-protein kinase (PTS system EI component in bacteria)	828	398	1106	838	2158	3624	968	1294	1704	3376	986	3316	980	1650	1104	1588	256	408	726	1066
COG1082	Sugar phosphate isomerases/epimerases	332	308	314	180	712	1208	998	1066	468	384	696	494	596	974	1536	500	1448	728	274	432
COG1083	CMP-N-acetylneuraminic acid synthetase	22	4	4	2	66	0	8	8	6	0	6	8	132	46	28	4	4	190	8	2
COG1084	Predicted GTPase	0	0	0	0	0	0	0	0	0	0	0	0	0	0	6	0	0	0	0	0
COG1085	Galactose-1-phosphate uridylyltransferase	16	14	132	72	226	396	8	32	256	342	136	430	164	138	184	198	106	128	136	178
COG1086	Predicted nucleoside-diphosphate sugar epimerases	718	772	1190	638	320	158	914	854	246	30	776	164	1062	1474	1290	804	1826	1016	448	456
COG1087	UDP-glucose 4-epimerase	548	534	536	352	350	850	804	718	492	762	344	446	726	960	902	600	410	696	434	614
COG1088	dTDP-D-glucose 4,6-dehydratase	624	496	732	620	370	666	750	746	574	1448	338	742	824	682	1230	838	432	956	522	650
COG1089	GDP-D-mannose dehydratase	352	228	452	382	244	576	208	206	224	248	94	484	446	114	972	548	270	870	272	120
COG1090	Predicted nucleoside-diphosphate sugar epimerase	20	58	78	96	194	358	14	16	214	596	98	352	16	0	128	138	0	20	32	12
COG1091	dTDP-4-dehydrorhamnose reductase	264	312	442	270	64	18	352	360	204	496	98	254	388	546	660	326	210	666	296	294
COG1092	Predicted SAM-dependent methyltransferases	810	812	788	626	520	670	1228	1436	482	364	330	670	986	1908	1196	836	520	712	800	998
COG1098	Predicted RNA binding protein (contains ribosomal protein S1 domain)	34	36	298	110	100	136	70	110	514	532	98	208	148	66	34	68	172	56	42	174
COG1099	Predicted metal-dependent hydrolases with the TIM-barrel fold	34	58	0	0	0	0	0	0	0	0	0	24	0	0	4	8	0	0	2	0
COG1100	GTPase SAR1 and related small G proteins	2	0	0	0	0	0	0	0	0	0	0	0	0	0	0	2	0	0	0	0
COG1101	ABC-type uncharacterized transport system, ATPase component	144	54	126	12	18	22	648	560	52	6	54	18	130	648	174	112	14	50	118	266
COG1102	Cytidylate kinase	0	0	0	0	0	0	0	0	0	0	0	0	0	0	0	0	0	0	0	2
COG1104	Cysteine sulfinate desulfinase/cysteine desulfurase and related enzymes	610	438	362	304	386	556	1104	1346	458	836	300	476	742	1822	528	538	176	236	404	716
COG1105	Fructose-1-phosphate kinase and related fructose-6-phosphate kinase (PfkB)	156	38	228	148	270	574	412	414	340	982	236	534	170	644	278	300	32	58	106	212
COG1106	Predicted ATPases	152	94	928	554	22	98	116	358	14	34	78	30	138	1144	238	252	336	832	286	328
COG1108	ABC-type Mn2+/Zn2+ transport systems, permease components	148	164	334	228	352	376	346	298	522	1128	300	734	428	490	994	1026	192	450	240	296
COG1109	Phosphomannomutase	1230	1088	1556	744	876	1724	2376	2032	966	2372	730	1322	2236	3230	2886	1382	1272	1732	1080	1576
COG1110	Reverse gyrase	0	0	0	0	0	0	0	0	0	6	0	0	0	0	2	0	0	0	0	2
COG1112	Superfamily I DNA and RNA helicases and helicase subunits	698	738	3676	2050	734	1014	1558	1382	270	30	270	2232	2898	2422	5940	1962	806	3798	1590	1554
[truncated: 15,001 more rows]
