# Supplementary material for: Diversity of Gut Microbiota Metabolic Pathways in 10 Pairs of Chinese Infant Twins
Source: PLoS One. 2016 Sep 1;11(9):e0161627. doi: 10.1371/journal.pone.0161627 (PMC5008625; doi:10.1371/journal.pone.0161627)
Supplement: S4 Table — (XLSX) [file pone.0161627.s015.xlsx]

## Sheet: S4 Table
	S4 Table. Significant enriched pathways in younger (<1 years) and older (>1 year old) groups.
Function	normalized sum expression of younger Age(<1 yr) group	normalized sum expression of elder Age(>1 yr) group	T test Pvalue	T test FDR	Wilcox Test P value	Wilcox Test FDR value
Biosynthesis_and_biodegradation_of_secondary_metabolites	5738	7502	0.0173	0.0343	0.0033	0.00732
Energy_metabolism	54424	137256	0.418	0.46	0.312	0.381
Amino_acid_metabolism	11048	13217	0.00308	0.01	0.00098	0.00307
Others	35873	68424	0.0105	0.0239	0.0117	0.0221
Lipid_metabolism	4497	5144	0.00318	0.0102	0.00227	0.00549
Function_unknown	65326	119716	0.0438	0.0728	0.0256	0.044
Metabolism_of_cofactors_and_vitamins	6374	7730	0.00264	0.00925	0.00098	0.00307
Other_ion-coupled_transporters	110090	228912	0.323	0.39	0.274	0.341
Inorganic_ion_transport_and_metabolism	13632	16509	0.00529	0.0156	0.00155	0.00429
Protein_folding_and_associated_processing	46293	69363	0.00654	0.0178	0.0033	0.00732
General_function_prediction_only	1153913	1413757	0.18	0.242	0.0913	0.131
Translation_proteins	33347	79102	0.83	0.846	0.968	0.972
Replication,_recombination_and_repair_proteins	36422	60932	0.0113	0.025	0.0033	0.00732
Membrane_and_intracellular_structural_molecules	36302	61464	0.0496	0.0804	0.0408	0.0653
Sporulation	3979	27478	0.00918	0.0222	0.0256	0.044
Signal_transduction_mechanisms	19361	43831	0.753	0.774	0.718	0.761
Transcription_related_proteins	2785	4408	0.0603	0.0949	0.0256	0.044
Carbohydrate_metabolism	12935	26792	0.376	0.42	0.444	0.507
Nucleotide_metabolism	6624	3272	0.00623	0.0175	0.000206	0.00102
Restriction_enzyme	10932	38783	0.0281	0.0513	0.0408	0.0653
Other_transporters	13164	41789	0.00682	0.0181	0.000619	0.00239
Pores_ion_channels	33002	48173	0.0313	0.0547	0.0507	0.0788
Cell_motility_and_secretion	8199	20884	0.363	0.41	0.602	0.656
Cell_division	2205	4711	0.409	0.453	0.397	0.461
Electron_transfer_carriers	6957	2731	0.000944	0.00483	5.16e-05	0.00049
Germination	99	1472	0.021	0.04	0.0154	0.0278
Glycan_biosynthesis_and_metabolism	4864	4207	0.00201	0.00786	0.00227	0.00549
Glycolysis_/_Gluconeogenesis	54801	150889	0.176	0.238	0.0622	0.0924
Citrate_cycle_(TCA_cycle)	36302	103127	0.0448	0.0735	0.0913	0.131
Pentose_phosphate_pathway	39884	116734	0.0428	0.0716	0.0154	0.0278
Pentose_and_glucuronate_interconversions	31865	82546	0.318	0.388	0.444	0.507
Fructose_and_mannose_metabolism	33790	98961	0.0354	0.0608	0.0326	0.0538
Galactose_metabolism	40258	136868	0.00295	0.00982	0.000206	0.00102
Ascorbate_and_aldarate_metabolism	12697	14341	0.00188	0.00759	0.00098	0.00307
Fatty_acid_biosynthesis	13645	47521	0.00258	0.00915	0.00227	0.00549
Fatty_acid_metabolism	20834	34160	0.0115	0.0253	0.00464	0.00988
Synthesis_and_degradation_of_ketone_bodies	2483	4030	0.169	0.232	0.179	0.232
Steroid_biosynthesis	122	146	0.598	0.621	0.709	0.761
Primary_bile_acid_biosynthesis	422	5516	1.66e-08	2.21e-06	5.16e-05	0.00049
Secondary_bile_acid_biosynthesis	421	5516	1.56e-08	2.21e-06	5.16e-05	0.00049
Ubiquinone_and_other_terpenoid-quinone_biosynthesis	14168	18377	0.00254	0.00913	0.00227	0.00549
Steroid_hormone_biosynthesis	429	4036	0.00206	0.00796	0.0326	0.0538
Oxidative_phosphorylation	35420	103482	0.0125	0.0264	0.0326	0.0538
Photosynthesis_proteins	8455	43333	4.38e-06	0.000116	0.000103	0.000638
Photosynthesis	8454	43328	4.39e-06	0.000116	0.000103	0.000638
Photosynthesis_-_antenna_proteins	1	3	0.338	0.399	0.481	0.547
Purine_metabolism	132012	417034	0.0121	0.026	0.00645	0.0131
Pyrimidine_metabolism	93367	324454	0.00772	0.0196	0.0033	0.00732
Alanine,_aspartate_and_glutamate_metabolism	57162	223901	0.000394	0.00288	0.000103	0.000638
Tetracycline_biosynthesis	2672	8594	0.00667	0.0179	0.00645	0.0131
Glycine,_serine_and_threonine_metabolism	44664	118598	0.172	0.234	0.13	0.177
Cysteine_and_methionine_metabolism	50229	158802	0.00767	0.0196	0.00227	0.00549
Valine,_leucine_and_isoleucine_degradation	16558	35207	0.5	0.528	0.841	0.858
Geraniol_degradation	6299	4440	0.0294	0.0531	0.0033	0.00732
Valine,_leucine_and_isoleucine_biosynthesis	43963	142466	0.0175	0.0345	0.00645	0.0131
Lysine_biosynthesis	28642	94634	0.00606	0.0173	0.00464	0.00988
Lysine_degradation	12787	19083	0.0208	0.0397	0.00464	0.00988
Penicillin_and_cephalosporin_biosynthesis	2627	2759	0.0774	0.117	0.0326	0.0538
beta-Lactam_resistance	1582	1413	0.0185	0.0362	0.00464	0.00988
Arginine_and_proline_metabolism	55958	172283	0.00793	0.0199	0.00227	0.00549
Histidine_metabolism	13136	60692	1.28e-05	0.000263	5.16e-05	0.00049
Tyrosine_metabolism	20561	32315	0.0129	0.0269	0.00872	0.0169
1,1,1-Trichloro-2,2-bis(4-chlorophenyl)ethane_(DDT)_degradation	0	7	0.099	0.145	0.175	0.23
Phenylalanine_metabolism	15136	25157	0.0428	0.0716	0.0256	0.044
Chlorocyclohexane_and_chlorobenzene_degradation	1852	705	0.00221	0.0084	0.000206	0.00102
Benzoate_degradation	14456	20306	0.00407	0.0123	0.0033	0.00732
Bisphenol_degradation	1339	4215	0.0528	0.0847	0.0507	0.0788
Fluorobenzoate_degradation	2011	776	0.00271	0.00936	0.000206	0.00102
Tryptophan_metabolism	14200	18614	0.0093	0.0223	0.00098	0.00307
Phenylalanine,_tyrosine_and_tryptophan_biosynthesis	27268	84817	0.00884	0.0218	0.00227	0.00549
Novobiocin_biosynthesis	5214	17019	0.00184	0.00753	0.000206	0.00102
beta-Alanine_metabolism	13529	21348	0.0315	0.0547	0.0117	0.0221
Taurine_and_hypotaurine_metabolism	7336	18270	0.364	0.41	0.494	0.554
Phosphonate_and_phosphinate_metabolism	1521	6157	0.0258	0.0477	0.0622	0.0924
Selenocompound_metabolism	28292	60600	0.436	0.475	0.312	0.381
Cyanoamino_acid_metabolism	13299	53538	0.000638	0.00369	0.000361	0.0016
D-Glutamine_and_D-glutamate_metabolism	6347	18819	0.00455	0.0136	0.00155	0.00429
D-Arginine_and_D-ornithine_metabolism	151	194	0.208	0.277	0.179	0.232
D-Alanine_metabolism	4552	11516	0.36	0.41	0.353	0.429
Glutathione_metabolism	19521	34933	0.0364	0.062	0.0256	0.044
Starch_and_sucrose_metabolism	56749	184036	0.00731	0.0192	0.00155	0.00429
N-Glycan_biosynthesis	304	1897	7.51e-05	0.000933	0.000206	0.00102
Other_glycan_degradation	10208	83312	1.72e-05	0.000305	5.16e-05	0.00049
Various_types_of_N-glycan_biosynthesis	0	31	0.0261	0.048	0.00495	0.0104
Amino_sugar_and_nucleotide_sugar_metabolism	60443	218830	0.00167	0.00695	5.16e-05	0.00049
Streptomycin_biosynthesis	9313	44280	1.97e-05	0.000327	5.16e-05	0.00049
Biosynthesis_of_12-,_14-_and_16-membered_macrolides	11	25	0.932	0.939	0.841	0.858
Polyketide_sugar_unit_biosynthesis	4652	27430	8.64e-06	0.000192	5.16e-05	0.00049
Butirosin_and_neomycin_biosynthesis	939	4667	0.0002	0.0019	0.000206	0.00102
Glycosaminoglycan_degradation	1679	27555	8.23e-05	0.000952	5.16e-05	0.00049
Lipopolysaccharide_biosynthesis	17669	25685	0.0299	0.0537	0.0408	0.0653
Peptidoglycan_biosynthesis	39873	117105	0.00938	0.0223	0.00227	0.00549
Glycerolipid_metabolism	18698	37358	0.076	0.116	0.0913	0.131
Inositol_phosphate_metabolism	4566	12495	0.442	0.478	0.153	0.207
Glycerophospholipid_metabolism	22738	45630	0.174	0.236	0.179	0.232
Ether_lipid_metabolism	322	132	0.322	0.39	0.397	0.461
Arachidonic_acid_metabolism	1935	1719	0.000976	0.0049	0.00155	0.00429
Linoleic_acid_metabolism	614	3948	6.92e-05	0.00092	0.000206	0.00102
alpha-Linolenic_acid_metabolism	2287	915	0.00133	0.0059	0.000103	0.000638
Sphingolipid_metabolism	8321	59798	2.27e-06	7.56e-05	5.16e-05	0.00049
Glycosphingolipid_biosynthesis_-_lacto_and_neolacto_series	0	0	0.363	0.41	0.156	0.208
Glycosphingolipid_biosynthesis_-_globo_series	3690	35283	9.1e-05	0.000973	5.16e-05	0.00049
Glycosphingolipid_biosynthesis_-_ganglio_series	499	21163	0.000118	0.0012	5.16e-05	0.00049
Pyruvate_metabolism	65632	176061	0.152	0.215	0.109	0.152
Dioxin_degradation	6456	8329	0.0129	0.0269	0.00872	0.0169
Xylene_degradation	6237	8262	0.02	0.0385	0.00872	0.0169
Toluene_degradation	7240	13200	0.0622	0.0972	0.0757	0.111
Polycyclic_aromatic_hydrocarbon_degradation	1318	5602	0.0141	0.0289	0.00872	0.0169
Chloroalkane_and_chloroalkene_degradation	7939	14697	0.0832	0.124	0.0622	0.0924
Naphthalene_degradation	7762	13038	0.0313	0.0547	0.0154	0.0278
Aminobenzoate_degradation	5939	6959	0.0154	0.0307	0.000619	0.00239
Glyoxylate_and_dicarboxylate_metabolism	38894	79527	0.277	0.353	0.0913	0.131
Nitrotoluene_degradation	5668	6023	0.00553	0.016	0.000361	0.0016
Propanoate_metabolism	36221	76321	0.327	0.392	0.207	0.268
Ethylbenzene_degradation	2840	1931	0.000885	0.00483	0.000103	0.000638
Styrene_degradation	1287	796	0.0601	0.0949	0.000206	0.00102
Butanoate_metabolism	42217	87939	0.241	0.308	0.0507	0.0788
C5-Branched_dibasic_acid_metabolism	12121	32291	0.161	0.226	0.109	0.152
One_carbon_pool_by_folate	19436	70032	0.000516	0.00327	5.16e-05	0.00049
Methane_metabolism	47540	118333	0.411	0.454	0.397	0.461
Carbon_fixation_in_photosynthetic_organisms	30962	115161	0.000473	0.00314	0.000103	0.000638
Carbon_fixation_pathways_in_prokaryotes	46245	130458	0.0446	0.0735	0.13	0.177
Thiamine_metabolism	15585	55039	9.15e-05	0.000973	0.000361	0.0016
Riboflavin_metabolism	9088	32849	0.000606	0.00366	5.16e-05	0.00049
Vitamin_B6_metabolism	9014	29560	0.00764	0.0196	0.00098	0.00307
Nicotinate_and_nicotinamide_metabolism	18328	52031	0.0632	0.0984	0.0408	0.0653
Pantothenate_and_CoA_biosynthesis	25824	69805	0.191	0.255	0.239	0.303
Biotin_metabolism	6376	16404	0.483	0.514	0.779	0.813
Lipoic_acid_metabolism	2331	4557	0.325	0.392	0.444	0.507
Folate_biosynthesis	10821	23315	0.366	0.41	0.494	0.554
Atrazine_degradation	955	1118	0.146	0.209	0.444	0.507
Retinol_metabolism	1793	2610	0.00986	0.0231	0.0154	0.0278
Porphyrin_and_chlorophyll_metabolism	30198	75960	0.476	0.509	0.494	0.554
Terpenoid_backbone_biosynthesis	15081	51297	0.000623	0.00368	0.000103	0.000638
Indole_alkaloid_biosynthesis	0	1	0.336	0.398	0.585	0.646
Limonene_and_pinene_degradation	4959	3202	0.00251	0.00913	5.16e-05	0.00049
Carotenoid_biosynthesis	13	72	0.312	0.382	0.9	0.914
Zeatin_biosynthesis	5071	21024	1.7e-05	0.000305	5.16e-05	0.00049
Nitrogen_metabolism	52489	131261	0.47	0.504	0.659	0.713
Sulfur_metabolism	14461	41003	0.0391	0.0663	0.0256	0.044
Caprolactam_degradation	3910	1337	0.00238	0.0089	0.000103	0.000638
Phenylpropanoid_biosynthesis	8379	35524	0.00195	0.00773	0.00098	0.00307
Flavonoid_biosynthesis	19	27	0.552	0.581	1	1
Flavone_and_flavonol_biosynthesis	803	1507	0.304	0.376	0.274	0.341
Stilbenoid,_diarylheptanoid_and_gingerol_biosynthesis	55	24	0.00107	0.00525	0.0011	0.00341
Isoquinoline_alkaloid_biosynthesis	4144	10066	0.718	0.74	0.602	0.656
Tropane,_piperidine_and_pyridine_alkaloid_biosynthesis	8261	15880	0.16	0.225	0.0913	0.131
Aminoacyl-tRNA_biosynthesis	67658	259259	0.00126	0.00587	0.00155	0.00429
Metabolism_of_xenobiotics_by_cytochrome_P450	2897	2983	0.0229	0.0429	0.000619	0.00239
Drug_metabolism_-_cytochrome_P450	2902	2982	0.0223	0.0421	0.000619	0.00239
Drug_metabolism_-_other_enzymes	13197	44991	0.00829	0.0206	0.00155	0.00429
Protein_kinases	33586	37954	0.00349	0.0111	0.000361	0.0016
Peptidases	85252	254691	0.00908	0.0222	0.00098	0.00307
Glycosyltransferases	22323	35904	0.0332	0.0574	0.0256	0.044
Lipid_biosynthesis_proteins	24554	69029	0.075	0.115	0.0622	0.0924
Lipopolysaccharide_biosynthesis_proteins	29905	38332	0.00992	0.0231	0.0033	0.00732
Prenyltransferases	10801	33392	0.00651	0.0178	0.00227	0.00549
Amino_acid_related_enzymes	89617	318395	0.00135	0.0059	0.00098	0.00307
Biosynthesis_of_unsaturated_fatty_acids	6178	7663	0.0144	0.0292	0.00227	0.00549
Biosynthesis_of_ansamycins	5644	15831	0.103	0.151	0.109	0.152
Biosynthesis_of_siderophore_group_nonribosomal_peptides	7623	5661	0.0243	0.0452	0.00872	0.0169
Biosynthesis_of_vancomycin_group_antibiotics	2252	10870	0.000393	0.00288	0.000103	0.000638
Biosynthesis_of_type_II_polyketide_backbone	1	2	0.875	0.885	0.947	0.954
Biosynthesis_of_type_II_polyketide_products	0	1	0.165	0.228	0.384	0.454
Transporters	295952	571681	0.0917	0.135	0.0622	0.0924
ABC_transporters	157203	259421	0.0122	0.0261	0.00155	0.00429
Two-component_system	109861	157813	0.0117	0.0254	0.0033	0.00732
Two-component_system	47444	52349	0.00407	0.0123	0.000361	0.0016
Bacterial_chemotaxis	15875	37339	0.975	0.978	0.841	0.858
Bacterial_motility_proteins	47954	78048	0.167	0.231	0.13	0.177
Flagellar_assembly	20147	37158	0.436	0.475	0.239	0.303
Bacterial_toxins	4165	15371	0.00022	0.002	0.00098	0.00307
Secretion_system	110092	158363	0.0117	0.0254	0.00098	0.00307
Phosphotransferase_system_(PTS)	17061	13293	0.00015	0.00148	0.000103	0.000638
Transcription_factors	76185	87089	0.00135	0.0059	0.000206	0.00102
Ribosome_biogenesis_in_eukaryotes	3851	6427	0.0703	0.109	0.0326	0.0538
Ribosome_Biogenesis	55826	137402	0.302	0.376	0.239	0.303
Ribosome	35929	151982	0.000935	0.00483	0.00098	0.00307
Ribosome	35929	151982	0.000935	0.00483	0.00098	0.00307
Translation_factors	23330	92506	0.00155	0.00666	0.00227	0.00549
RNA_transport	3650	13802	0.000226	0.002	0.000619	0.00239
mRNA_surveillance_pathway	0	0	0.363	0.41	0.156	0.208
RNA_degradation	32468	121547	0.000439	0.003	5.16e-05	0.00049
RNA_polymerase	24176	113714	6.9e-05	0.00092	5.16e-05	0.00049
Basal_transcription_factors	10	2	0.117	0.17	0.0375	0.0615
DNA_replication	32329	101475	0.00639	0.0177	0.00227	0.00549
DNA_replication_proteins	61957	207384	0.00361	0.0113	0.00155	0.00429
Chromosome	58220	160731	0.0304	0.0542	0.0154	0.0278
Spliceosome	0	7	0.0108	0.0242	0.0473	0.0748
Spliceosome	0	7	0.0108	0.0242	0.0473	0.0748
Proteasome	313	683	0.858	0.871	0.718	0.761
Proteasome	2981	12355	0.000679	0.00384	5.16e-05	0.00049
Protein_export	32160	85672	0.0758	0.116	0.13	0.177
Bacterial_secretion_system	51693	102834	0.136	0.196	0.0757	0.111
Chaperones_and_folding_catalysts	45964	166862	6.82e-05	0.00092	5.16e-05	0.00049
PPAR_signaling_pathway	5257	19671	0.000518	0.00327	0.000206	0.00102
DNA_repair_and_recombination_proteins	157408	490023	0.0105	0.0239	0.00155	0.00429
Base_excision_repair	18353	50846	0.0782	0.118	0.02	0.036
Nucleotide_excision_repair	28948	105576	0.00163	0.00688	0.000361	0.0016
Mismatch_repair	38935	127670	0.00247	0.00912	0.00098	0.00307
Homologous_recombination	45272	134593	0.015	0.0303	0.00872	0.0169
Non-homologous_end-joining	77	95	0.218	0.285	0.274	0.341
MAPK_signaling_pathway_-_yeast	449	1248	0.346	0.408	0.779	0.813
Calcium_signaling_pathway	5	2	0.44	0.478	0.842	0.858
G_protein-coupled_receptors	0	1	0.336	0.398	0.585	0.646
Ion_channels	1443	1651	0.000331	0.00275	0.000103	0.000638
Phosphatidylinositol_signaling_system	2527	6414	0.489	0.518	0.841	0.858
Cellular_antigens	2751	10228	0.0471	0.0769	0.0622	0.0924
Cell_cycle_-_Caulobacter	19309	69421	0.000371	0.00288	0.000103	0.000638
Meiosis_-_yeast	21	31	0.365	0.41	0.386	0.455
p53_signaling_pathway	0	1	0.224	0.288	0.384	0.454
Ubiquitin_system	496	236	0.00308	0.01	0.000103	0.000638
Sulfur_relay_system	9244	20379	0.566	0.591	0.602	0.656
Protein_processing_in_endoplasmic_reticulum	2177	11790	3.86e-07	1.47e-05	5.16e-05	0.00049
Lysosome	1846	32268	7.72e-05	0.000933	5.16e-05	0.00049
Peroxisome	8194	27243	0.0004	0.00288	0.00155	0.00429
Apoptosis	117	1129	0.0191	0.0372	0.00645	0.0131
Cardiac_muscle_contraction	23	7	0.152	0.215	0.0949	0.134
VEGF_signaling_pathway	0	0	0.363	0.41	0.156	0.208
Focal_adhesion	0	4	0.293	0.367	0.723	0.761
ECM-receptor_interaction	0	4	0.293	0.367	0.723	0.761
CAM_ligands	0	4	0.293	0.367	0.723	0.761
Antigen_processing_and_presentation	2010	10254	2.47e-07	1.1e-05	5.16e-05	0.00049
Renin-angiotensin_system	30	1	0.359	0.41	0.164	0.217
NOD-like_receptor_signaling_pathway	2027	10265	1.81e-07	1.1e-05	5.16e-05	0.00049
RIG-I-like_receptor_signaling_pathway	214	499	0.997	0.997	0.547	0.608
Plant-pathogen_interaction	9945	32464	0.0139	0.0287	0.0326	0.0538
Cytoskeleton_proteins	9822	34476	0.00117	0.00555	0.00227	0.00549
Insulin_signaling_pathway	6781	26692	0.000241	0.00207	0.00098	0.00307
Progesterone-mediated_oocyte_maturation	2010	10254	2.47e-07	1.1e-05	5.16e-05	0.00049
Adipocytokine_signaling_pathway	2831	13723	5.42e-05	0.000849	0.000619	0.00239
Type_II_diabetes_mellitus	2759	7417	0.21	0.277	0.312	0.381
Type_I_diabetes_mellitus	4138	14535	0.00111	0.00539	5.16e-05	0.00049
Proximal_tubule_bicarbonate_reclamation	1807	3019	0.108	0.156	0.239	0.303
Carbohydrate_digestion_and_absorption	2358	2105	0.00282	0.00949	0.00098	0.00307
Protein_digestion_and_absorption	710	8866	4.81e-06	0.000116	0.000103	0.000638
Bile_secretion	0	3	0.215	0.284	0.384	0.454
Mineral_absorption	22	12	0.304	0.376	0.25	0.315
Alzheimer's_disease	2520	8646	0.0311	0.0547	0.00645	0.0131
Parkinson's_disease	23	8	0.163	0.227	0.0949	0.134
Amyotrophic_lateral_sclerosis_(ALS)	1892	2172	0.0101	0.0234	0.0117	0.0221
Huntington's_disease	1456	1567	0.0062	0.0175	0.0117	0.0221
Prion_diseases	332	171	0.00749	0.0195	5.16e-05	0.00049
Bacterial_invasion_of_epithelial_cells	6847	2366	0.0581	0.0926	0.0033	0.00732
Vibrio_cholerae_infection	2	14	0.567	0.591	0.0591	0.0913
Vibrio_cholerae_pathogenic_cycle	6679	7855	0.0528	0.0847	0.0154	0.0278
Epithelial_cell_signaling_in_Helicobacter_pylori_infection	4641	14191	0.00395	0.0122	0.0033	0.00732
Pathogenic_Escherichia_coli_infection	749	324	0.452	0.487	0.697	0.751
Shigellosis	396	207	0.311	0.382	0.299	0.37
Leishmaniasis	0	0	0.363	0.41	0.156	0.208
Chagas_disease_(American_trypanosomiasis)	1700	1758	0.00534	0.0156	0.00464	0.00988
African_trypanosomiasis	1730	1760	0.0028	0.00949	0.00227	0.00549
Toxoplasmosis	0	1	0.224	0.288	0.384	0.454
Amoebiasis	67	417	0.0871	0.129	0.0622	0.0924
Staphylococcus_aureus_infection	264	460	0.623	0.645	0.904	0.915
Tuberculosis	8216	34137	0.000529	0.00327	0.000619	0.00239
Pathways_in_cancer	3169	11083	0.000912	0.00483	0.000619	0.00239
Colorectal_cancer	0	1	0.224	0.288	0.384	0.454
Renal_cell_carcinoma	1158	826	0.000417	0.00292	0.000619	0.00239
Prostate_cancer	2010	10670	1.99e-07	1.1e-05	5.16e-05	0.00049
Bladder_cancer	804	455	0.00129	0.0059	0.000103	0.000638
Small_cell_lung_cancer	0	3	0.356	0.41	0.813	0.845
Systemic_lupus_erythematosus	3	0	0.385	0.429	0.527	0.589
Primary_immunodeficiency	1401	4672	0.000346	0.00279	0.00098	0.00307
Hypertrophic_cardiomyopathy_(HCM)	0	1	0.758	0.776	0.635	0.689
Viral_myocarditis	0	1	0.224	0.288	0.384	0.454
